# Supplementary material for: Chromosome-level genome assembly of Dongxiang wild rice (Oryza rufipogon) provides insights into resistance to disease and freezing
Source: Front Genet. 2022 Nov 15;13:1029879. doi: 10.3389/fgene.2022.1029879 (PMC9707695; doi:10.3389/fgene.2022.1029879)
Supplement: Supplementary file 4 [file DataSheet1.xlsx]

## Sheet: TableS1
Table S1. Summary of genome sequencing data generated with multiple sequencing technologies.
Library types	Platform	Bases (Gb)	Number	Mean length (bp)	N50 length (bp)	Coverage (×)	Application
Short reads	Illumina	18.65	133959306	2×150	2 × 150	45	Genome survey & correction
Long reads	PromethION	58.41	2542138	22978	33363	140	Genome assembly
Hi-C	Illumina	44.58	298280538	2 x 150	2 x 150	108	Chromosome construction

## Sheet: TableS2
Table S2. Summary of the k-mer analysis for estimating the genome size of Dongxiang wild rice using different softwares.
Software	K-mer	Genome_size (bp)	Heterozygous rate (%)	Repeat rate (%)
FindGSE	17	421156697	-	35.98
GenomeScope	17	374823652	0.5	35.82

## Sheet: TableS3
Table S3. Assessment of genome assembly and annotation completeness by BUSCO.
Type	Based on genome assembly		Based on genome annotation
	Number	Percentage (%)	Number	Percentage (%)
Complete BUSCOs (C)	1351	98.25	1331	96.8
Complete and single-copy BUSCOs (S)	1300	94.55	1284	93.38
Complete and duplicated BUSCOs (D)	51	3.71	47	3.42
Fragmented BUSCOs (F)	3	0.22	11	0.8
Missing BUSCOs (M)	21	1.53	33	2.4
Total BUSCO groups searched	1375	100	1375	100

## Sheet: Table S4
Table S4. Summary statistics of annotated repeats.
Element type	Element subtype	Number of elements	Length of sequence (bp)	Percentage of sequence (%)
TEs	LTR	160462	122836029	29.71
	LINE	24782	7431772	1.8
	SINE	5756	644457	0.16
	DNA	265157	63913543	15.46
	RC	52341	11819914	2.86
	MITE	35262	6990615	1.69
Total TEs		543760	213636330	51.67
Tandem Repeats	tandem_repeat	25883	2131462	0.52
	SSR	48172	625431	0.15
Total Tandem Repeats		74055	2756893	0.67
Unknown		25714	5524123	1.34
Other		3615	1638135	0.4
Simple repeats		1413	130631	0.03
Low complexity		21	2955	0
Total Repeats		648578	223689067	54.1

## Sheet: TableS5
Table S5. Statistics of Non-coding RNAs.
Type	Copy Number	Average Length(bp)	Total Length(bp)	Percentage of genome (%)
18S	15	1784	26760	0.0065
28S	14	3879.71	54316	0.0131
5.8S	2	155	310	0.0001
5S	191	114.3	21832	0.0053
snRNA	420	108.36	45510	0.011
miRNA	1138	190.97	217325	0.0526
spliceosomal	84	149.74	12578	0.003
other	197	122.44	24121	0.0058
cis-regulatory elements	3	75.67	227	0.0001
tRNA	683	75.02	51240	0.0124

## Sheet: TableS6
Table S6. Summary statistics of functional annotated protein-coding genes.
Database	Number	Percent (%)
Swissprot	23663	65.84
KEGG	9512	26.46
KOG	15160	42.18
GO	14483	40.3
NR	32684	90.94
Total Annotated Genes	33862	94.21
Predicted Genes	35942	-

## Sheet: Table S7
Table S7. Ka/Ks distribution of Homolog Pairs
Sequence	Method	Ka	Ks	Ka/Ks	P-Value(Fisher)	Length	S-Sites	N-Sites	Fold-Sites(0:2:4)	Substitutions	S-Substitutions	N-Substitutions	Fold-S-Substitutions(0:2:4)	Fold-N-Substitutions(0:2:4)	Divergence-Time	Substitution-Rate-Ratio(rTC:rAG:rTA:rCG:rTG:rCA/rCA)	GC(1:2:3)	ML-Score	AICc	Akaike-Weight	Model
evm.model.Contig48.31_evm.model.Contig51.368	NG	0.370887	0.680455	0.545058	0.00880324	291	83.0944	207.906	NA	98	37.1667	60.8333	NA	NA	0.459284	1:1:1:1:1:1	0.633621(0.633621:0.512931:0.75431)	NA	NA	NA	NA
evm.model.Contig48.28_evm.model.Contig51.364	NG	0.0254084	0.035685	0.712019	0.500804	435	114.78	320.22	NA	12	4	8	NA	NA	0.02812	1:1:1:1:1:1	0.648026(0.671053:0.480263:0.792763)	NA	NA	NA	NA
evm.model.Contig48.22_evm.model.Contig51.360	NG	0.00241515	0.00836034	0.288882	0.131183	1605	360.841	1244.16	NA	6	3	3	NA	NA	0.00375177	1:1:1:1:1:1	0.53296(0.620336:0.411381:0.567164)	NA	NA	NA	NA
evm.model.Contig48.21_evm.model.Contig51.359	NG	NA	0.00322121	0	NA	1281	311.11	969.89	NA	1	1	NA	NA	NA	0.000782318	1:1:1:1:1:1	0.52459(0.531616:0.442623:0.599532)	NA	NA	NA	NA
evm.model.Contig48.20_evm.model.Contig51.358	NG	0.00729608	0.0112978	0.645797	0.439334	867	178.362	688.638	NA	7	2	5	NA	NA	0.00811933	1:1:1:1:1:1	0.425466(0.459627:0.300207:0.516563)	NA	NA	NA	NA
evm.model.Contig48.19_evm.model.Contig51.356	NG	0.0306777	0.0460815	0.665726	0.409465	600	134.245	465.755	NA	20	6	14	NA	NA	0.0341242	1:1:1:1:1:1	0.50905(0.570136:0.386878:0.570136)	NA	NA	NA	NA
evm.model.Contig48.17_evm.model.Contig51.354	NG	0.00629228	0.00983798	0.639591	0.464793	1686	409.26	1276.74	NA	12	4	8	NA	NA	0.00715296	1:1:1:1:1:1	0.565243(0.560498:0.431495:0.703737)	NA	NA	NA	NA
evm.model.Contig48.16_evm.model.Contig51.353	NG	0.0149836	0.0235224	0.636991	0.378424	534	129.548	404.452	NA	9	3	6	NA	NA	0.0170551	1:1:1:1:1:1	0.419631(0.488142:0.365613:0.405138)	NA	NA	NA	NA
evm.model.Contig48.15_evm.model.Contig51.351	NG	0.00394299	0.00507522	0.77691	0.632878	5961	1383.92	4577.08	NA	25	7	18	NA	NA	0.00420585	1:1:1:1:1:1	0.430488(0.502667:0.410524:0.378274)	NA	NA	NA	NA
evm.model.Contig48.14_evm.model.Contig51.346	NG	0.00352606	NA	NA	NA	720	151.461	568.539	NA	2	NA	2	NA	NA	0.00278431	1:1:1:1:1:1	0.373611(0.425:0.304167:0.391667)	NA	NA	NA	NA
evm.model.Contig48.13_evm.model.Contig51.345	NG	0.0558363	0.0620115	0.900418	0.747907	996	246.428	749.572	NA	55	14.6667	40.3333	NA	NA	0.0573641	1:1:1:1:1:1	0.531328(0.536341:0.411028:0.646617)	NA	NA	NA	NA
evm.model.Contig48.12_evm.model.Contig51.344	NG	0.128856	0.115108	1.11944	0.72865	408	111.674	296.326	NA	47	11.9167	35.0833	NA	NA	0.125093	1:1:1:1:1:1	0.563725(0.5:0.519608:0.671569)	NA	NA	NA	NA
evm.model.Contig48.10_evm.model.Contig51.342	NG	0.137307	0.217214	0.632128	0.186755	312	76.8869	235.113	NA	44	14.5	29.5	NA	NA	0.156999	1:1:1:1:1:1	0.542892(0.496324:0.411765:0.720588)	NA	NA	NA	NA
evm.model.Contig48.9_evm.model.Contig51.341	NG	NA	NA	NA	NA	264	61.8095	202.19	NA	0	NA	NA	NA	NA	NA	1:1:1:1:1:1	0.643939(0.511364:0.647727:0.772727)	NA	NA	NA	NA
evm.model.Contig48.8_evm.model.Contig51.340	NG	0.00286928	NA	NA	NA	459	109.814	349.186	NA	1	NA	1	NA	NA	0.00218282	1:1:1:1:1:1	0.648148(0.542484:0.434641:0.96732)	NA	NA	NA	NA
evm.model.Contig48.5_evm.model.Contig51.322	NG	0.736005	1.34709	0.546365	8.60379e-06	1041	260.973	780.027	NA	529	163.25	365.75	NA	NA	0.889202	1:1:1:1:1:1	0.495833(0.497727:0.397727:0.592045)	NA	NA	NA	NA
evm.model.Contig201.12_evm.model.Contig51.307	NG	0.48627	0.789505	0.615917	0.031012	354	86.8754	267.125	NA	138	42.4167	95.5833	NA	NA	0.560687	1:1:1:1:1:1	0.459157(0.401186:0.33004:0.646245)	NA	NA	NA	NA
evm.model.Contig201.9_evm.model.Contig51.302	NG	0.589252	1.1657	0.505494	0.0011428	432	107.356	324.644	NA	196	63.5	132.5	NA	NA	0.732503	1:1:1:1:1:1	0.440936(0.4:0.35614:0.566667)	NA	NA	NA	NA
evm.model.Contig201.1_evm.model.Contig51.291	NG	1.17484	2.72712	0.4308	7.25532e-11	2766	676.951	2089.05	NA	1734	494.333	1239.67	NA	NA	1.55475	1:1:1:1:1:1	0.55499(0.529022:0.429735:0.706212)	NA	NA	NA	NA
evm.model.Contig6.142_evm.model.Contig6.652	NG	0.513356	0.862437	0.595239	0.0271428	321	82.9264	238.074	NA	131	42.5	88.5	NA	NA	0.603537	1:1:1:1:1:1	0.378386(0.325972:0.265901:0.543286)	NA	NA	NA	NA
evm.model.Contig6.164_evm.model.Contig6.675	NG	1.0497	0.951888	1.10275	0.548927	720	185.613	534.387	NA	402	100.083	301.917	NA	NA	1.02448	1:1:1:1:1:1	0.568552(0.530848:0.460154:0.714653)	NA	NA	NA	NA
evm.model.Contig6.167_evm.model.Contig6.681	NG	0.505819	0.732322	0.690706	0.00168299	1272	311.402	960.598	NA	499	145.583	353.417	NA	NA	0.56127	1:1:1:1:1:1	0.633554(0.57947:0.431567:0.889625)	NA	NA	NA	NA
evm.model.Contig6.173_evm.model.Contig6.698	NG	1.02568	NA	NA	2.0204e-10	1350	305.94	1044.06	NA	815	231.417	583.583	NA	NA	0.566613	1:1:1:1:1:1	0.450327(0.509804:0.363725:0.477451)	NA	NA	NA	NA
evm.model.Contig6.179_evm.model.Contig6.710	NG	1.2157	0.737767	1.64781	0.000443814	924	234.443	689.557	NA	525	110.083	414.917	NA	NA	1.09444	1:1:1:1:1:1	0.631467(0.597964:0.480916:0.815522)	NA	NA	NA	NA
evm.model.Contig6.183_evm.model.Contig6.721	NG	0.383071	NA	NA	3.56737e-42	1140	285.473	854.527	NA	472	215.667	256.333	NA	NA	0.0367292	1:1:1:1:1:1	0.595238(0.596019:0.47541:0.714286)	NA	NA	NA	NA
evm.model.Contig6.188_evm.model.Contig6.724	NG	0.0480766	0.701095	0.0685735	3.66865e-25	534	115.258	418.742	NA	72	52.5	19.5	NA	NA	0.189023	1:1:1:1:1:1	0.544007(0.426966:0.373596:0.831461)	NA	NA	NA	NA
evm.model.Contig6.210_evm.model.Contig6.735	NG	0.450897	1.20878	0.373018	1.48431e-24	2040	488.334	1551.67	NA	819	293.167	525.833	NA	NA	0.632319	1:1:1:1:1:1	0.492631(0.53186:0.46554:0.480494)	NA	NA	NA	NA
evm.model.Contig6.218_evm.model.Contig6.739	NG	0.338286	1.57618	0.214624	2.31316e-107	4332	1006.38	3325.62	NA	1568	662.5	905.5	NA	NA	0.625864	1:1:1:1:1:1	0.471226(0.512462:0.359878:0.541337)	NA	NA	NA	NA
evm.model.Contig6.220_evm.model.Contig6.740	NG	0.687916	3.0749	0.223719	8.90462e-23	1581	369.344	1211.66	NA	818	272.417	545.583	NA	NA	1.24555	1:1:1:1:1:1	0.494783(0.598023:0.41598:0.470346)	NA	NA	NA	NA
evm.model.Contig6.224_evm.model.Contig6.758	NG	0.127571	1.93142	0.0660504	4.85545e-74	1137	270.362	866.638	NA	289	187.333	101.667	NA	NA	0.556501	1:1:1:1:1:1	0.47522(0.569544:0.398082:0.458034)	NA	NA	NA	NA
evm.model.Contig6.226_evm.model.Contig6.767	NG	0.539705	0.50885	1.06064	0.757197	507	136.237	370.763	NA	193	50.3333	142.667	NA	NA	0.531414	1:1:1:1:1:1	0.668217(0.64186:0.553488:0.809302)	NA	NA	NA	NA
evm.model.Contig6.232_evm.model.Contig6.775	NG	0.301183	1.55385	0.19383	1.1193e-31	1047	253.484	793.516	NA	363	166.167	196.833	NA	NA	0.60446	1:1:1:1:1:1	0.527556(0.534667:0.476:0.572)	NA	NA	NA	NA
evm.model.Contig6.236_evm.model.Contig6.782	NG	0.390412	2.05447	0.19003	7.45127e-41	1509	356.835	1152.17	NA	601	250.333	350.667	NA	NA	0.783914	1:1:1:1:1:1	0.55303(0.553322:0.38986:0.715909)	NA	NA	NA	NA
evm.model.Contig48.193_evm.model.Contig201.28	NG	0.115298	0.133764	0.861948	0.627877	543	125.836	417.164	NA	60	15.4167	44.5833	NA	NA	0.119577	1:1:1:1:1:1	0.314506(0.346296:0.285185:0.312037)	NA	NA	NA	NA
evm.model.Contig48.192_evm.model.Contig201.26	NG	0.0608331	0.0938134	0.648447	0.353379	393	102.06	290.94	NA	26	9	17	NA	NA	0.0693979	1:1:1:1:1:1	0.655063(0.623418:0.522152:0.81962)	NA	NA	NA	NA
evm.model.Contig48.190_evm.model.Contig201.24	NG	0.0572096	0.0719403	0.795237	0.377448	1149	274.547	874.453	NA	67	18.8333	48.1667	NA	NA	0.0607294	1:1:1:1:1:1	0.369208(0.421525:0.352018:0.334081)	NA	NA	NA	NA
evm.model.Contig48.189_evm.model.Contig201.21	NG	0.00242186	0.007259	0.333636	0.258946	1104	276.856	827.144	NA	4	2	2	NA	NA	0.0036349	1:1:1:1:1:1	0.54602(0.564677:0.439055:0.634328)	NA	NA	NA	NA
evm.model.Contig48.188_evm.model.Contig201.20	NG	0.043495	0.17864	0.243479	0.00512863	201	47.1823	153.818	NA	14	7.5	6.5	NA	NA	0.0752185	1:1:1:1:1:1	0.362255(0.360294:0.292647:0.433824)	NA	NA	NA	NA
evm.model.Contig48.182_evm.model.Contig201.19	NG	0.639573	0.759557	0.842034	0.506418	303	76.4263	226.574	NA	134	36.5	97.5	NA	NA	0.669837	1:1:1:1:1:1	0.430972(0.420981:0.326975:0.544959)	NA	NA	NA	NA
evm.model.Contig48.180_evm.model.Contig201.13	NG	0.065273	0.120427	0.542015	0.0159048	855	216.469	638.531	NA	64	24.0833	39.9167	NA	NA	0.0792367	1:1:1:1:1:1	0.452087(0.444444:0.367725:0.544092)	NA	NA	NA	NA
evm.model.Contig48.178_evm.model.Contig201.12	NG	0.16687	0.163923	1.01798	1	369	87.1559	281.844	NA	55	12.8333	42.1667	NA	NA	0.166174	1:1:1:1:1:1	0.448396(0.403766:0.320084:0.621339)	NA	NA	NA	NA
evm.model.Contig48.177_evm.model.Contig201.8	NG	0.0324026	0.0504012	0.642894	0.17363	1029	256.437	772.563	NA	37	12.5	24.5	NA	NA	0.036888	1:1:1:1:1:1	0.672222(0.608974:0.548718:0.858974)	NA	NA	NA	NA
evm.model.Contig48.176_evm.model.Contig201.7	NG	0.011372	0.0223924	0.507852	0.283404	579	135.984	443.016	NA	8	3	5	NA	NA	0.0139603	1:1:1:1:1:1	0.686528(0.549223:0.595855:0.914508)	NA	NA	NA	NA
evm.model.Contig48.171_evm.model.Contig201.1	NG	0.0719703	0.0841999	0.854756	0.35911	2007	478.161	1528.84	NA	143	38.0833	104.917	NA	NA	0.074884	1:1:1:1:1:1	0.432946(0.414995:0.351109:0.532735)	NA	NA	NA	NA
evm.model.Contig48.154_evm.model.Contig148.12	NG	0.828743	0.974636	0.850309	0.205892	1095	267.796	827.204	NA	561	146.083	414.917	NA	NA	0.864423	1:1:1:1:1:1	0.49235(0.43185:0.376217:0.668985)	NA	NA	NA	NA
evm.model.Contig32.113_evm.model.Contig6.487	NG	0.553437	NA	NA	2.98093e-79	2463	587.554	1875.45	NA	1218	483.917	734.083	NA	NA	0.182861	1:1:1:1:1:1	0.296011(0.36593:0.244579:0.277523)	NA	NA	NA	NA
evm.model.Contig32.120_evm.model.Contig6.490	NG	0.618215	1.08805	0.568186	0.00976821	372	100.284	271.716	NA	172	57.5833	114.417	NA	NA	0.744874	1:1:1:1:1:1	0.563116(0.538462:0.467456:0.683432)	NA	NA	NA	NA
evm.model.Contig32.132_evm.model.Contig6.491	NG	0.967306	1.23238	0.784911	0.156397	687	172.734	514.266	NA	384	104.5	279.5	NA	NA	1.03395	1:1:1:1:1:1	0.568507(0.521472:0.48773:0.696319)	NA	NA	NA	NA
evm.model.Contig32.142_evm.model.Contig6.498	NG	0.235239	0.904293	0.260136	7.06451e-18	825	202.229	622.771	NA	232	106.25	125.75	NA	NA	0.399242	1:1:1:1:1:1	0.48265(0.487382:0.386435:0.574132)	NA	NA	NA	NA
evm.model.Contig32.153_evm.model.Contig6.501	NG	0.994974	1.06654	0.932896	0.714765	639	161.662	477.338	NA	355	92	263	NA	NA	1.01308	1:1:1:1:1:1	0.447434(0.442486:0.316327:0.583488)	NA	NA	NA	NA
evm.model.Contig32.168_evm.model.Contig6.515	NG	0.674314	NA	NA	2.92992e-14	726	168.251	557.749	NA	378	129.917	248.083	NA	NA	0.286291	1:1:1:1:1:1	0.455521(0.466258:0.380368:0.519939)	NA	NA	NA	NA
evm.model.Contig32.171_evm.model.Contig6.517	NG	0.300929	0.603817	0.498378	3.42016e-12	1947	499.742	1447.26	NA	566	207.25	358.75	NA	NA	0.378672	1:1:1:1:1:1	0.626292(0.580502:0.429099:0.869276)	NA	NA	NA	NA
evm.model.Contig32.178_evm.model.Contig6.518	NG	0.89673	1.22298	0.733236	0.00222326	2019	472.661	1546.34	NA	1094	285.083	808.917	NA	NA	0.973106	1:1:1:1:1:1	0.489973(0.568182:0.451872:0.449866)	NA	NA	NA	NA
evm.model.Contig32.179_evm.model.Contig6.519	NG	0.403541	1.14335	0.352946	4.92058e-06	387	88.2056	298.794	NA	145	51.75	93.25	NA	NA	0.572159	1:1:1:1:1:1	0.512731(0.552083:0.326389:0.659722)	NA	NA	NA	NA
evm.model.Contig6.541_evm.model.Contig6.659	NG	0.377474	1.52654	0.247274	2.7404e-33	1500	366.038	1133.96	NA	575	238.667	336.333	NA	NA	0.657875	1:1:1:1:1:1	0.461601(0.540033:0.38317:0.461601)	NA	NA	NA	NA
evm.model.Contig6.545_evm.model.Contig6.665	NG	0.139909	1.43275	0.097651	2.79844e-91	1755	424.377	1330.62	NA	441	271.167	169.833	NA	NA	0.45253	1:1:1:1:1:1	0.496887(0.58489:0.395586:0.510187)	NA	NA	NA	NA
evm.model.Contig6.560_evm.model.Contig6.672	NG	0.75553	0.724797	1.0424	0.901187	357	85.0082	271.992	NA	169	39.5	129.5	NA	NA	0.748212	1:1:1:1:1:1	0.40249(0.419087:0.313278:0.475104)	NA	NA	NA	NA
evm.model.Contig6.567_evm.model.Contig6.695	NG	0.750795	0.777725	0.965373	0.901477	327	90.201	236.799	NA	156	43.6667	112.333	NA	NA	0.758224	1:1:1:1:1:1	0.65493(0.612676:0.53169:0.820423)	NA	NA	NA	NA
evm.model.Contig6.570_evm.model.Contig6.697	NG	0.259214	0.3428	0.756167	0.0667104	1086	267.736	818.264	NA	253	73.6667	179.333	NA	NA	0.279821	1:1:1:1:1:1	0.660714(0.583791:0.453297:0.945055)	NA	NA	NA	NA
evm.model.Contig6.574_evm.model.Contig6.702	NG	0.303522	0.3575	0.849012	0.429972	558	135.683	422.317	NA	144	38.5833	105.417	NA	NA	0.316647	1:1:1:1:1:1	0.603675(0.602362:0.375984:0.832677)	NA	NA	NA	NA
evm.model.Contig6.583_evm.model.Contig6.706	NG	0.179908	1.47377	0.122073	7.33804e-112	2610	603.207	2006.79	NA	710	389	321	NA	NA	0.478938	1:1:1:1:1:1	0.512862(0.545109:0.40163:0.591848)	NA	NA	NA	NA
evm.model.Contig6.587_evm.model.Contig6.710	NG	0.649213	0.740731	0.876449	0.319736	906	232.475	673.525	NA	402	109.417	292.583	NA	NA	0.672696	1:1:1:1:1:1	0.684184(0.651652:0.536036:0.864865)	NA	NA	NA	NA
evm.model.Contig6.595_evm.model.Contig6.716	NG	0.0291865	0.545809	0.0534738	5.64497e-11	213	47.0661	165.934	NA	23	18.25	4.75	NA	NA	0.143343	1:1:1:1:1:1	0.534799(0.532967:0.32967:0.741758)	NA	NA	NA	NA
evm.model.Contig51.25_evm.model.Contig6.635	NG	0.586552	0.732671	0.800568	0.17391	666	164.656	501.344	NA	281	77	204	NA	NA	0.622677	1:1:1:1:1:1	0.547129(0.503856:0.440874:0.696658)	NA	NA	NA	NA
evm.model.Contig51.6_evm.model.Contig6.651	NG	1.04114	NA	NA	3.17348e-26	2055	515.378	1539.62	NA	1286	419.417	866.583	NA	NA	0.529238	1:1:1:1:1:1	0.418627(0.486359:0.416275:0.353246)	NA	NA	NA	NA
evm.model.Contig42.13_evm.model.Contig6.670	NG	0.131011	1.94557	0.0673379	1.23831e-117	1887	436.021	1450.98	NA	477	302.583	174.417	NA	NA	0.550293	1:1:1:1:1:1	0.461898(0.533186:0.426991:0.425516)	NA	NA	NA	NA
evm.model.Contig42.19_evm.model.Contig6.672	NG	0.592405	0.589091	1.00562	1	435	109.051	325.949	NA	178	44.5	133.5	NA	NA	0.591574	1:1:1:1:1:1	0.49263(0.47449:0.382653:0.620748)	NA	NA	NA	NA
evm.model.Contig42.29_evm.model.Contig6.684	NG	1.89413	NA	NA	0.00502054	1869	444.697	1424.3	NA	1320	337.25	982.75	NA	NA	1.20552	1:1:1:1:1:1	0.497175(0.548536:0.456086:0.486903)	NA	NA	NA	NA
evm.model.Contig42.32_evm.model.Contig6.689	NG	0.385816	0.818742	0.471231	1.52564e-05	570	158.052	411.948	NA	203	78.75	124.25	NA	NA	0.50586	1:1:1:1:1:1	0.64361(0.575099:0.549407:0.806324)	NA	NA	NA	NA
evm.model.Contig42.34_evm.model.Contig6.693	NG	0.552512	1.11519	0.495441	9.87058e-06	690	185.919	504.081	NA	305	107.917	197.083	NA	NA	0.704125	1:1:1:1:1:1	0.669221(0.630268:0.576628:0.800766)	NA	NA	NA	NA
evm.model.Contig42.43_evm.model.Contig6.699	NG	0.427513	NA	NA	1.47427e-21	528	132.896	395.104	NA	234	105.25	128.75	NA	NA	0.0682133	1:1:1:1:1:1	0.564312(0.608696:0.442935:0.641304)	NA	NA	NA	NA
evm.model.Contig42.65_evm.model.Contig6.715	NG	1.91653	NA	NA	0.00595907	1956	493.532	1462.47	NA	1385	373.333	1011.67	NA	NA	1.18064	1:1:1:1:1:1	0.571256(0.584783:0.484058:0.644928)	NA	NA	NA	NA
evm.model.Contig48.150_evm.model.Contig6.295	NG	0.926085	1.10331	0.839369	0.221686	945	227.033	717.967	NA	513	131.167	381.833	NA	NA	0.968663	1:1:1:1:1:1	0.637394(0.566572:0.5:0.845609)	NA	NA	NA	NA
evm.model.Contig48.125_evm.model.Contig6.319	NG	0.752722	0.976004	0.771228	0.139201	582	162.43	419.57	NA	288	88.6667	199.333	NA	NA	0.815038	1:1:1:1:1:1	0.685926(0.684444:0.571111:0.802222)	NA	NA	NA	NA
evm.model.Contig48.116_evm.model.Contig6.326	NG	1.04966	0.994979	1.05496	0.567104	1956	505.771	1450.23	NA	1098	278.667	819.333	NA	NA	1.03552	1:1:1:1:1:1	0.631837(0.605891:0.460729:0.828892)	NA	NA	NA	NA
evm.model.Contig48.92_evm.model.Contig6.327	NG	1.12496	1.4193	0.792617	0.198704	786	184.86	601.14	NA	468	117.75	350.25	NA	NA	1.19419	1:1:1:1:1:1	0.414954(0.359589:0.339897:0.545377)	NA	NA	NA	NA
evm.model.Contig48.80_evm.model.Contig6.330	NG	0.985143	1.94296	0.507031	0.00209872	642	144.14	497.86	NA	373	100	273	NA	NA	1.20019	1:1:1:1:1:1	0.45848(0.433333:0.368421:0.573684)	NA	NA	NA	NA
evm.model.Contig48.74_evm.model.Contig6.334	NG	0.49744	1.95833	0.254012	3.91128e-13	639	155.895	483.105	NA	284	108.333	175.667	NA	NA	0.85385	1:1:1:1:1:1	0.487823(0.5:0.381279:0.582192)	NA	NA	NA	NA
evm.model.Contig48.72_evm.model.Contig6.347	NG	0.364699	NA	NA	4.4137e-31	792	187.222	604.778	NA	317	142.333	174.667	NA	NA	0.0420963	1:1:1:1:1:1	0.410973(0.498447:0.371118:0.363354)	NA	NA	NA	NA
evm.model.Contig48.68_evm.model.Contig6.352	NG	1.2803	1.85463	0.690328	0.00422612	1905	472.886	1432.11	NA	1204	324.75	879.25	NA	NA	1.42287	1:1:1:1:1:1	0.506343(0.496719:0.408136:0.614173)	NA	NA	NA	NA
evm.model.Contig42.93_evm.model.Contig6.79	NG	0.3894	NA	NA	2.72012e-93	1794	413.217	1380.78	NA	774	354.583	419.417	NA	NA	0.0693757	1:1:1:1:1:1	0.394086(0.430108:0.323118:0.429032)	NA	NA	NA	NA
evm.model.Contig42.113_evm.model.Contig6.83	NG	0.651203	1.17914	0.552269	0.000260014	714	177.518	536.482	NA	339	105.5	233.5	NA	NA	0.782461	1:1:1:1:1:1	0.456106(0.464356:0.356436:0.547525)	NA	NA	NA	NA
evm.model.Contig42.117_evm.model.Contig6.89	NG	0.575375	1.9222	0.299332	6.21287e-17	1086	267.508	818.492	NA	514	185.167	328.833	NA	NA	0.90713	1:1:1:1:1:1	0.536822(0.511628:0.425581:0.673256)	NA	NA	NA	NA
evm.model.Contig42.131_evm.model.Contig6.101	NG	0.417684	0.516341	0.808929	0.0957321	1155	284.895	870.105	NA	385	106.333	278.667	NA	NA	0.442019	1:1:1:1:1:1	0.660862(0.568408:0.5:0.914179)	NA	NA	NA	NA
evm.model.Contig42.143_evm.model.Contig6.127	NG	0.425072	1.88493	0.225511	1.03403e-62	2964	653.129	2310.87	NA	1200	450.167	749.833	NA	NA	0.746758	1:1:1:1:1:1	0.470779(0.516698:0.412338:0.483302)	NA	NA	NA	NA
evm.model.Contig42.160_evm.model.Contig6.140	NG	0.995556	1.90639	0.522221	3.8077e-06	1476	347.102	1128.9	NA	862	239.833	622.167	NA	NA	1.20975	1:1:1:1:1:1	0.429397(0.491014:0.382542:0.414634)	NA	NA	NA	NA
evm.model.Contig42.168_evm.model.Contig6.148	NG	0.200881	1.80066	0.11156	6.38003e-33	690	158.964	531.036	NA	202	108.417	93.5833	NA	NA	0.569441	1:1:1:1:1:1	0.475469(0.616883:0.300866:0.508658)	NA	NA	NA	NA
evm.model.Contig42.175_evm.model.Contig6.173	NG	0.918733	3.42017	0.268622	9.41125e-13	1443	351.454	1091.55	NA	839	260.833	578.167	NA	NA	1.52798	1:1:1:1:1:1	0.496933(0.513037:0.384202:0.593558)	NA	NA	NA	NA
evm.model.Contig42.172_evm.model.Contig6.570	NG	1.03827	0.915476	1.13414	0.349022	1056	257.856	798.144	NA	585	136.333	448.667	NA	NA	1.00829	1:1:1:1:1:1	0.603299(0.542969:0.441406:0.825521)	NA	NA	NA	NA
evm.model.Contig42.175_evm.model.Contig6.576	NG	1.02345	1.01623	1.00711	0.949731	1287	348.735	938.265	NA	718	194.083	523.917	NA	NA	1.0215	1:1:1:1:1:1	0.541291(0.524775:0.403153:0.695946)	NA	NA	NA	NA
evm.model.Contig42.184_evm.model.Contig6.599	NG	0.375865	NA	NA	3.29963e-52	1293	317.669	975.331	NA	535	246.667	288.333	NA	NA	0.0378369	1:1:1:1:1:1	0.574815(0.595556:0.425556:0.703333)	NA	NA	NA	NA
evm.model.Contig42.196_evm.model.Contig6.623	NG	0.210458	1.33214	0.157985	6.64133e-28	759	181.369	577.631	NA	219	113	106	NA	NA	0.478494	1:1:1:1:1:1	0.511947(0.523297:0.365591:0.646953)	NA	NA	NA	NA
evm.model.Contig42.203_evm.model.Contig6.634	NG	0.516387	2.02081	0.255535	2.4011e-31	1656	419.817	1236.18	NA	755	293.583	461.417	NA	NA	0.897776	1:1:1:1:1:1	0.488162(0.534123:0.45961:0.470752)	NA	NA	NA	NA
evm.model.Contig42.212_evm.model.Contig6.658	NG	0.979154	1.604	0.610445	7.12255e-07	2367	608.21	1758.79	NA	1364	402.417	961.583	NA	NA	1.13971	1:1:1:1:1:1	0.515866(0.500462:0.390943:0.656192)	NA	NA	NA	NA
evm.model.Contig42.235_evm.model.Contig6.670	NG	0.791336	NA	NA	4.24942e-24	1224	282.062	941.938	NA	691	230.5	460.5	NA	NA	0.378536	1:1:1:1:1:1	0.384273(0.439169:0.34273:0.37092)	NA	NA	NA	NA
evm.model.Contig42.256_evm.model.Contig6.684	NG	1.55137	NA	NA	4.81232e-07	1623	389.315	1233.69	NA	1115	306.667	808.333	NA	NA	0.939366	1:1:1:1:1:1	0.529698(0.508449:0.432412:0.648233)	NA	NA	NA	NA
evm.model.Contig51.74_evm.model.Contig36.61	NG	1.03932	1.77184	0.586576	0.000263881	1272	313.163	958.837	NA	752	212.75	539.25	NA	NA	1.21967	1:1:1:1:1:1	0.435636(0.479592:0.380691:0.446625)	NA	NA	NA	NA
evm.model.Contig51.64_evm.model.Contig36.45	NG	1.19632	1.44475	0.828047	0.19258	1215	294.452	920.548	NA	739	188.667	550.333	NA	NA	1.25652	1:1:1:1:1:1	0.579224(0.525641:0.462525:0.749507)	NA	NA	NA	NA
evm.model.Contig51.56_evm.model.Contig36.38	NG	1.07489	NA	NA	9.41849e-12	1206	287.872	918.128	NA	751	226.667	524.333	NA	NA	0.579615	1:1:1:1:1:1	0.456061(0.478182:0.372727:0.517273)	NA	NA	NA	NA
evm.model.Contig51.41_evm.model.Contig36.31	NG	1.25348	NA	NA	6.41246e-12	1338	330.06	1007.94	NA	881	267.167	613.833	NA	NA	0.697584	1:1:1:1:1:1	0.405512(0.433633:0.338583:0.444319)	NA	NA	NA	NA
evm.model.Contig51.26_evm.model.Contig36.24	NG	0.948781	0.977902	0.970221	0.857915	696	164.107	531.893	NA	376	89.6667	286.333	NA	NA	0.955647	1:1:1:1:1:1	0.568947(0.517915:0.441368:0.747557)	NA	NA	NA	NA
evm.model.Contig51.6_evm.model.Contig36.12	NG	1.10624	NA	NA	8.3928e-44	2892	737.401	2154.6	NA	1872	625.75	1246.25	NA	NA	0.569193	1:1:1:1:1:1	0.537175(0.55948:0.477695:0.574349)	NA	NA	NA	NA
evm.model.Contig42.8_evm.model.Contig36.7	NG	1.12782	1.17929	0.956356	0.734528	1179	299.633	879.367	NA	691	178.083	512.917	NA	NA	1.1409	1:1:1:1:1:1	0.617991(0.617991:0.488318:0.747664)	NA	NA	NA	NA
evm.model.Contig42.175_evm.model.Contig17.721	NG	0.975046	NA	NA	1.20763e-16	1899	474.152	1424.85	NA	1136	358.583	777.417	NA	NA	0.481907	1:1:1:1:1:1	0.288579(0.298392:0.239805:0.327542)	NA	NA	NA	NA
evm.model.Contig42.179_evm.model.Contig17.704	NG	1.11374	1.02357	1.08809	0.537028	1140	292.045	847.955	NA	655	163.083	491.917	NA	NA	1.09064	1:1:1:1:1:1	0.640637(0.611888:0.498834:0.811189)	NA	NA	NA	NA
evm.model.Contig42.203_evm.model.Contig17.680	NG	0.882168	NA	NA	4.58732e-23	1662	401.723	1260.28	NA	971	317.333	653.667	NA	NA	0.427228	1:1:1:1:1:1	0.374336(0.419821:0.339641:0.363546)	NA	NA	NA	NA
evm.model.Contig42.205_evm.model.Contig17.657	NG	0.795425	0.755173	1.0533	0.707865	939	237.226	701.774	NA	457	112.917	344.083	NA	NA	0.785256	1:1:1:1:1:1	0.536673(0.545617:0.345259:0.719141)	NA	NA	NA	NA
evm.model.Contig42.207_evm.model.Contig17.656	NG	0.70569	0.808645	0.872683	0.431121	513	143.985	369.015	NA	240	71.25	168.75	NA	NA	0.734587	1:1:1:1:1:1	0.524781(0.555394:0.330904:0.688047)	NA	NA	NA	NA
evm.model.Contig42.212_evm.model.Contig17.645	NG	0.935567	1.58206	0.591362	4.78142e-08	2391	625.552	1765.45	NA	1356	412.25	943.75	NA	NA	1.10471	1:1:1:1:1:1	0.534627(0.534103:0.420776:0.649003)	NA	NA	NA	NA
evm.model.Contig42.228_evm.model.Contig17.630	NG	1.18056	0.797215	1.48085	2.8727e-05	2040	549.643	1490.36	NA	1156	269.833	886.167	NA	NA	1.07727	1:1:1:1:1:1	0.501286(0.493689:0.357994:0.652174)	NA	NA	NA	NA
evm.model.Contig17.642_evm.model.Contig17.117	NG	0.968086	NA	NA	1.80518e-12	1077	260.232	816.768	NA	648	203.917	444.083	NA	NA	0.492543	1:1:1:1:1:1	0.379529(0.441123:0.366848:0.330616)	NA	NA	NA	NA
evm.model.Contig17.630_evm.model.Contig17.105	NG	1.1675	NA	NA	8.60318e-12	2019	512.199	1506.8	NA	1279	387.167	891.833	NA	NA	0.617629	1:1:1:1:1:1	0.533333(0.553416:0.414907:0.631677)	NA	NA	NA	NA
evm.model.Contig17.606_evm.model.Contig17.80	NG	1.01062	1.82335	0.554265	2.87106e-06	1653	414.445	1238.56	NA	971	283.5	687.5	NA	NA	1.21439	1:1:1:1:1:1	0.567629(0.596505:0.414134:0.692249)	NA	NA	NA	NA
evm.model.Contig17.605_evm.model.Contig17.79	NG	1.13687	NA	NA	1.25013e-13	1575	377.568	1197.43	NA	999	298.167	700.833	NA	NA	0.624608	1:1:1:1:1:1	0.511254(0.549035:0.389068:0.595659)	NA	NA	NA	NA
evm.model.Contig17.582_evm.model.Contig17.70	NG	0.578978	1.01606	0.569829	0.00793881	408	100.631	307.369	NA	180	56	124	NA	NA	0.68678	1:1:1:1:1:1	0.436242(0.456376:0.315436:0.536913)	NA	NA	NA	NA
evm.model.Contig17.571_evm.model.Contig17.60	NG	1.05717	1.09242	0.967731	0.76677	1515	389.848	1125.15	NA	862	224.25	637.75	NA	NA	1.06624	1:1:1:1:1:1	0.566567(0.572823:0.407658:0.719219)	NA	NA	NA	NA
evm.model.Contig17.545_evm.model.Contig17.38	NG	1.57148	NA	NA	6.75958e-05	2034	521.718	1512.28	NA	1386	391.333	994.667	NA	NA	0.911899	1:1:1:1:1:1	0.565437(0.5639:0.443347:0.689065)	NA	NA	NA	NA
evm.model.Contig42.6_evm.model.Contig36.61	NG	0.9458	NA	NA	1.26516e-12	1257	303.952	953.048	NA	744	231.75	512.25	NA	NA	0.47529	1:1:1:1:1:1	0.453074(0.525243:0.396117:0.437864)	NA	NA	NA	NA
evm.model.Contig42.8_evm.model.Contig36.52	NG	1.11141	1.35941	0.817569	0.160383	1119	280.048	838.952	NA	662	175.75	486.25	NA	NA	1.17347	1:1:1:1:1:1	0.598597(0.592822:0.485149:0.717822)	NA	NA	NA	NA
evm.model.Contig42.31_evm.model.Contig36.38	NG	1.02161	NA	NA	8.74049e-11	1125	270.782	854.218	NA	686	209.417	476.583	NA	NA	0.53502	1:1:1:1:1:1	0.436801(0.446309:0.369966:0.494128)	NA	NA	NA	NA
evm.model.Contig42.36_evm.model.Contig36.22	NG	0.95573	1.12212	0.851717	0.341599	618	146.332	471.668	NA	340	85.1667	254.833	NA	NA	0.995129	1:1:1:1:1:1	0.543423(0.524904:0.39272:0.712644)	NA	NA	NA	NA
evm.model.Contig42.44_evm.model.Contig36.21	NG	0.885881	1.01401	0.873642	0.406391	750	197.556	552.444	NA	397	109.833	287.167	NA	NA	0.91963	1:1:1:1:1:1	0.606349(0.561905:0.452381:0.804762)	NA	NA	NA	NA
evm.model.Contig42.65_evm.model.Contig36.12	NG	1.24602	1.93896	0.642624	0.000555436	2010	486.083	1523.92	NA	1263	337.083	925.917	NA	NA	1.4136	1:1:1:1:1:1	0.492563(0.477181:0.381846:0.618661)	NA	NA	NA	NA
evm.model.Contig42.88_evm.model.Contig36.8	NG	0.823801	0.873401	0.943211	0.757761	498	126.627	371.373	NA	251	65.3333	185.667	NA	NA	0.836413	1:1:1:1:1:1	0.543321(0.512635:0.445848:0.67148)	NA	NA	NA	NA
evm.model.Contig51.234_evm.model.Contig36.71	NG	1.06745	NA	NA	7.82843e-07	654	157.489	496.511	NA	406	123.333	282.667	NA	NA	0.56959	1:1:1:1:1:1	0.54(0.558182:0.447273:0.614545)	NA	NA	NA	NA
evm.model.Contig51.211_evm.model.Contig36.59	NG	1.28214	1.09335	1.17267	0.153037	1707	426.921	1280.08	NA	1032	245.667	786.333	NA	NA	1.23492	1:1:1:1:1:1	0.620063(0.633491:0.438389:0.78831)	NA	NA	NA	NA
evm.model.Contig51.187_evm.model.Contig36.42	NG	0.506184	3.24584	0.155948	3.40456e-29	1206	293.203	912.797	NA	553	217	336	NA	NA	1.17225	1:1:1:1:1:1	0.570216(0.539352:0.480324:0.690972)	NA	NA	NA	NA
evm.model.Contig51.181_evm.model.Contig36.38	NG	0.792391	NA	NA	2.32709e-22	1182	288.972	893.028	NA	669	232.083	436.917	NA	NA	0.354193	1:1:1:1:1:1	0.429128(0.449377:0.35514:0.482866)	NA	NA	NA	NA
evm.model.Contig51.180_evm.model.Contig36.31	NG	1.07734	1.41928	0.759079	0.034286	1326	336.361	989.639	NA	780	214.25	565.75	NA	NA	1.16408	1:1:1:1:1:1	0.550497(0.548013:0.443709:0.659768)	NA	NA	NA	NA
evm.model.Contig51.159_evm.model.Contig36.19	NG	1.32803	NA	NA	4.74393e-19	4131	1003.29	3127.71	NA	2721	774.5	1946.5	NA	NA	0.762624	1:1:1:1:1:1	0.483882(0.536602:0.400269:0.514775)	NA	NA	NA	NA
evm.model.Contig51.139_evm.model.Contig36.7	NG	0.831905	1.57861	0.526985	0.000219414	723	183.344	539.656	NA	392	120.75	271.25	NA	NA	1.02126	1:1:1:1:1:1	0.507862(0.508255:0.398585:0.616745)	NA	NA	NA	NA
evm.model.Contig182.5_evm.model.Contig51.219	NG	0.20078	0.231182	0.868493	0.459732	780	201.896	578.104	NA	142	40.1667	101.833	NA	NA	0.208649	1:1:1:1:1:1	0.67008(0.619454:0.47099:0.919795)	NA	NA	NA	NA
evm.model.Contig164.26_evm.model.Contig51.222	NG	0.0210059	0.0310471	0.676582	0.253679	1698	394.565	1303.44	NA	39	12	27	NA	NA	0.0233392	1:1:1:1:1:1	0.450637(0.508758:0.383758:0.459395)	NA	NA	NA	NA
evm.model.Contig164.25_evm.model.Contig51.223	NG	0.0127854	0.0360501	0.354656	0.0386715	669	156.262	512.738	NA	12	5.5	6.5	NA	NA	0.0182194	1:1:1:1:1:1	0.422222(0.484314:0.341176:0.441176)	NA	NA	NA	NA
evm.model.Contig164.24_evm.model.Contig51.224	NG	NA	0.0208999	0	NA	735	194.067	540.933	NA	4	4	NA	NA	NA	0.00551836	1:1:1:1:1:1	0.707827(0.560729:0.603239:0.959514)	NA	NA	NA	NA
evm.model.Contig164.23_evm.model.Contig51.225	NG	NA	NA	NA	NA	573	127.794	445.206	NA	0	NA	NA	NA	NA	NA	1:1:1:1:1:1	0.422339(0.47644:0.335079:0.455497)	NA	NA	NA	NA
evm.model.Contig164.22_evm.model.Contig51.227	NG	0.495065	1.28263	0.385975	6.59158e-12	987	243.337	743.663	NA	419	149.5	269.5	NA	NA	0.689234	1:1:1:1:1:1	0.536745(0.574803:0.451444:0.58399)	NA	NA	NA	NA
evm.model.Contig164.18_evm.model.Contig51.229	NG	0.18495	0.380036	0.486663	1.70359e-11	2349	543.637	1805.36	NA	458	162.083	295.917	NA	NA	0.230099	1:1:1:1:1:1	0.471285(0.522892:0.377711:0.513253)	NA	NA	NA	NA
evm.model.Contig164.14_evm.model.Contig51.232	NG	0.0310122	0.0372321	0.832945	0.545476	2016	463.434	1552.57	NA	64	16.8333	47.1667	NA	NA	0.032442	1:1:1:1:1:1	0.425822(0.490845:0.401408:0.385211)	NA	NA	NA	NA
evm.model.Contig164.13_evm.model.Contig51.234	NG	0.0265214	0.0505885	0.524258	0.194792	477	112.428	364.572	NA	15	5.5	9.5	NA	NA	0.032194	1:1:1:1:1:1	0.402068(0.428832:0.379562:0.39781)	NA	NA	NA	NA
evm.model.Contig164.12_evm.model.Contig51.235	NG	0.0062527	0.0246385	0.253777	5.16339e-06	4404	1031.43	3372.57	NA	46	25	21	NA	NA	0.0105587	1:1:1:1:1:1	0.433713(0.487967:0.433819:0.379354)	NA	NA	NA	NA
evm.model.Contig164.11_evm.model.Contig51.236	NG	0.0026197	NA	NA	NA	990	225.22	764.78	NA	2	NA	2	NA	NA	0.00202373	1:1:1:1:1:1	0.451515(0.519697:0.395455:0.439394)	NA	NA	NA	NA
evm.model.Contig164.10_evm.model.Contig51.237	NG	0.00401066	0.0124488	0.322171	0.160333	993	242.992	750.008	NA	6	3	3	NA	NA	0.00607552	1:1:1:1:1:1	0.478852(0.602719:0.435045:0.398792)	NA	NA	NA	NA
evm.model.Contig164.9_evm.model.Contig51.238	NG	0.00548391	0.0412089	0.133076	5.22472e-07	1938	473.848	1464.15	NA	27	19	8	NA	NA	0.0142188	1:1:1:1:1:1	0.506173(0.560185:0.395833:0.5625)	NA	NA	NA	NA
evm.model.Contig164.8_evm.model.Contig51.239	NG	0.0166879	0.0709843	0.235093	7.09525e-07	1527	406.032	1120.97	NA	46	27.5	18.5	NA	NA	0.0311254	1:1:1:1:1:1	0.530457(0.625212:0.620981:0.345178)	NA	NA	NA	NA
evm.model.Contig164.7_evm.model.Contig51.240	NG	0.266401	0.583424	0.456616	2.77349e-05	588	149.825	438.175	NA	159	60.75	98.25	NA	NA	0.34718	1:1:1:1:1:1	0.413502(0.397152:0.336234:0.50712)	NA	NA	NA	NA
evm.model.Contig164.3_evm.model.Contig51.245	NG	0.566745	2.85243	0.198688	1.7322e-11	522	132.283	389.717	NA	252	97	155	NA	NA	1.14597	1:1:1:1:1:1	0.307732(0.307994:0.280564:0.334639)	NA	NA	NA	NA
evm.model.Contig164.1_evm.model.Contig51.247	NG	NA	0.0094434	0	NA	357	106.562	250.438	NA	1	1	NA	NA	NA	0.00281879	1:1:1:1:1:1	0.707283(0.663866:0.680672:0.777311)	NA	NA	NA	NA
evm.model.Contig48.103_evm.model.Contig148.31	NG	0.282652	0.373398	0.756972	0.244407	441	104.829	336.171	NA	110	30.8333	79.1667	NA	NA	0.304223	1:1:1:1:1:1	0.66122(0.633987:0.395425:0.954248)	NA	NA	NA	NA
evm.model.Contig48.98_evm.model.Contig148.30	NG	0.00288241	0.0339806	0.0848253	0.0158051	468	120.401	347.599	NA	5	4	1	NA	NA	0.010883	1:1:1:1:1:1	0.685897(0.657051:0.541667:0.858974)	NA	NA	NA	NA
evm.model.Contig48.89_evm.model.Contig148.20	NG	1.09008	1.04205	1.0461	0.733994	759	187.954	571.046	NA	434	105.833	328.167	NA	NA	1.07819	1:1:1:1:1:1	0.590856(0.512153:0.479167:0.78125)	NA	NA	NA	NA
evm.model.Contig48.78_evm.model.Contig148.11	NG	0.00130905	0.00417091	0.313854	0.364358	1005	240.423	764.577	NA	2	1	1	NA	NA	0.00199369	1:1:1:1:1:1	0.578109(0.550746:0.525373:0.658209)	NA	NA	NA	NA
evm.model.Contig48.77_evm.model.Contig148.10	NG	0.001579	NA	NA	NA	810	176.019	633.981	NA	1	NA	1	NA	NA	0.00123587	1:1:1:1:1:1	0.489506(0.512963:0.381481:0.574074)	NA	NA	NA	NA
evm.model.Contig48.76_evm.model.Contig148.9	NG	0.00104497	0.0124728	0.0837799	0.0150152	1281	323.371	957.629	NA	5	4	1	NA	NA	0.00392978	1:1:1:1:1:1	0.667382(0.667382:0.415236:0.919528)	NA	NA	NA	NA
evm.model.Contig48.75_evm.model.Contig148.8	NG	0.00404136	0.0116655	0.346437	0.124906	1338	345.565	992.435	NA	8	4	4	NA	NA	0.00601044	1:1:1:1:1:1	0.565022(0.641256:0.483184:0.570628)	NA	NA	NA	NA
evm.model.Contig48.74_evm.model.Contig148.7	NG	NA	0.00630297	0	NA	639	159.323	479.677	NA	1	1	NA	NA	NA	0.00157153	1:1:1:1:1:1	0.546948(0.521127:0.41784:0.701878)	NA	NA	NA	NA
evm.model.Contig48.73_evm.model.Contig148.6	NG	0.00168636	0.0163411	0.103197	0.000176554	2010	525.847	1484.15	NA	11	8.5	2.5	NA	NA	0.00552027	1:1:1:1:1:1	0.645802(0.684799:0.5462:0.706408)	NA	NA	NA	NA
evm.model.Contig48.72_evm.model.Contig148.4	NG	0.00663064	0.0557663	0.118901	0.000170099	792	186.069	605.931	NA	14	10	4	NA	NA	0.0181744	1:1:1:1:1:1	0.415868(0.520767:0.367412:0.359425)	NA	NA	NA	NA
evm.model.Contig48.71_evm.model.Contig148.3	NG	0.00452159	NA	NA	NA	300	78.1714	221.829	NA	1	NA	1	NA	NA	0.00334339	1:1:1:1:1:1	0.658333(0.64:0.575:0.76)	NA	NA	NA	NA
evm.model.Contig48.70_evm.model.Contig148.2	NG	0.0498563	0.106853	0.466587	0.118234	264	63.5937	200.406	NA	16	6.33333	9.66667	NA	NA	0.0635861	1:1:1:1:1:1	0.469101(0.44382:0.426966:0.536517)	NA	NA	NA	NA
evm.model.Contig48.69_evm.model.Contig148.1	NG	0.00648806	0.049635	0.130715	5.97682e-07	1500	416.421	1083.58	NA	27	20	7	NA	NA	0.0184663	1:1:1:1:1:1	0.727303(0.670974:0.548708:0.962227)	NA	NA	NA	NA
evm.model.Contig48.68_evm.model.Contig201.1	NG	1.12509	1.86415	0.603542	6.95594e-05	1878	455.247	1422.75	NA	1142	313	829	NA	NA	1.30425	1:1:1:1:1:1	0.442469(0.424686:0.35931:0.54341)	NA	NA	NA	NA
evm.model.Contig119.31_evm.model.Contig129.17	NG	NA	NA	NA	NA	456	104	352	NA	0	NA	NA	NA	NA	NA	1:1:1:1:1:1	0.47807(0.460526:0.342105:0.631579)	NA	NA	NA	NA
evm.model.Contig119.30_evm.model.Contig129.18	NG	0.00124198	NA	NA	NA	2115	503.334	1611.67	NA	2	NA	2	NA	NA	0.00094641	1:1:1:1:1:1	0.440624(0.541953:0.390646:0.389271)	NA	NA	NA	NA
evm.model.Contig119.29_evm.model.Contig129.22	NG	NA	0.0154724	0	NA	1083	261.2	821.8	NA	4	4	NA	NA	NA	0.00373167	1:1:1:1:1:1	0.662512(0.555402:0.490305:0.941828)	NA	NA	NA	NA
evm.model.Contig119.25_evm.model.Contig129.23	NG	0.00293992	NA	NA	NA	1362	339.561	1022.44	NA	3	NA	3	NA	NA	0.00220696	1:1:1:1:1:1	0.511806(0.495833:0.411458:0.628125)	NA	NA	NA	NA
evm.model.Contig119.24_evm.model.Contig129.24	NG	0.000969058	NA	NA	NA	1383	350.403	1032.6	NA	1	NA	1	NA	NA	0.000723533	1:1:1:1:1:1	0.497301(0.503036:0.417004:0.571862)	NA	NA	NA	NA
evm.model.Contig119.23_evm.model.Contig129.25	NG	0.00118437	0.0057471	0.206082	0.0890019	2214	524.005	1689.99	NA	5	3	2	NA	NA	0.00226427	1:1:1:1:1:1	0.497742(0.562331:0.436314:0.49458)	NA	NA	NA	NA
evm.model.Contig119.22_evm.model.Contig129.27	NG	0.0135403	0.0164896	0.821142	0.662008	2130	490.508	1639.49	NA	30	8	22	NA	NA	0.0142195	1:1:1:1:1:1	0.409491(0.466131:0.381171:0.381171)	NA	NA	NA	NA
evm.model.Contig119.21_evm.model.Contig129.29	NG	0.00432248	NA	NA	NA	315	82.9839	232.016	NA	1	NA	1	NA	NA	0.00318376	1:1:1:1:1:1	0.573016(0.652381:0.466667:0.6)	NA	NA	NA	NA
evm.model.Contig119.20_evm.model.Contig129.30	NG	0.00826463	0.00961528	0.859532	0.632745	348	104.669	243.331	NA	3	1	2	NA	NA	0.00867087	1:1:1:1:1:1	0.643939(0.5625:0.576705:0.792614)	NA	NA	NA	NA
evm.model.Contig119.19_evm.model.Contig129.31	NG	0.00119137	0.00676522	0.176102	0.151088	1137	296.965	840.035	NA	3	2	1	NA	NA	0.00264717	1:1:1:1:1:1	0.601754(0.597368:0.461842:0.746053)	NA	NA	NA	NA
evm.model.Contig119.16_evm.model.Contig119.6	NG	0.860575	1.71511	0.501761	4.80206e-06	1032	257.616	774.384	NA	570	173.583	396.417	NA	NA	1.07389	1:1:1:1:1:1	0.366051(0.389723:0.312933:0.395497)	NA	NA	NA	NA
evm.model.Contig51.188_evm.model.Contig63.23	NG	0.961147	1.55507	0.618075	6.49256e-06	1989	512.569	1476.43	NA	1136	336.083	799.917	NA	NA	1.1142	1:1:1:1:1:1	0.51134(0.501343:0.387645:0.645031)	NA	NA	NA	NA
evm.model.Contig51.187_evm.model.Contig63.30	NG	0.264012	0.538252	0.490499	3.81717e-08	1254	315.252	938.748	NA	330	121.083	208.917	NA	NA	0.332955	1:1:1:1:1:1	0.672825(0.596998:0.516166:0.905312)	NA	NA	NA	NA
evm.model.Contig51.183_evm.model.Contig63.34	NG	1.01788	1.14554	0.888563	0.420282	1026	250.211	775.789	NA	579	146.917	432.083	NA	NA	1.04901	1:1:1:1:1:1	0.477377(0.477663:0.361684:0.592784)	NA	NA	NA	NA
evm.model.Contig51.181_evm.model.Contig63.44	NG	0.954702	5.10139	0.187146	1.36122e-15	1857	440.935	1416.07	NA	1095	330.333	764.667	NA	NA	1.93931	1:1:1:1:1:1	0.466572(0.497155:0.396159:0.506401)	NA	NA	NA	NA
evm.model.Contig51.165_evm.model.Contig63.53	NG	0.618939	1.49627	0.413653	6.60386e-10	984	244.216	739.784	NA	470	158.25	311.75	NA	NA	0.836682	1:1:1:1:1:1	0.573816(0.550139:0.451253:0.720056)	NA	NA	NA	NA
evm.model.Contig51.154_evm.model.Contig63.61	NG	1.31777	NA	NA	1.54215e-10	1473	358.992	1114.01	NA	978	286.667	691.333	NA	NA	0.752895	1:1:1:1:1:1	0.495406(0.519908:0.388974:0.577335)	NA	NA	NA	NA
evm.model.Contig51.131_evm.model.Contig63.78	NG	0.900863	0.919137	0.980118	0.889913	1065	285.802	779.198	NA	560	151.417	408.583	NA	NA	0.905767	1:1:1:1:1:1	0.675121(0.666667:0.497585:0.861111)	NA	NA	NA	NA
evm.model.Contig51.121_evm.model.Contig63.83	NG	1.20011	NA	NA	7.54495e-09	753	182.224	570.776	NA	492	150.333	341.667	NA	NA	0.667691	1:1:1:1:1:1	0.44739(0.451807:0.381928:0.508434)	NA	NA	NA	NA
evm.model.Contig42.300_evm.model.Contig44.15	NG	0.631683	1.57313	0.401546	3.18053e-10	1035	242.934	792.066	NA	498	159.833	338.167	NA	NA	0.852658	1:1:1:1:1:1	0.413439(0.396723:0.286495:0.5571)	NA	NA	NA	NA
evm.model.Contig42.301_evm.model.Contig44.3	NG	0.853763	0.946965	0.901579	0.433149	1041	262.171	778.829	NA	538	141	397	NA	NA	0.877236	1:1:1:1:1:1	0.556591(0.561077:0.425466:0.68323)	NA	NA	NA	NA
evm.model.Contig42.318_evm.model.Contig190.1	NG	0.0514627	0.0791378	0.650292	0.0809713	1452	346.179	1105.82	NA	81	26	55	NA	NA	0.0580609	1:1:1:1:1:1	0.424328(0.427767:0.409944:0.435272)	NA	NA	NA	NA
evm.model.Contig42.319_evm.model.Contig190.2	NG	NA	0.00482479	0	NA	723	207.93	515.07	NA	1	1	NA	NA	NA	0.00138758	1:1:1:1:1:1	0.773167(0.717842:0.659751:0.941909)	NA	NA	NA	NA
evm.model.Contig42.320_evm.model.Contig190.3	NG	0.00404107	NA	NA	NA	324	75.8734	248.127	NA	1	NA	1	NA	NA	0.00309474	1:1:1:1:1:1	0.550926(0.5:0.50463:0.648148)	NA	NA	NA	NA
evm.model.Contig42.321_evm.model.Contig190.4	NG	NA	NA	NA	NA	699	177.053	521.947	NA	0	NA	NA	NA	NA	NA	1:1:1:1:1:1	0.714387(0.702991:0.544872:0.895299)	NA	NA	NA	NA
evm.model.Contig42.322_evm.model.Contig190.5	NG	NA	NA	NA	NA	363	89.6254	273.375	NA	0	NA	NA	NA	NA	NA	1:1:1:1:1:1	0.559229(0.53719:0.471074:0.669421)	NA	NA	NA	NA
evm.model.Contig44.95_evm.model.Contig17.680	NG	0.832983	2.65576	0.313652	1.16123e-11	1224	285.612	938.388	NA	680	208	472	NA	NA	1.25831	1:1:1:1:1:1	0.318948(0.372024:0.288194:0.296627)	NA	NA	NA	NA
evm.model.Contig44.108_evm.model.Contig17.683	NG	0.694919	NA	NA	2.61602e-30	897	204.31	692.69	NA	494	180.167	313.833	NA	NA	0.308867	1:1:1:1:1:1	0.424869(0.463583:0.338583:0.472441)	NA	NA	NA	NA
evm.model.Contig44.119_evm.model.Contig17.684	NG	1.03173	NA	NA	7.26492e-15	1584	374.2	1209.8	NA	970	291.917	678.083	NA	NA	0.551761	1:1:1:1:1:1	0.365894(0.402319:0.307315:0.388046)	NA	NA	NA	NA
evm.model.Contig44.134_evm.model.Contig17.702	NG	0.0190515	2.49234	0.00764403	6.85784e-56	480	107.888	372.112	NA	85	78	7	NA	NA	0.574965	1:1:1:1:1:1	0.420513(0.451923:0.315385:0.494231)	NA	NA	NA	NA
evm.model.Contig44.154_evm.model.Contig17.721	NG	0.938156	NA	NA	4.81375e-15	1140	285.043	854.957	NA	683	225.333	457.667	NA	NA	0.453545	1:1:1:1:1:1	0.269389(0.280229:0.225501:0.302436)	NA	NA	NA	NA
evm.model.Contig44.155_evm.model.Contig17.732	NG	0.599824	1.73686	0.345349	5.68678e-06	441	90.855	350.145	NA	206	61.4167	144.583	NA	NA	0.834077	1:1:1:1:1:1	0.381667(0.377:0.243:0.525)	NA	NA	NA	NA
evm.model.Contig44.159_evm.model.Contig17.743	NG	0.470491	0.653392	0.720075	0.0213723	846	234.624	611.376	NA	316	102.333	213.667	NA	NA	0.521215	1:1:1:1:1:1	0.704114(0.664557:0.547468:0.900316)	NA	NA	NA	NA
evm.model.Contig44.161_evm.model.Contig17.745	NG	0.343321	1.20117	0.285821	1.77592e-17	861	222.106	638.894	NA	309	133	176	NA	NA	0.564614	1:1:1:1:1:1	0.477891(0.501701:0.435374:0.496599)	NA	NA	NA	NA
evm.model.Contig42.230_evm.model.Contig6.249	NG	0.945139	1.7703	0.533886	0.000266569	873	203.912	669.088	NA	498	138.5	359.5	NA	NA	1.13788	1:1:1:1:1:1	0.376543(0.435185:0.33912:0.355324)	NA	NA	NA	NA
evm.model.Contig42.233_evm.model.Contig6.240	NG	0.358475	0.965594	0.371248	3.59944e-10	750	187.071	562.929	NA	262	101.583	160.417	NA	NA	0.509907	1:1:1:1:1:1	0.582746(0.570423:0.492958:0.684859)	NA	NA	NA	NA
evm.model.Contig42.257_evm.model.Contig6.225	NG	0.876166	3.50359	0.250076	2.27938e-05	459	109.581	349.419	NA	262	81.4167	180.583	NA	NA	1.50344	1:1:1:1:1:1	0.324444(0.361905:0.277143:0.334286)	NA	NA	NA	NA
evm.model.Contig42.277_evm.model.Contig6.210	NG	0.911833	1.37618	0.662585	6.76871e-05	2040	483.385	1556.62	NA	1126	304.667	821.333	NA	NA	1.02186	1:1:1:1:1:1	0.493894(0.548168:0.433514:0.5)	NA	NA	NA	NA
evm.model.Contig42.300_evm.model.Contig6.205	NG	1.02106	1.01851	1.0025	1	2430	603.399	1826.6	NA	1355	336.167	1018.83	NA	NA	1.02042	1:1:1:1:1:1	0.567425(0.530663:0.407023:0.76459)	NA	NA	NA	NA
evm.model.Contig42.309_evm.model.Contig6.198	NG	0.279155	0.543214	0.513896	0.00474511	348	97.0254	250.975	NA	96	37.5	58.5	NA	NA	0.352777	1:1:1:1:1:1	0.635729(0.682635:0.428144:0.796407)	NA	NA	NA	NA
evm.model.Contig42.315_evm.model.Contig6.190	NG	0.479361	1.13806	0.421211	8.41951e-06	468	126.379	341.621	NA	195	74	121	NA	NA	0.657235	1:1:1:1:1:1	0.546948(0.586854:0.495305:0.558685)	NA	NA	NA	NA
evm.model.Contig42.316_evm.model.Contig6.183	NG	0.413274	NA	NA	1.38217e-35	1074	267.77	806.23	NA	457	200.833	256.167	NA	NA	0.0609165	1:1:1:1:1:1	0.60034(0.586735:0.477041:0.737245)	NA	NA	NA	NA
evm.model.Contig32.374_evm.model.Contig6.201	NG	1.2019	2.07024	0.58056	6.48795e-06	2421	568.764	1852.24	NA	1509	399.583	1109.42	NA	NA	1.4059	1:1:1:1:1:1	0.335341(0.397328:0.295443:0.313253)	NA	NA	NA	NA
evm.model.Contig32.391_evm.model.Contig6.179	NG	0.507424	0.787632	0.644239	0.00115207	996	241.834	754.166	NA	396	117.917	278.083	NA	NA	0.57546	1:1:1:1:1:1	0.602002(0.584296:0.457275:0.764434)	NA	NA	NA	NA
evm.model.Contig32.404_evm.model.Contig6.177	NG	0.601725	1.98877	0.302561	1.773e-17	1296	284.99	1011.01	NA	617	198.667	418.333	NA	NA	0.906736	1:1:1:1:1:1	0.383076(0.456261:0.319039:0.373928)	NA	NA	NA	NA
evm.model.Contig32.406_evm.model.Contig6.173	NG	1.42175	NA	NA	2.02911e-07	1476	344.86	1131.14	NA	991	270.083	720.917	NA	NA	0.85592	1:1:1:1:1:1	0.41653(0.476268:0.364157:0.409165)	NA	NA	NA	NA
evm.model.Contig32.420_evm.model.Contig6.168	NG	0.318942	1.60285	0.198984	4.57023e-44	1554	369.107	1184.89	NA	552	244.167	307.833	NA	NA	0.623898	1:1:1:1:1:1	0.475221(0.541593:0.417699:0.466372)	NA	NA	NA	NA
evm.model.Contig6.9_evm.model.Contig6.165	NG	0.443896	0.933431	0.475553	0.00467811	270	63.0518	206.948	NA	103	33.6667	69.3333	NA	NA	0.558214	1:1:1:1:1:1	0.624113(0.558511:0.478723:0.835106)	NA	NA	NA	NA
evm.model.Contig6.31_evm.model.Contig6.160	NG	0.537623	0.588311	0.913842	0.619262	525	146.959	378.041	NA	205	59.9167	145.083	NA	NA	0.551811	1:1:1:1:1:1	0.655827(0.634146:0.528455:0.804878)	NA	NA	NA	NA
evm.model.Contig6.34_evm.model.Contig6.159	NG	0.561264	0.663887	0.845421	0.261211	720	187.278	532.722	NA	293	82.5	210.5	NA	NA	0.587957	1:1:1:1:1:1	0.680147(0.641544:0.534926:0.863971)	NA	NA	NA	NA
evm.model.Contig17.516_evm.model.Contig36.7	NG	0.797068	0.764081	1.04317	0.821739	414	104.857	309.143	NA	202	50.25	151.75	NA	NA	0.788713	1:1:1:1:1:1	0.424528(0.430425:0.324292:0.518868)	NA	NA	NA	NA
evm.model.Contig17.502_evm.model.Contig36.24	NG	0.79709	NA	NA	9.19444e-26	825	189.578	635.422	NA	481	169.083	311.917	NA	NA	0.384134	1:1:1:1:1:1	0.363818(0.388034:0.335897:0.367521)	NA	NA	NA	NA
evm.model.Contig17.494_evm.model.Contig36.45	NG	0.829745	1.84804	0.448987	2.06229e-07	1029	252.484	776.516	NA	563	173.25	389.75	NA	NA	1.0796	1:1:1:1:1:1	0.5781(0.525362:0.479469:0.729469)	NA	NA	NA	NA
evm.model.Contig17.486_evm.model.Contig36.46	NG	1.35749	1.8198	0.745957	0.363275	372	82.5126	289.487	NA	238	56.4167	181.583	NA	NA	1.46004	1:1:1:1:1:1	0.374753(0.347633:0.344675:0.431953)	NA	NA	NA	NA
evm.model.Contig17.483_evm.model.Contig36.48	NG	1.09744	0.881603	1.24482	0.210419	582	146.096	435.904	NA	327	75.75	251.25	NA	NA	1.04326	1:1:1:1:1:1	0.531746(0.501488:0.436012:0.657738)	NA	NA	NA	NA
evm.model.Contig17.482_evm.model.Contig36.49	NG	0.325704	1.96736	0.165553	4.06922e-83	2643	618.318	2024.68	NA	965	430.083	534.917	NA	NA	0.709763	1:1:1:1:1:1	0.437166(0.519321:0.391612:0.400566)	NA	NA	NA	NA
evm.model.Contig17.480_evm.model.Contig36.50	NG	0.581779	0.928548	0.626547	0.00266675	678	176.825	501.175	NA	297	94.1667	202.833	NA	NA	0.672218	1:1:1:1:1:1	0.683264(0.680498:0.497925:0.871369)	NA	NA	NA	NA
evm.model.Contig51.64_evm.model.Contig6.710	NG	1.00693	1.34289	0.749828	0.0510919	945	245.394	699.606	NA	541	153.333	387.667	NA	NA	1.09417	1:1:1:1:1:1	0.57021(0.525591:0.452756:0.732283)	NA	NA	NA	NA
evm.model.Contig51.56_evm.model.Contig6.684	NG	1.66554	2.22128	0.749813	0.129285	1626	372.14	1253.86	NA	1103	264.667	838.333	NA	NA	1.79273	1:1:1:1:1:1	0.465832(0.497653:0.397496:0.502347)	NA	NA	NA	NA
evm.model.Contig51.46_evm.model.Contig6.665	NG	0.162903	2.31733	0.0702976	6.02077e-106	1755	423.264	1331.74	NA	498	303	195	NA	NA	0.682499	1:1:1:1:1:1	0.488433(0.567823:0.397476:0.5)	NA	NA	NA	NA
evm.model.Contig51.36_evm.model.Contig6.654	NG	0.482486	NA	NA	4.75559e-36	669	169.946	499.054	NA	328	150.417	177.583	NA	NA	0.105892	1:1:1:1:1:1	0.464762(0.49:0.415714:0.488571)	NA	NA	NA	NA
evm.model.Contig51.29_evm.model.Contig6.640	NG	0.269734	2.10509	0.128134	6.61867e-62	1491	370.606	1120.39	NA	515	261.167	253.833	NA	NA	0.725935	1:1:1:1:1:1	0.452663(0.54142:0.45069:0.365878)	NA	NA	NA	NA
evm.model.Contig51.28_evm.model.Contig6.638	NG	0.214668	1.83318	0.117102	1.01831e-71	1587	376.816	1210.18	NA	484	258.083	225.917	NA	NA	0.598967	1:1:1:1:1:1	0.465413(0.498054:0.365759:0.532425)	NA	NA	NA	NA
evm.model.Contig51.6_evm.model.Contig6.634	NG	0.758732	NA	NA	6.95998e-44	2010	517.877	1492.12	NA	1135	422.833	712.167	NA	NA	0.305594	1:1:1:1:1:1	0.422776(0.490132:0.43703:0.341165)	NA	NA	NA	NA
evm.model.Contig42.8_evm.model.Contig6.631	NG	1.20703	NA	NA	2.23324e-23	1182	281.567	900.433	NA	793	252.75	540.25	NA	NA	0.681284	1:1:1:1:1:1	0.417677(0.469697:0.383333:0.4)	NA	NA	NA	NA
evm.model.Contig42.60_evm.model.Contig6.777	NG	1.55447	2.43896	0.637347	0.0392194	1212	296.82	915.18	NA	814	214	600	NA	NA	1.77108	1:1:1:1:1:1	0.550452(0.55428:0.39666:0.700418)	NA	NA	NA	NA
evm.model.Contig42.78_evm.model.Contig6.768	NG	0.170242	NA	NA	1.60734e-290	2898	700.075	2197.93	NA	959	624.25	334.75	NA	NA	NA	1:1:1:1:1:1	0.55194(0.596154:0.404339:0.655325)	NA	NA	NA	NA
evm.model.Contig42.85_evm.model.Contig6.756	NG	0.350145	0.602087	0.581553	8.03705e-05	972	253.862	718.138	NA	306	105.083	200.917	NA	NA	0.415946	1:1:1:1:1:1	0.685897(0.664201:0.488166:0.905325)	NA	NA	NA	NA
evm.model.Contig42.93_evm.model.Contig6.754	NG	0.256467	NA	NA	6.73726e-111	1395	326.552	1068.45	NA	523	290.917	232.083	NA	NA	NA	1:1:1:1:1:1	0.406065(0.425121:0.314815:0.478261)	NA	NA	NA	NA
evm.model.Contig42.99_evm.model.Contig6.750	NG	0.367901	1.03567	0.355231	1.97054e-11	795	195.167	599.833	NA	284	109.583	174.417	NA	NA	0.531833	1:1:1:1:1:1	0.63136(0.640187:0.44081:0.813084)	NA	NA	NA	NA
evm.model.Contig42.103_evm.model.Contig6.747	NG	0.870488	0.953878	0.912578	0.631876	552	149.603	402.397	NA	288	80.75	207.25	NA	NA	0.893088	1:1:1:1:1:1	0.653361(0.609244:0.52521:0.82563)	NA	NA	NA	NA
evm.model.Contig42.111_evm.model.Contig6.746	NG	0.691045	0.927076	0.745403	0.0114174	1272	318.384	953.616	NA	600	169.417	430.583	NA	NA	0.750124	1:1:1:1:1:1	0.611013(0.608657:0.477915:0.746466)	NA	NA	NA	NA
evm.model.Contig113.14_evm.model.Contig32.323	NG	1.06937	NA	NA	1.18747e-15	1824	470.671	1353.33	NA	1135	363.917	771.083	NA	NA	0.535383	1:1:1:1:1:1	0.392143(0.398571:0.314643:0.463214)	NA	NA	NA	NA
evm.model.Contig113.3_evm.model.Contig32.305	NG	NA	NA	NA	NA	1224	303.338	920.662	NA	0	NA	NA	NA	NA	NA	1:1:1:1:1:1	0.534314(0.566176:0.431373:0.605392)	NA	NA	NA	NA
evm.model.Contig113.2_evm.model.Contig32.304	NG	0.0567142	0.0502415	1.12883	0.99962	453	123.468	329.532	NA	24	6	18	NA	NA	0.05495	1:1:1:1:1:1	0.654143(0.583815:0.598266:0.780347)	NA	NA	NA	NA
evm.model.Contig113.1_evm.model.Contig32.303	NG	0.0125105	0.0354648	0.352759	0.00894834	1377	356.05	1020.95	NA	25	12.3333	12.6667	NA	NA	0.0184458	1:1:1:1:1:1	0.410044(0.485099:0.412252:0.332781)	NA	NA	NA	NA
evm.model.Contig113.53_evm.model.Contig32.302	NG	0.101252	0.131184	0.771827	0.209767	1182	274.888	907.112	NA	119	33.0833	85.9167	NA	NA	0.108213	1:1:1:1:1:1	0.506339(0.551454:0.466443:0.501119)	NA	NA	NA	NA
evm.model.Contig113.52_evm.model.Contig32.301	NG	0.141838	0.167401	0.847295	0.59048	342	86.6468	255.353	NA	46	13	33	NA	NA	0.148314	1:1:1:1:1:1	0.400919(0.417323:0.391732:0.393701)	NA	NA	NA	NA
evm.model.Contig51.198_evm.model.Contig55.133	NG	0.755052	1.2584	0.60001	0.00115731	789	190.189	598.811	NA	401	116	285	NA	NA	0.876384	1:1:1:1:1:1	0.593373(0.552711:0.474398:0.753012)	NA	NA	NA	NA
evm.model.Contig51.186_evm.model.Contig55.142	NG	0.973586	2.59231	0.375567	0.000175653	540	135.726	404.274	NA	319	98.5833	220.417	NA	NA	1.38044	1:1:1:1:1:1	0.404653(0.425629:0.337529:0.450801)	NA	NA	NA	NA
evm.model.Contig51.183_evm.model.Contig55.156	NG	1.29053	2.93658	0.439466	2.34566e-05	1560	371.97	1188.03	NA	1005	273.417	731.583	NA	NA	1.68302	1:1:1:1:1:1	0.516553(0.523973:0.398973:0.626712)	NA	NA	NA	NA
evm.model.Contig51.181_evm.model.Contig55.181	NG	0.913577	NA	NA	2.21704e-16	1290	306.233	983.767	NA	760	240.417	519.583	NA	NA	0.459313	1:1:1:1:1:1	0.406349(0.447619:0.354762:0.416667)	NA	NA	NA	NA
evm.model.Contig51.173_evm.model.Contig55.185	NG	0.750822	2.15624	0.348209	2.39816e-09	873	205.128	667.872	NA	462	145.167	316.833	NA	NA	1.08105	1:1:1:1:1:1	0.468806(0.458556:0.399733:0.548128)	NA	NA	NA	NA
evm.model.Contig51.165_evm.model.Contig44.301	NG	0.633849	NA	NA	7.02451e-20	969	242.93	726.07	NA	495	184.333	310.667	NA	NA	0.224239	1:1:1:1:1:1	0.5875(0.563889:0.461111:0.7375)	NA	NA	NA	NA
evm.model.Contig51.159_evm.model.Contig44.290	NG	1.14051	1.79733	0.634555	1.68994e-07	3774	932.08	2841.92	NA	2301	635.417	1665.58	NA	NA	1.30273	1:1:1:1:1:1	0.486297(0.518382:0.392045:0.548463)	NA	NA	NA	NA
evm.model.Contig51.128_evm.model.Contig6.550	NG	0.380718	4.28483	0.0888526	3.64118e-143	4269	1016.69	3252.31	NA	1731	760	971	NA	NA	1.31051	1:1:1:1:1:1	0.479658(0.510452:0.38739:0.541133)	NA	NA	NA	NA
evm.model.Contig51.119_evm.model.Contig6.529	NG	1.06565	NA	NA	4.21734e-12	1470	329.729	1140.27	NA	904	255.333	648.667	NA	NA	0.602311	1:1:1:1:1:1	0.301154(0.330769:0.258462:0.314231)	NA	NA	NA	NA
evm.model.Contig51.107_evm.model.Contig6.515	NG	0.884643	1.95306	0.452953	1.53264e-05	786	198.338	587.662	NA	443	137.75	305.25	NA	NA	1.15424	1:1:1:1:1:1	0.554167(0.498611:0.466667:0.697222)	NA	NA	NA	NA
evm.model.Contig51.87_evm.model.Contig6.506	NG	0.265793	1.68223	0.158	3.39507e-38	1074	247.74	826.26	NA	351	166.083	184.917	NA	NA	0.592524	1:1:1:1:1:1	0.534902(0.570588:0.392941:0.641176)	NA	NA	NA	NA
evm.model.Contig51.85_evm.model.Contig6.505	NG	0.42162	NA	NA	2.60827e-97	1806	416.412	1389.59	NA	816	367.833	448.167	NA	NA	0.0938352	1:1:1:1:1:1	0.523601(0.527007:0.421168:0.622628)	NA	NA	NA	NA
evm.model.Contig51.72_evm.model.Contig6.500	NG	0.546403	0.757346	0.72147	0.0606402	531	145.944	385.056	NA	219	69.5833	149.417	NA	NA	0.60438	1:1:1:1:1:1	0.643317(0.644928:0.483092:0.801932)	NA	NA	NA	NA
evm.model.Contig51.64_evm.model.Contig6.491	NG	0.975779	1.1782	0.828196	0.264023	735	182.766	552.234	NA	410	108.583	301.417	NA	NA	1.02611	1:1:1:1:1:1	0.510519(0.462525:0.41716:0.651874)	NA	NA	NA	NA
evm.model.Contig51.109_evm.model.Contig32.172	NG	0.343194	0.516878	0.663974	0.00162909	1176	296.961	879.039	NA	353	110.917	242.083	NA	NA	0.387052	1:1:1:1:1:1	0.592388(0.593923:0.430018:0.753223)	NA	NA	NA	NA
evm.model.Contig51.107_evm.model.Contig32.168	NG	0.989898	NA	NA	1.41868e-09	915	220.886	694.114	NA	552	170.5	381.5	NA	NA	0.509526	1:1:1:1:1:1	0.554017(0.544321:0.465374:0.652355)	NA	NA	NA	NA
evm.model.Contig51.91_evm.model.Contig32.154	NG	0.809411	1.22145	0.662663	0.025248	594	138.371	455.629	NA	309	83.4167	225.583	NA	NA	0.905395	1:1:1:1:1:1	0.535131(0.563725:0.465686:0.57598)	NA	NA	NA	NA
evm.model.Contig51.65_evm.model.Contig32.134	NG	0.664291	1.9497	0.340714	5.38682e-10	801	197.209	603.791	NA	403	136.917	266.083	NA	NA	0.980764	1:1:1:1:1:1	0.464724(0.510736:0.435583:0.447853)	NA	NA	NA	NA
evm.model.Contig51.64_evm.model.Contig32.118	NG	1.06098	0.903977	1.17368	0.308826	738	188.305	549.695	NA	411	98.9167	312.083	NA	NA	1.02092	1:1:1:1:1:1	0.515779(0.474359:0.402367:0.670611)	NA	NA	NA	NA
evm.model.Contig51.55_evm.model.Contig32.104	NG	0.316177	0.522057	0.605638	4.99141e-05	1347	334.356	1012.64	NA	387	125.75	261.25	NA	NA	0.367281	1:1:1:1:1:1	0.635492(0.590827:0.457734:0.857914)	NA	NA	NA	NA
evm.model.Contig51.48_evm.model.Contig32.93	NG	0.974851	NA	NA	2.7995e-12	921	217.901	703.099	NA	558	174.417	383.583	NA	NA	0.507619	1:1:1:1:1:1	0.549164(0.59587:0.387906:0.663717)	NA	NA	NA	NA
evm.model.Contig17.278_evm.model.Contig36.8	NG	0.993883	1.15764	0.858542	0.394185	744	186.511	557.489	NA	417	110	307	NA	NA	1.03493	1:1:1:1:1:1	0.635308(0.578397:0.508711:0.818815)	NA	NA	NA	NA
evm.model.Contig17.269_evm.model.Contig36.9	NG	1.35171	NA	NA	3.31989e-08	978	227.305	750.695	NA	656	185.833	470.167	NA	NA	0.805131	1:1:1:1:1:1	0.439619(0.495763:0.338983:0.48411)	NA	NA	NA	NA
evm.model.Contig17.260_evm.model.Contig36.28	NG	0.791718	NA	NA	2.52595e-09	282	67.6251	214.375	NA	164	59.1667	104.833	NA	NA	0.362055	1:1:1:1:1:1	0.341615(0.357143:0.338509:0.329193)	NA	NA	NA	NA
evm.model.Contig17.242_evm.model.Contig36.36	NG	0.873706	NA	NA	1.34722e-10	774	182.158	591.842	NA	447	141.583	305.417	NA	NA	0.432736	1:1:1:1:1:1	0.48832(0.494609:0.40027:0.570081)	NA	NA	NA	NA
evm.model.Contig17.230_evm.model.Contig36.38	NG	0.838205	NA	NA	2.54761e-16	1176	286.699	889.301	NA	670	221.167	448.833	NA	NA	0.390065	1:1:1:1:1:1	0.372496(0.386996:0.314798:0.415695)	NA	NA	NA	NA
evm.model.Contig17.214_evm.model.Contig36.52	NG	0.922176	1.28462	0.717857	0.0140412	1137	292.809	844.191	NA	628	180	448	NA	NA	1.01552	1:1:1:1:1:1	0.576577(0.565637:0.44112:0.722973)	NA	NA	NA	NA
evm.model.Contig17.203_evm.model.Contig36.71	NG	0.856687	0.788919	1.0859	0.698489	543	145.65	397.35	NA	274	71.0833	202.917	NA	NA	0.838509	1:1:1:1:1:1	0.682085(0.654185:0.539648:0.852423)	NA	NA	NA	NA
evm.model.Contig6.173_evm.model.Contig17.645	NG	0.89735	3.67262	0.244335	4.03148e-13	1395	330.133	1064.87	NA	803	245.75	557.25	NA	NA	1.55413	1:1:1:1:1:1	0.415469(0.431211:0.324949:0.490246)	NA	NA	NA	NA
evm.model.Contig6.179_evm.model.Contig17.655	NG	1.20462	1.54687	0.778746	0.191126	774	181.013	592.987	NA	474	118.5	355.5	NA	NA	1.28466	1:1:1:1:1:1	0.528486(0.493622:0.415816:0.67602)	NA	NA	NA	NA
evm.model.Contig6.193_evm.model.Contig17.668	NG	1.45275	1.80097	0.806649	0.300299	801	195.245	605.755	NA	522	133.167	388.833	NA	NA	1.53763	1:1:1:1:1:1	0.484187(0.467742:0.388046:0.596774)	NA	NA	NA	NA
evm.model.Contig6.205_evm.model.Contig17.680	NG	1.08154	NA	NA	5.75305e-24	2421	579.621	1841.38	NA	1517	462.5	1054.5	NA	NA	0.58319	1:1:1:1:1:1	0.490408(0.48407:0.396711:0.590442)	NA	NA	NA	NA
evm.model.Contig6.213_evm.model.Contig17.683	NG	0.920962	0.721893	1.27576	0.117495	807	194.332	612.668	NA	415	90.0833	324.917	NA	NA	0.873025	1:1:1:1:1:1	0.559773(0.530105:0.378272:0.770942)	NA	NA	NA	NA
evm.model.Contig6.214_evm.model.Contig17.684	NG	1.08607	1.30848	0.830021	0.141577	1449	368.219	1080.78	NA	848	227.917	620.083	NA	NA	1.14259	1:1:1:1:1:1	0.5696(0.578652:0.470974:0.659176)	NA	NA	NA	NA
evm.model.Contig42.193_evm.model.Contig32.381	NG	0.330263	0.431813	0.764828	0.186638	453	114.229	338.771	NA	128	37.5	90.5	NA	NA	0.35587	1:1:1:1:1:1	0.619444(0.580556:0.4:0.877778)	NA	NA	NA	NA
evm.model.Contig42.195_evm.model.Contig32.378	NG	0.731132	0.889202	0.822234	0.184384	837	224.482	612.518	NA	403	116.917	286.083	NA	NA	0.773526	1:1:1:1:1:1	0.60467(0.555556:0.504831:0.753623)	NA	NA	NA	NA
evm.model.Contig42.197_evm.model.Contig32.374	NG	0.344163	NA	NA	5.56623e-87	2322	533.407	1788.59	NA	895	401.333	493.667	NA	NA	0.0353833	1:1:1:1:1:1	0.443117(0.499431:0.358931:0.47099)	NA	NA	NA	NA
evm.model.Contig42.199_evm.model.Contig32.373	NG	0.507714	0.61923	0.819911	0.0355235	2025	513.205	1511.8	NA	774	216.333	557.667	NA	NA	0.535976	1:1:1:1:1:1	0.600652(0.543399:0.437653:0.820905)	NA	NA	NA	NA
evm.model.Contig42.212_evm.model.Contig32.372	NG	0.989035	2.24879	0.439807	1.00226e-08	1473	390.589	1082.41	NA	873	278.333	594.667	NA	NA	1.32308	1:1:1:1:1:1	0.491729(0.488213:0.373449:0.613524)	NA	NA	NA	NA
evm.model.Contig42.235_evm.model.Contig32.370	NG	1.36436	2.08869	0.653211	0.0192445	1233	281.607	951.393	NA	796	198.167	597.833	NA	NA	1.52979	1:1:1:1:1:1	0.458172(0.502896:0.355212:0.516409)	NA	NA	NA	NA
evm.model.Contig42.175_evm.model.Contig17.680	NG	0.845372	NA	NA	9.35734e-27	1893	473.806	1419.19	NA	1089	369.417	719.583	NA	NA	0.383487	1:1:1:1:1:1	0.432372(0.457775:0.358908:0.480433)	NA	NA	NA	NA
evm.model.Contig42.201_evm.model.Contig17.715	NG	0.531219	1.45774	0.364414	1.17722e-11	972	213.84	758.16	NA	426	137.417	288.583	NA	NA	0.735053	1:1:1:1:1:1	0.370595(0.388215:0.337088:0.386482)	NA	NA	NA	NA
evm.model.Contig42.203_evm.model.Contig17.721	NG	0.916239	NA	NA	1.85305e-21	1767	430.687	1336.31	NA	1043	336.167	706.833	NA	NA	0.449177	1:1:1:1:1:1	0.275943(0.291786:0.237651:0.298392)	NA	NA	NA	NA
evm.model.Contig42.212_evm.model.Contig17.730	NG	0.689203	1.66108	0.414912	1.45938e-06	639	165.39	473.61	NA	324	110.5	213.5	NA	NA	0.940752	1:1:1:1:1:1	0.345994(0.351183:0.280199:0.4066)	NA	NA	NA	NA
evm.model.Contig42.235_evm.model.Contig17.732	NG	1.29001	2.35777	0.54713	0.00150201	1233	282.865	950.135	NA	788	203	585	NA	NA	1.53497	1:1:1:1:1:1	0.498327(0.50502:0.36747:0.62249)	NA	NA	NA	NA
evm.model.Contig42.251_evm.model.Contig17.747	NG	0.854689	2.3606	0.362064	7.82524e-12	1425	342.724	1082.28	NA	798	246	552	NA	NA	1.21687	1:1:1:1:1:1	0.355438(0.398291:0.283564:0.384459)	NA	NA	NA	NA
evm.model.Contig32.179_evm.model.Contig17.614	NG	0.551243	1.16333	0.473849	0.0107933	207	45.8271	161.173	NA	90	27.0833	62.9167	NA	NA	0.686751	1:1:1:1:1:1	0.390585(0.419847:0.259542:0.492366)	NA	NA	NA	NA
evm.model.Contig32.201_evm.model.Contig17.616	NG	1.04472	0.839873	1.2439	0.0701058	1242	327.726	914.274	NA	681	165.583	515.417	NA	NA	0.990663	1:1:1:1:1:1	0.608727(0.553648:0.429185:0.843348)	NA	NA	NA	NA
evm.model.Contig32.221_evm.model.Contig17.642	NG	1.06965	NA	NA	5.30642e-15	1437	341.799	1095.2	NA	897	272.917	624.083	NA	NA	0.57737	1:1:1:1:1:1	0.438811(0.479895:0.409965:0.426573)	NA	NA	NA	NA
evm.model.Contig32.231_evm.model.Contig17.645	NG	1.07088	NA	NA	2.15465e-18	2067	520.425	1546.58	NA	1287	405.25	881.75	NA	NA	0.54948	1:1:1:1:1:1	0.467064(0.498014:0.389275:0.513903)	NA	NA	NA	NA
evm.model.Contig32.247_evm.model.Contig17.662	NG	0.484813	NA	NA	2.47342e-13	444	102.554	341.446	NA	200	78.0833	121.917	NA	NA	0.141853	1:1:1:1:1:1	0.279077(0.308453:0.271583:0.257194)	NA	NA	NA	NA
evm.model.Contig32.267_evm.model.Contig17.670	NG	0.81118	0.861293	0.941817	0.638801	846	221.131	624.869	NA	423	113.25	309.75	NA	NA	0.824279	1:1:1:1:1:1	0.444354(0.463533:0.353323:0.516207)	NA	NA	NA	NA
evm.model.Contig32.268_evm.model.Contig17.680	NG	0.977953	NA	NA	1.82978e-24	2007	515.583	1491.42	NA	1224	409.083	814.917	NA	NA	0.469832	1:1:1:1:1:1	0.47319(0.492828:0.381148:0.545594)	NA	NA	NA	NA
evm.model.Contig6.173_evm.model.Contig13.622	NG	0.519169	NA	NA	2.86392e-42	1398	332.128	1065.87	NA	663	263.667	399.333	NA	NA	0.158254	1:1:1:1:1:1	0.52114(0.548713:0.405331:0.609375)	NA	NA	NA	NA
evm.model.Contig6.176_evm.model.Contig13.625	NG	0.518967	NA	NA	1.74329e-29	1101	249.319	851.681	NA	512	193	319	NA	NA	0.175001	1:1:1:1:1:1	0.371452(0.42571:0.308848:0.3798)	NA	NA	NA	NA
evm.model.Contig6.192_evm.model.Contig13.646	NG	0.662508	0.59769	1.10845	0.451633	945	241.324	703.676	NA	409	99.4167	309.583	NA	NA	0.645956	1:1:1:1:1:1	0.649333(0.612:0.450667:0.885333)	NA	NA	NA	NA
evm.model.Contig6.210_evm.model.Contig13.648	NG	1.00543	2.11642	0.475063	3.62215e-05	948	237.815	710.185	NA	561	167.75	393.25	NA	NA	1.28413	1:1:1:1:1:1	0.417131(0.428969:0.361421:0.461003)	NA	NA	NA	NA
evm.model.Contig6.214_evm.model.Contig13.673	NG	1.19049	1.18767	1.00237	1	1197	318.057	878.943	NA	714	189.583	524.417	NA	NA	1.18974	1:1:1:1:1:1	0.571234(0.564417:0.49591:0.653374)	NA	NA	NA	NA
evm.model.Contig6.228_evm.model.Contig13.697	NG	1.09129	NA	NA	2.62008e-06	681	169.224	511.776	NA	425	130.75	294.25	NA	NA	0.571617	1:1:1:1:1:1	0.429749(0.448387:0.358065:0.482796)	NA	NA	NA	NA
evm.model.Contig6.230_evm.model.Contig13.722	NG	1.22998	2.93655	0.418851	1.05419e-08	2403	561.979	1841.02	NA	1526	413.083	1112.92	NA	NA	1.62909	1:1:1:1:1:1	0.334602(0.38037:0.308592:0.314845)	NA	NA	NA	NA
evm.model.Contig6.236_evm.model.Contig13.737	NG	0.583806	1.34069	0.435451	3.66234e-12	1362	331.344	1030.66	NA	625	206.917	418.083	NA	NA	0.767939	1:1:1:1:1:1	0.531376(0.503454:0.397237:0.693437)	NA	NA	NA	NA
evm.model.Contig63.79_evm.model.Contig13.240	NG	0.872981	NA	NA	1.21474e-12	1203	264.2	938.8	NA	684	199.75	484.25	NA	NA	0.461642	1:1:1:1:1:1	0.36689(0.431208:0.305369:0.364094)	NA	NA	NA	NA
evm.model.Contig63.61_evm.model.Contig13.241	NG	1.14892	NA	NA	2.05164e-11	1413	330.768	1082.23	NA	896	259.75	636.25	NA	NA	0.645881	1:1:1:1:1:1	0.418569(0.471081:0.365297:0.41933)	NA	NA	NA	NA
evm.model.Contig63.52_evm.model.Contig13.245	NG	0.544255	1.50932	0.360596	3.12743e-05	342	86.1867	255.813	NA	155	56	99	NA	NA	0.787459	1:1:1:1:1:1	0.383951(0.427778:0.327778:0.396296)	NA	NA	NA	NA
evm.model.Contig63.45_evm.model.Contig13.257	NG	0.610787	0.695025	0.878799	0.366432	828	199.732	628.268	NA	353	90.5	262.5	NA	NA	0.631107	1:1:1:1:1:1	0.613445(0.547619:0.462185:0.830532)	NA	NA	NA	NA
evm.model.Contig63.40_evm.model.Contig13.265	NG	1.48266	2.01336	0.736412	0.047432	1677	407.122	1269.88	NA	1105	284.5	820.5	NA	NA	1.6115	1:1:1:1:1:1	0.505636(0.556361:0.433172:0.527375)	NA	NA	NA	NA
evm.model.Contig63.23_evm.model.Contig13.290	NG	0.59928	1.43136	0.418678	9.5259e-16	1701	415.903	1285.1	NA	796	265.667	530.333	NA	NA	0.802728	1:1:1:1:1:1	0.511211(0.541106:0.426756:0.56577)	NA	NA	NA	NA
evm.model.Contig63.6_evm.model.Contig13.307	NG	0.93799	NA	NA	1.28544e-10	768	186.197	581.803	NA	459	147.583	311.417	NA	NA	0.468135	1:1:1:1:1:1	0.262439(0.310619:0.226254:0.250442)	NA	NA	NA	NA
evm.model.Contig51.48_evm.model.Contig13.559	NG	0.468754	NA	NA	1.58674e-30	918	212.709	705.291	NA	413	167.167	245.833	NA	NA	0.12843	1:1:1:1:1:1	0.465278(0.540179:0.376488:0.479167)	NA	NA	NA	NA
evm.model.Contig51.41_evm.model.Contig13.551	NG	1.2301	NA	NA	2.22575e-13	1560	376.168	1183.83	NA	1018	302.333	715.667	NA	NA	0.692347	1:1:1:1:1:1	0.38114(0.429696:0.35658:0.357143)	NA	NA	NA	NA
evm.model.Contig51.39_evm.model.Contig13.546	NG	0.941937	0.968824	0.972248	0.863666	732	181.249	550.751	NA	394	98.5833	295.417	NA	NA	0.948594	1:1:1:1:1:1	0.452991(0.424063:0.382643:0.552268)	NA	NA	NA	NA
evm.model.Contig51.27_evm.model.Contig13.529	NG	0.936955	NA	NA	1.69614e-08	861	196.938	664.062	NA	504	148.75	355.25	NA	NA	0.493912	1:1:1:1:1:1	0.316555(0.367114:0.27047:0.312081)	NA	NA	NA	NA
evm.model.Contig51.6_evm.model.Contig13.513	NG	0.834933	NA	NA	5.76465e-23	1041	265.631	775.369	NA	612	221.5	390.5	NA	NA	0.366715	1:1:1:1:1:1	0.369674(0.420113:0.352914:0.335996)	NA	NA	NA	NA
evm.model.Contig42.5_evm.model.Contig13.500	NG	1.07598	0.935908	1.14967	0.242702	1425	359.103	1065.9	NA	801	192	609	NA	NA	1.04068	1:1:1:1:1:1	0.610706(0.597628:0.399635:0.834854)	NA	NA	NA	NA
evm.model.Contig42.29_evm.model.Contig13.486	NG	1.92039	2.08245	0.922179	0.63671	1851	445.155	1405.84	NA	1286	313.083	972.917	NA	NA	1.95936	1:1:1:1:1:1	0.498205(0.550769:0.46:0.483846)	NA	NA	NA	NA
evm.model.Contig42.50_evm.model.Contig13.464	NG	0.796377	1.02988	0.773274	0.0227129	1368	357.575	1010.43	NA	696	200.25	495.75	NA	NA	0.857411	1:1:1:1:1:1	0.626404(0.643258:0.456929:0.779026)	NA	NA	NA	NA
evm.model.Contig42.56_evm.model.Contig13.449	NG	1.12518	3.34891	0.335983	3.80524e-08	1512	359.018	1152.98	NA	938	266.167	671.833	NA	NA	1.65319	1:1:1:1:1:1	0.437781(0.477511:0.368816:0.467016)	NA	NA	NA	NA
evm.model.Contig36.166_evm.model.Contig29.238	NG	1.33321	NA	NA	8.55864e-15	2937	666.261	2270.74	NA	1936	520.833	1415.17	NA	NA	0.803916	1:1:1:1:1:1	0.42415(0.469922:0.335658:0.46687)	NA	NA	NA	NA
evm.model.Contig36.164_evm.model.Contig29.264	NG	0.849949	NA	NA	2.65033e-26	1713	419.528	1293.47	NA	991	333.25	657.75	NA	NA	0.396882	1:1:1:1:1:1	0.467026(0.457395:0.338883:0.604799)	NA	NA	NA	NA
evm.model.Contig36.143_evm.model.Contig29.284	NG	1.22229	1.30982	0.933174	0.533873	1806	429.853	1376.15	NA	1096	266.167	829.833	NA	NA	1.24313	1:1:1:1:1:1	0.463706(0.48601:0.371046:0.534063)	NA	NA	NA	NA
evm.model.Contig36.137_evm.model.Contig29.292	NG	0.996869	NA	NA	2.39389e-41	2664	669.5	1994.5	NA	1656	556.083	1099.92	NA	NA	0.495028	1:1:1:1:1:1	0.499858(0.501278:0.391397:0.606899)	NA	NA	NA	NA
evm.model.Contig36.131_evm.model.Contig29.305	NG	0.859628	2.00589	0.428552	2.98656e-11	1611	411.359	1199.64	NA	901	287.25	613.75	NA	NA	1.15232	1:1:1:1:1:1	0.559738(0.548282:0.447627:0.683306)	NA	NA	NA	NA
evm.model.Contig36.119_evm.model.Contig29.323	NG	0.682043	0.629927	1.08273	0.553288	972	247.545	724.455	NA	430	105.5	324.5	NA	NA	0.66877	1:1:1:1:1:1	0.630167(0.592348:0.44591:0.852243)	NA	NA	NA	NA
evm.model.Contig36.105_evm.model.Contig29.335	NG	1.49771	1.03881	1.44176	0.00174598	1584	415.872	1168.13	NA	991	233.833	757.167	NA	NA	1.37723	1:1:1:1:1:1	0.651069(0.587522:0.518198:0.847487)	NA	NA	NA	NA
evm.model.Contig17.398_evm.model.Contig30.95	NG	0.335053	0.550665	0.608452	9.40863e-06	1518	390.508	1127.49	NA	457	152.333	304.667	NA	NA	0.39052	1:1:1:1:1:1	0.671623(0.645911:0.47026:0.898699)	NA	NA	NA	NA
evm.model.Contig17.388_evm.model.Contig30.105	NG	0.386742	2.37126	0.163095	2.08209e-42	1440	340.998	1099	NA	577	244.917	332.083	NA	NA	0.856685	1:1:1:1:1:1	0.547882(0.587477:0.428177:0.627993)	NA	NA	NA	NA
evm.model.Contig17.379_evm.model.Contig30.111	NG	0.825609	0.803551	1.02745	0.865156	720	187.418	532.582	NA	359	92.4167	266.583	NA	NA	0.819867	1:1:1:1:1:1	0.647841(0.593023:0.528239:0.822259)	NA	NA	NA	NA
evm.model.Contig17.370_evm.model.Contig30.119	NG	0.781936	0.813777	0.960873	0.838897	483	132.741	350.259	NA	236	65.9167	170.083	NA	NA	0.790687	1:1:1:1:1:1	0.630137(0.627854:0.520548:0.742009)	NA	NA	NA	NA
evm.model.Contig17.369_evm.model.Contig30.120	NG	0.455467	0.605632	0.752053	0.0654514	741	189.319	551.681	NA	267	78.6667	188.333	NA	NA	0.493833	1:1:1:1:1:1	0.591138(0.55287:0.486405:0.734139)	NA	NA	NA	NA
evm.model.Contig17.364_evm.model.Contig30.133	NG	0.622954	0.69325	0.898599	0.495073	729	188.622	540.378	NA	314	85.3333	228.667	NA	NA	0.641142	1:1:1:1:1:1	0.581871(0.49269:0.497076:0.755848)	NA	NA	NA	NA
evm.model.Contig17.352_evm.model.Contig30.154	NG	0.659656	2.14606	0.307379	3.13514e-31	2568	597.15	1970.85	NA	1287	422.25	864.75	NA	NA	1.0053	1:1:1:1:1:1	0.439825(0.503158:0.422632:0.393684)	NA	NA	NA	NA
evm.model.Contig17.348_evm.model.Contig30.179	NG	0.0299061	1.34648	0.0222105	2.43201e-98	1128	258.217	869.783	NA	187	161.5	25.5	NA	NA	0.331291	1:1:1:1:1:1	0.512821(0.549072:0.411141:0.578249)	NA	NA	NA	NA
evm.model.Contig17.340_evm.model.Contig30.182	NG	0.212254	2.16948	0.0978362	1.35285e-63	1290	302.783	987.217	NA	397	214.5	182.5	NA	NA	0.671646	1:1:1:1:1:1	0.478166(0.467249:0.474891:0.492358)	NA	NA	NA	NA
evm.model.Contig17.330_evm.model.Contig30.199	NG	0.629459	0.782551	0.804369	0.0891822	948	253.529	694.471	NA	419	123.167	295.833	NA	NA	0.670402	1:1:1:1:1:1	0.673452(0.627226:0.590331:0.802799)	NA	NA	NA	NA
evm.model.Contig17.314_evm.model.Contig30.217	NG	0.902297	2.15131	0.419417	3.9877e-07	1068	238.311	829.689	NA	604	168.583	435.417	NA	NA	1.181	1:1:1:1:1:1	0.446164(0.476789:0.326886:0.534816)	NA	NA	NA	NA
evm.model.Contig63.81_evm.model.Contig56.102	NG	0.938002	2.38547	0.393214	5.35684e-09	1305	318.573	986.427	NA	757	229	528	NA	NA	1.29135	1:1:1:1:1:1	0.477987(0.499057:0.39717:0.537736)	NA	NA	NA	NA
evm.model.Contig63.79_evm.model.Contig56.81	NG	1.3243	2.37117	0.5585	0.0014872	1338	312.458	1025.54	NA	862	224.417	637.583	NA	NA	1.56877	1:1:1:1:1:1	0.386332(0.449791:0.327057:0.382148)	NA	NA	NA	NA
evm.model.Contig63.61_evm.model.Contig56.68	NG	1.54648	1.92819	0.802034	0.138469	1917	450.323	1466.68	NA	1272	311.917	960.083	NA	NA	1.63615	1:1:1:1:1:1	0.464775(0.514894:0.400709:0.478723)	NA	NA	NA	NA
evm.model.Contig63.59_evm.model.Contig56.61	NG	1.59126	NA	NA	1.30832e-07	1779	405.276	1373.72	NA	1229	322.167	906.833	NA	NA	1.00094	1:1:1:1:1:1	0.414518(0.462034:0.348854:0.432665)	NA	NA	NA	NA
evm.model.Contig63.45_evm.model.Contig56.56	NG	0.759948	2.38652	0.318434	7.14709e-09	813	180.838	632.162	NA	432	130	302	NA	NA	1.12175	1:1:1:1:1:1	0.539982(0.505391:0.404313:0.710243)	NA	NA	NA	NA
evm.model.Contig63.31_evm.model.Contig56.47	NG	1.07292	2.38948	0.449018	2.5063e-06	1311	302.737	1008.26	NA	793	217.667	575.333	NA	NA	1.37694	1:1:1:1:1:1	0.310335(0.336243:0.262677:0.332086)	NA	NA	NA	NA
evm.model.Contig63.23_evm.model.Contig56.25	NG	1.00314	NA	NA	2.49868e-13	1179	269.476	909.524	NA	717	213.917	503.083	NA	NA	0.545296	1:1:1:1:1:1	0.427894(0.436377:0.335329:0.511976)	NA	NA	NA	NA
evm.model.Contig63.18_evm.model.Contig86.100	NG	1.51214	3.86094	0.39165	5.54648e-05	2121	503.37	1617.63	NA	1427	375.333	1051.67	NA	NA	2.06957	1:1:1:1:1:1	0.459375(0.535:0.425:0.418125)	NA	NA	NA	NA
evm.model.Contig6.918_evm.model.Contig24.391	NG	0.914466	1.74256	0.524783	1.02761e-08	1920	489.003	1431	NA	1087	330.833	756.167	NA	NA	1.12537	1:1:1:1:1:1	0.605866(0.60372:0.470672:0.743205)	NA	NA	NA	NA
evm.model.Contig6.929_evm.model.Contig24.375	NG	1.22117	1.85803	0.65724	0.00568399	1431	337.202	1093.8	NA	891	231.667	659.333	NA	NA	1.37124	1:1:1:1:1:1	0.345616(0.398158:0.275333:0.363357)	NA	NA	NA	NA
evm.model.Contig6.936_evm.model.Contig24.351	NG	1.20286	1.22037	0.98565	0.884859	1080	262.32	817.68	NA	648	158.083	489.917	NA	NA	1.20712	1:1:1:1:1:1	0.543741(0.507919:0.427602:0.695701)	NA	NA	NA	NA
evm.model.Contig6.943_evm.model.Contig24.331	NG	0.904733	2.47893	0.364969	4.2714e-06	744	162.518	581.482	NA	423	117.417	305.583	NA	NA	1.2486	1:1:1:1:1:1	0.335106(0.38617:0.303191:0.315957)	NA	NA	NA	NA
evm.model.Contig17.850_evm.model.Contig24.318	NG	1.29805	1.55065	0.8371	0.399278	630	163.327	466.673	NA	395	107	288	NA	NA	1.36354	1:1:1:1:1:1	0.596386(0.562249:0.536145:0.690763)	NA	NA	NA	NA
evm.model.Contig17.842_evm.model.Contig24.304	NG	0.65558	0.879944	0.745025	0.0442091	831	207.536	623.464	NA	380	107.5	272.5	NA	NA	0.711614	1:1:1:1:1:1	0.62709(0.618729:0.439799:0.822742)	NA	NA	NA	NA
evm.model.Contig17.839_evm.model.Contig24.294	NG	1.17967	NA	NA	2.47824e-18	2526	580.118	1945.88	NA	1613	456.333	1156.67	NA	NA	0.679093	1:1:1:1:1:1	0.461915(0.50891:0.342767:0.534067)	NA	NA	NA	NA
evm.model.Contig42.52_evm.model.Contig80.62	NG	1.26586	2.18759	0.578654	0.000486563	1608	377.304	1230.7	NA	1020	267.667	752.333	NA	NA	1.48213	1:1:1:1:1:1	0.532313(0.510204:0.433673:0.653061)	NA	NA	NA	NA
evm.model.Contig42.60_evm.model.Contig80.52	NG	0.902666	NA	NA	7.42838e-14	1020	236.209	783.791	NA	598	186.583	411.417	NA	NA	0.462052	1:1:1:1:1:1	0.388778(0.456175:0.311753:0.398406)	NA	NA	NA	NA
evm.model.Contig42.71_evm.model.Contig80.43	NG	0.444015	1.98584	0.22359	4.5774e-24	1023	252.071	770.929	NA	434	175.667	258.333	NA	NA	0.823926	1:1:1:1:1:1	0.537135(0.506631:0.412467:0.692308)	NA	NA	NA	NA
evm.model.Contig42.95_evm.model.Contig80.24	NG	1.22051	0.910217	1.3409	0.0102585	1491	365.164	1125.84	NA	871	192.5	678.5	NA	NA	1.14452	1:1:1:1:1:1	0.638524(0.619137:0.424953:0.871482)	NA	NA	NA	NA
evm.model.Contig42.98_evm.model.Contig80.22	NG	1.2441	0.81821	1.52052	0.000256565	1494	368.25	1125.75	NA	867	183.417	683.583	NA	NA	1.13913	1:1:1:1:1:1	0.649206(0.62381:0.427619:0.89619)	NA	NA	NA	NA
evm.model.Contig42.103_evm.model.Contig80.19	NG	0.747449	0.659322	1.13366	0.473102	483	131.28	351.72	NA	224	57.5833	166.417	NA	NA	0.723496	1:1:1:1:1:1	0.656098(0.631707:0.521951:0.814634)	NA	NA	NA	NA
evm.model.Contig17.203_evm.model.Contig26.72	NG	0.863015	0.75113	1.14896	0.390658	567	149.103	417.897	NA	285	70.75	214.25	NA	NA	0.833593	1:1:1:1:1:1	0.73466(0.726368:0.567164:0.910448)	NA	NA	NA	NA
evm.model.Contig17.198_evm.model.Contig26.76	NG	0.324284	0.907644	0.357281	1.77842e-06	396	97.8353	298.165	NA	130	51.5	78.5	NA	NA	0.468408	1:1:1:1:1:1	0.529138(0.534965:0.48951:0.562937)	NA	NA	NA	NA
evm.model.Contig17.191_evm.model.Contig26.85	NG	0.136024	NA	NA	2.32663e-57	753	163.515	589.485	NA	200	126.667	73.3333	NA	NA	NA	1:1:1:1:1:1	0.507326(0.525641:0.441392:0.554945)	NA	NA	NA	NA
evm.model.Contig17.176_evm.model.Contig26.89	NG	1.10895	3.50037	0.316808	2.03593e-13	2472	607.824	1864.18	NA	1531	451.583	1079.42	NA	NA	1.69696	1:1:1:1:1:1	0.527892(0.50462:0.412218:0.666838)	NA	NA	NA	NA
evm.model.Contig17.168_evm.model.Contig26.111	NG	0.424551	0.499348	0.850211	0.18787	1191	319.069	871.931	NA	399	116.333	282.667	NA	NA	0.444589	1:1:1:1:1:1	0.707838(0.622328:0.562945:0.938242)	NA	NA	NA	NA
evm.model.Contig17.164_evm.model.Contig26.113	NG	0.454088	NA	NA	8.7353e-26	822	193.261	628.739	NA	362	147.833	214.167	NA	NA	0.112217	1:1:1:1:1:1	0.33065(0.356887:0.30322:0.331843)	NA	NA	NA	NA
evm.model.Contig17.732_evm.model.Contig80.40	NG	0.151055	0.88718	0.170264	2.48214e-45	1494	345.854	1148.15	NA	337	179.917	157.083	NA	NA	0.321464	1:1:1:1:1:1	0.577942(0.55915:0.383549:0.791128)	NA	NA	NA	NA
evm.model.Contig17.722_evm.model.Contig80.51	NG	0.29566	0.692586	0.426893	1.19983e-05	549	119.616	429.384	NA	159	54.0833	104.917	NA	NA	0.382143	1:1:1:1:1:1	0.613191(0.593583:0.360963:0.885027)	NA	NA	NA	NA
evm.model.Contig17.718_evm.model.Contig80.74	NG	0.351035	2.79279	0.125693	1.0185e-65	1971	443.941	1527.06	NA	753	324.917	428.083	NA	NA	0.901008	1:1:1:1:1:1	0.426316(0.478947:0.403289:0.396711)	NA	NA	NA	NA
evm.model.Contig17.713_evm.model.Contig80.83	NG	0.492176	0.542208	0.907726	0.514671	813	222.577	590.423	NA	299	85.9167	213.083	NA	NA	0.505874	1:1:1:1:1:1	0.68612(0.637224:0.518927:0.902208)	NA	NA	NA	NA
evm.model.Contig17.704_evm.model.Contig80.89	NG	0.62542	1.91982	0.32577	2.1915e-16	1269	301.177	967.823	NA	619	208.417	410.583	NA	NA	0.932625	1:1:1:1:1:1	0.537773(0.521869:0.463221:0.628231)	NA	NA	NA	NA
evm.model.Contig17.683_evm.model.Contig80.105	NG	0.581491	1.00015	0.581406	0.000142482	924	210.921	713.079	NA	405	116.5	288.5	NA	NA	0.677057	1:1:1:1:1:1	0.53325(0.496259:0.391521:0.71197)	NA	NA	NA	NA
evm.model.Contig17.677_evm.model.Contig80.121	NG	0.270113	0.92719	0.291324	7.15511e-16	834	209.059	624.941	NA	253	111.25	141.75	NA	NA	0.434822	1:1:1:1:1:1	0.580108(0.590323:0.429032:0.720968)	NA	NA	NA	NA
evm.model.Contig17.675_evm.model.Contig80.124	NG	0.567859	0.610797	0.929702	0.377172	2484	651.597	1832.4	NA	1002	272.25	729.75	NA	NA	0.579122	1:1:1:1:1:1	0.616736(0.573864:0.422004:0.854339)	NA	NA	NA	NA
evm.model.Contig17.674_evm.model.Contig80.133	NG	0.37111	0.705336	0.526146	0.000121236	627	166.973	460.027	NA	211	76.3333	134.667	NA	NA	0.460116	1:1:1:1:1:1	0.694815(0.662222:0.508889:0.913333)	NA	NA	NA	NA
evm.model.Contig17.655_evm.model.Contig80.156	NG	0.960212	3.81344	0.251797	2.18941e-06	735	161.779	573.221	NA	431	120.583	310.417	NA	NA	1.58823	1:1:1:1:1:1	0.438498(0.449296:0.370423:0.495775)	NA	NA	NA	NA
evm.model.Contig17.641_evm.model.Contig80.161	NG	0.480131	0.655077	0.732939	0.0791615	501	137.915	363.085	NA	189	60.25	128.75	NA	NA	0.52829	1:1:1:1:1:1	0.68266(0.636364:0.545455:0.866162)	NA	NA	NA	NA
evm.model.Contig17.640_evm.model.Contig80.169	NG	0.562315	0.314346	1.78884	0.0234276	315	83.7277	231.272	NA	113	21.5	91.5	NA	NA	0.496404	1:1:1:1:1:1	0.662534(0.53719:0.553719:0.896694)	NA	NA	NA	NA
evm.model.Contig17.632_evm.model.Contig80.175	NG	0.612945	NA	NA	4.32601e-30	1083	251.796	831.204	NA	554	205.917	348.083	NA	NA	0.237938	1:1:1:1:1:1	0.447444(0.454644:0.38013:0.507559)	NA	NA	NA	NA
evm.model.Contig17.626_evm.model.Contig80.179	NG	0.292268	2.27461	0.128492	3.73584e-49	1302	294.29	1007.71	NA	454	210.083	243.917	NA	NA	0.740335	1:1:1:1:1:1	0.409363(0.471116:0.328685:0.428287)	NA	NA	NA	NA
evm.model.Contig17.528_evm.model.Contig86.34	NG	1.40191	2.51018	0.558488	0.0177483	888	198.543	689.457	NA	581	143.667	437.333	NA	NA	1.6497	1:1:1:1:1:1	0.339964(0.395118:0.313743:0.311031)	NA	NA	NA	NA
evm.model.Contig17.522_evm.model.Contig86.53	NG	0.624072	0.616347	1.01253	1	492	128.687	363.313	NA	208	54.0833	153.917	NA	NA	0.622052	1:1:1:1:1:1	0.623089(0.59633:0.470183:0.802752)	NA	NA	NA	NA
evm.model.Contig17.520_evm.model.Contig86.54	NG	0.33577	1.89229	0.177441	1.65159e-34	1152	262.863	889.137	NA	422	181.333	240.667	NA	NA	0.690936	1:1:1:1:1:1	0.535567(0.523573:0.436725:0.646402)	NA	NA	NA	NA
evm.model.Contig17.513_evm.model.Contig86.60	NG	0.592542	0.584768	1.01329	1	597	155.754	441.246	NA	244	63.25	180.75	NA	NA	0.590514	1:1:1:1:1:1	0.648294(0.557087:0.517717:0.870079)	NA	NA	NA	NA
evm.model.Contig17.512_evm.model.Contig86.67	NG	0.0477932	1.04592	0.0456951	2.03369e-114	1758	400.974	1357.03	NA	289	226.167	62.8333	NA	NA	0.275451	1:1:1:1:1:1	0.55427(0.531636:0.35571:0.775463)	NA	NA	NA	NA
evm.model.Contig17.498_evm.model.Contig86.80	NG	0.533	3.43877	0.154997	3.18876e-38	1764	401.878	1362.12	NA	818	298.333	519.667	NA	NA	1.195	1:1:1:1:1:1	0.469569(0.492745:0.348247:0.567715)	NA	NA	NA	NA
evm.model.Contig17.497_evm.model.Contig86.97	NG	0.329643	2.84923	0.115696	6.9775e-65	1689	419.051	1269.95	NA	646	307.25	338.75	NA	NA	0.954767	1:1:1:1:1:1	0.570115(0.550862:0.431034:0.728448)	NA	NA	NA	NA
evm.model.Contig17.487_evm.model.Contig56.4	NG	0.516582	0.611192	0.845204	0.10399	1713	413.083	1299.92	NA	658	172.667	485.333	NA	NA	0.539397	1:1:1:1:1:1	0.589259(0.537821:0.419062:0.810893)	NA	NA	NA	NA
evm.model.Contig17.615_evm.model.Contig123.55	NG	0.513622	0.821398	0.625302	2.70837e-05	1431	352.436	1078.56	NA	577	175.917	401.083	NA	NA	0.589423	1:1:1:1:1:1	0.611321(0.603774:0.429245:0.800943)	NA	NA	NA	NA
evm.model.Contig17.608_evm.model.Contig123.46	NG	0.234815	0.616266	0.381028	8.57678e-18	1686	416.634	1269.37	NA	431	175.083	255.917	NA	NA	0.329076	1:1:1:1:1:1	0.65472(0.586538:0.454545:0.923077)	NA	NA	NA	NA
evm.model.Contig17.607_evm.model.Contig123.42	NG	0.352584	0.52518	0.671359	0.0190839	654	187.122	466.878	NA	202	70.6667	131.333	NA	NA	0.401967	1:1:1:1:1:1	0.712054(0.660714:0.546875:0.928571)	NA	NA	NA	NA
evm.model.Contig17.585_evm.model.Contig123.39	NG	0.784799	1.47153	0.533322	2.01852e-07	1494	341.958	1152.04	NA	781	220.417	560.583	NA	NA	0.941984	1:1:1:1:1:1	0.574953(0.525617:0.408918:0.790323)	NA	NA	NA	NA
evm.model.Contig17.577_evm.model.Contig123.31	NG	0.2677	1.82856	0.146399	5.17794e-29	726	181.884	544.116	NA	247	124.5	122.5	NA	NA	0.65874	1:1:1:1:1:1	0.447447(0.472973:0.39039:0.478979)	NA	NA	NA	NA
evm.model.Contig17.574_evm.model.Contig123.26	NG	0.817189	NA	NA	1.22917e-07	420	93.3524	326.648	NA	237	74.4167	162.583	NA	NA	0.413287	1:1:1:1:1:1	0.353571(0.383929:0.251786:0.425)	NA	NA	NA	NA
evm.model.Contig17.571_evm.model.Contig123.9	NG	1.08165	0.712302	1.51853	7.37969e-05	1614	410.625	1203.37	NA	878	188.833	689.167	NA	NA	0.987684	1:1:1:1:1:1	0.608706(0.599254:0.408955:0.81791)	NA	NA	NA	NA
evm.model.Contig17.251_evm.model.Contig30.369	NG	0.885344	3.77663	0.234427	4.61197e-18	1884	456.748	1427.25	NA	1082	340.333	741.667	NA	NA	1.58629	1:1:1:1:1:1	0.370682(0.404295:0.313725:0.394024)	NA	NA	NA	NA
evm.model.Contig17.250_evm.model.Contig30.359	NG	0.416445	0.872283	0.47742	1.29644e-10	1356	345.229	1010.77	NA	501	178	323	NA	NA	0.532499	1:1:1:1:1:1	0.622359(0.534765:0.462168:0.870143)	NA	NA	NA	NA
evm.model.Contig17.239_evm.model.Contig30.345	NG	0.977837	1.95585	0.499954	0.00295512	519	130.987	388.013	NA	303	91	212	NA	NA	1.22467	1:1:1:1:1:1	0.435185(0.383333:0.335185:0.587037)	NA	NA	NA	NA
evm.model.Contig17.219_evm.model.Contig30.321	NG	0.853972	0.494381	1.72735	0.000117078	894	214.984	679.016	NA	424	77.8333	346.167	NA	NA	0.767499	1:1:1:1:1:1	0.597917(0.57625:0.40625:0.81125)	NA	NA	NA	NA
evm.model.Contig17.218_evm.model.Contig30.315	NG	0.330191	NA	NA	3.16384e-110	2394	550.404	1843.6	NA	929	436.583	492.417	NA	NA	0.0243671	1:1:1:1:1:1	0.559756(0.54811:0.417526:0.713631)	NA	NA	NA	NA
evm.model.Contig17.217_evm.model.Contig30.302	NG	0.309899	0.312269	0.992409	0.928717	885	217.944	667.056	NA	225	55.6667	169.333	NA	NA	0.310483	1:1:1:1:1:1	0.654376(0.597345:0.470501:0.89528)	NA	NA	NA	NA
evm.model.Contig17.216_evm.model.Contig30.294	NG	1.14229	1.91098	0.597749	6.35107e-06	2391	560.401	1830.6	NA	1461	387.417	1073.58	NA	NA	1.32245	1:1:1:1:1:1	0.297647(0.36863:0.277466:0.246844)	NA	NA	NA	NA
evm.model.Contig6.918_evm.model.Contig56.129	NG	0.929397	2.55471	0.363797	1.28073e-10	1428	344.078	1083.92	NA	827	249.5	577.5	NA	NA	1.32102	1:1:1:1:1:1	0.513295(0.519231:0.373932:0.646724)	NA	NA	NA	NA
evm.model.Contig6.928_evm.model.Contig56.132	NG	0.708191	NA	NA	3.06372e-49	2736	613.539	2122.46	NA	1455	482.333	972.667	NA	NA	0.325135	1:1:1:1:1:1	0.391073(0.45086:0.318182:0.404177)	NA	NA	NA	NA
evm.model.Contig6.943_evm.model.Contig56.142	NG	1.01115	3.62606	0.278857	2.31868e-05	630	149.41	480.59	NA	378	111.167	266.833	NA	NA	1.6313	1:1:1:1:1:1	0.359463(0.40678:0.298729:0.372881)	NA	NA	NA	NA
evm.model.Contig6.947_evm.model.Contig56.160	NG	0.902993	3.17003	0.284853	2.68771e-13	1491	356.088	1134.91	NA	859	263.167	595.833	NA	NA	1.44442	1:1:1:1:1:1	0.435508(0.434196:0.328459:0.54387)	NA	NA	NA	NA
evm.model.Contig17.845_evm.model.Contig56.173	NG	0.506971	0.749779	0.67616	0.00339689	993	247.182	745.818	NA	392	117.167	274.833	NA	NA	0.567412	1:1:1:1:1:1	0.654412(0.591176:0.460294:0.911765)	NA	NA	NA	NA
evm.model.Contig17.840_evm.model.Contig56.184	NG	1.15739	1.34039	0.863471	0.446279	627	151.072	475.928	NA	375	94.3333	280.667	NA	NA	1.20148	1:1:1:1:1:1	0.463065(0.442308:0.339744:0.607143)	NA	NA	NA	NA
evm.model.Contig17.835_evm.model.Contig56.186	NG	1.26571	NA	NA	7.63602e-09	1752	404.281	1347.72	NA	1133	309.167	823.833	NA	NA	0.742889	1:1:1:1:1:1	0.444772(0.504418:0.369661:0.460236)	NA	NA	NA	NA
evm.model.Contig32.160_evm.model.Contig30.422	NG	1.09196	NA	NA	3.63811e-13	1089	255.689	833.311	NA	688	208.75	479.25	NA	NA	0.600784	1:1:1:1:1:1	0.390891(0.418919:0.365616:0.388138)	NA	NA	NA	NA
evm.model.Contig32.185_evm.model.Contig30.411	NG	1.24244	2.30037	0.540102	0.000543627	1293	307.539	985.461	NA	818	219.917	598.083	NA	NA	1.49406	1:1:1:1:1:1	0.495976(0.55835:0.372233:0.557344)	NA	NA	NA	NA
evm.model.Contig32.186_evm.model.Contig30.398	NG	1.32153	2.80384	0.471327	8.53695e-05	1482	363.652	1118.35	NA	961	266.25	694.75	NA	NA	1.68525	1:1:1:1:1:1	0.439708(0.479903:0.320341:0.518879)	NA	NA	NA	NA
evm.model.Contig32.187_evm.model.Contig30.389	NG	1.05647	1.71316	0.616679	0.000138999	1629	401.444	1227.56	NA	966	270.417	695.583	NA	NA	1.2183	1:1:1:1:1:1	0.376905(0.386429:0.306786:0.4375)	NA	NA	NA	NA
evm.model.Contig32.188_evm.model.Contig30.383	NG	1.13102	1.67809	0.673989	0.0189431	936	225.513	710.487	NA	566	151.083	414.917	NA	NA	1.26283	1:1:1:1:1:1	0.454455(0.465347:0.341584:0.556436)	NA	NA	NA	NA
evm.model.Contig32.201_evm.model.Contig30.359	NG	1.14689	0.644989	1.77816	1.61846e-06	1272	324.57	947.43	NA	697	140.417	556.583	NA	NA	1.01882	1:1:1:1:1:1	0.615546(0.534664:0.431723:0.880252)	NA	NA	NA	NA
evm.model.Contig32.221_evm.model.Contig30.355	NG	0.902604	NA	NA	1.1365e-15	1524	360.735	1163.27	NA	884	273.417	610.583	NA	NA	0.452253	1:1:1:1:1:1	0.424385(0.460403:0.373826:0.438926)	NA	NA	NA	NA
evm.model.Contig17.401_evm.model.Contig11.357	NG	0.0703249	NA	NA	8.60525e-50	435	92.3738	342.626	NA	101	78	23	NA	NA	NA	1:1:1:1:1:1	0.415301(0.436475:0.364754:0.444672)	NA	NA	NA	NA
evm.model.Contig17.398_evm.model.Contig11.360	NG	0.315524	0.594552	0.530692	3.7451e-08	1479	379.575	1099.42	NA	439	155.833	283.167	NA	NA	0.387135	1:1:1:1:1:1	0.660494(0.633333:0.461111:0.887037)	NA	NA	NA	NA
evm.model.Contig17.394_evm.model.Contig11.366	NG	0.468702	0.544134	0.861372	0.234482	1149	300.432	848.568	NA	412	116.25	295.75	NA	NA	0.488426	1:1:1:1:1:1	0.697044(0.67734:0.477833:0.935961)	NA	NA	NA	NA
evm.model.Contig17.391_evm.model.Contig11.370	NG	0.377174	NA	NA	1.87829e-39	1023	241.448	781.552	NA	417	185.333	231.667	NA	NA	0.052134	1:1:1:1:1:1	0.555874(0.581662:0.399713:0.686246)	NA	NA	NA	NA
evm.model.Contig17.389_evm.model.Contig11.375	NG	0.347035	NA	NA	1.37736e-24	594	137.769	456.231	NA	232	105.25	126.75	NA	NA	0.0346105	1:1:1:1:1:1	0.396795(0.426923:0.405769:0.357692)	NA	NA	NA	NA
evm.model.Contig17.388_evm.model.Contig11.376	NG	0.410555	1.33454	0.307638	2.76509e-24	1443	350.74	1092.26	NA	564	218.667	345.333	NA	NA	0.635142	1:1:1:1:1:1	0.560634(0.596892:0.443327:0.641682)	NA	NA	NA	NA
evm.model.Contig17.379_evm.model.Contig11.384	NG	0.799469	0.848137	0.942618	0.677143	744	195.565	548.435	NA	369	99.3333	269.667	NA	NA	0.812262	1:1:1:1:1:1	0.658497(0.602941:0.547386:0.825163)	NA	NA	NA	NA
evm.model.Contig17.369_evm.model.Contig11.399	NG	0.471839	0.672527	0.70159	0.0203882	759	193.853	565.147	NA	284	86.0833	197.917	NA	NA	0.523095	1:1:1:1:1:1	0.59871(0.5625:0.489583:0.744048)	NA	NA	NA	NA
evm.model.Contig17.364_evm.model.Contig11.411	NG	0.705532	0.737589	0.956538	0.734301	732	187.971	544.029	NA	337	88.25	248.75	NA	NA	0.713764	1:1:1:1:1:1	0.589855(0.507246:0.504348:0.757971)	NA	NA	NA	NA
evm.model.Contig17.361_evm.model.Contig11.417	NG	0.886667	0.529501	1.67453	0.00361264	558	143.939	414.061	NA	270	54.6667	215.333	NA	NA	0.794534	1:1:1:1:1:1	0.606749(0.559917:0.402893:0.857438)	NA	NA	NA	NA
evm.model.Contig17.352_evm.model.Contig11.425	NG	0.609955	1.83535	0.332338	3.55492e-30	2526	584.835	1941.17	NA	1211	400.667	810.333	NA	NA	0.893665	1:1:1:1:1:1	0.440375(0.497877:0.421975:0.401274)	NA	NA	NA	NA
evm.model.Contig17.351_evm.model.Contig11.428	NG	0.589268	0.573059	1.02828	0.841255	1155	322.578	832.422	NA	469	129.25	339.75	NA	NA	0.584741	1:1:1:1:1:1	0.695469(0.691244:0.510369:0.884793)	NA	NA	NA	NA
evm.model.Contig17.348_evm.model.Contig11.448	NG	0.0366414	NA	NA	1.3308e-134	1128	261.127	866.873	NA	235	204	31	NA	NA	NA	1:1:1:1:1:1	0.562281(0.563158:0.411842:0.711842)	NA	NA	NA	NA
evm.model.Contig17.330_evm.model.Contig11.472	NG	0.612879	0.591738	1.03573	0.773399	1002	272.232	729.768	NA	417	111.417	305.583	NA	NA	0.607135	1:1:1:1:1:1	0.695359(0.635443:0.607595:0.843038)	NA	NA	NA	NA
evm.model.Contig17.314_evm.model.Contig11.484	NG	0.895696	2.34457	0.382031	5.71944e-08	1068	240.093	827.907	NA	605	172.167	432.833	NA	NA	1.22141	1:1:1:1:1:1	0.443082(0.473585:0.327358:0.528302)	NA	NA	NA	NA
evm.model.Contig17.305_evm.model.Contig11.487	NG	0.516472	NA	NA	5.35042e-46	1392	315.125	1076.88	NA	660	258	402	NA	NA	0.17317	1:1:1:1:1:1	0.544487(0.537718:0.438104:0.65764)	NA	NA	NA	NA
evm.model.Contig17.545_evm.model.Contig11.3	NG	0.937027	NA	NA	7.51032e-22	1203	292.228	910.772	NA	732	244.75	487.25	NA	NA	0.466492	1:1:1:1:1:1	0.454222(0.444667:0.346667:0.571333)	NA	NA	NA	NA
evm.model.Contig17.538_evm.model.Contig11.9	NG	0.448506	NA	NA	5.19523e-27	906	215.526	690.474	NA	395	161.917	233.083	NA	NA	0.103924	1:1:1:1:1:1	0.556052(0.537202:0.418155:0.712798)	NA	NA	NA	NA
evm.model.Contig17.529_evm.model.Contig11.15	NG	1.17332	NA	NA	2.13991e-08	1302	304.408	997.592	NA	825	233.333	591.667	NA	NA	0.6652	1:1:1:1:1:1	0.355401(0.418118:0.30662:0.341463)	NA	NA	NA	NA
evm.model.Contig17.503_evm.model.Contig11.22	NG	0.869683	2.3256	0.373961	4.89601e-07	813	200.934	612.066	NA	459	143.917	315.083	NA	NA	1.22951	1:1:1:1:1:1	0.445242(0.443329:0.319943:0.572453)	NA	NA	NA	NA
evm.model.Contig17.480_evm.model.Contig11.43	NG	1.2956	2.03981	0.635156	0.0536656	687	170.811	516.189	NA	438	119.667	318.333	NA	NA	1.48063	1:1:1:1:1:1	0.522293(0.55414:0.43949:0.573248)	NA	NA	NA	NA
evm.model.Contig17.474_evm.model.Contig11.64	NG	0.979526	1.83515	0.533759	6.06162e-05	1077	268.097	808.903	NA	626	183.667	442.333	NA	NA	1.19251	1:1:1:1:1:1	0.541053(0.548421:0.434737:0.64)	NA	NA	NA	NA
evm.model.Contig17.460_evm.model.Contig11.71	NG	1.16405	2.52711	0.460625	0.00205213	648	164.896	483.104	NA	405	119.417	285.583	NA	NA	1.51091	1:1:1:1:1:1	0.367825(0.376777:0.308057:0.418641)	NA	NA	NA	NA
evm.model.Contig6.132_evm.model.Contig11.327	NG	0.613761	2.29672	0.267234	7.76044e-29	1929	454.716	1474.28	NA	943	325.083	617.917	NA	NA	1.01048	1:1:1:1:1:1	0.426157(0.508333:0.386806:0.383333)	NA	NA	NA	NA
evm.model.Contig6.154_evm.model.Contig11.336	NG	0.895847	2.74254	0.326649	1.56589e-12	1479	354.713	1124.29	NA	847	259.167	587.833	NA	NA	1.33874	1:1:1:1:1:1	0.440303(0.502431:0.37034:0.448136)	NA	NA	NA	NA
evm.model.Contig6.173_evm.model.Contig11.337	NG	0.964987	NA	NA	4.47183e-20	1449	356.471	1092.53	NA	881	287.917	593.083	NA	NA	0.481576	1:1:1:1:1:1	0.490441(0.495636:0.369701:0.605985)	NA	NA	NA	NA
evm.model.Contig6.196_evm.model.Contig11.354	NG	1.33353	NA	NA	1.17471e-06	711	174.718	536.282	NA	477	142.75	334.25	NA	NA	0.760098	1:1:1:1:1:1	0.34701(0.380725:0.352099:0.308206)	NA	NA	NA	NA
evm.model.Contig6.211_evm.model.Contig11.371	NG	0.836235	1.97231	0.423988	5.53222e-05	603	146.208	456.792	NA	332	101.75	230.25	NA	NA	1.1117	1:1:1:1:1:1	0.52974(0.524164:0.407063:0.657993)	NA	NA	NA	NA
evm.model.Contig6.214_evm.model.Contig11.373	NG	0.959624	1.35582	0.707781	0.00464427	1434	358.329	1075.67	NA	807	224.667	582.333	NA	NA	1.05863	1:1:1:1:1:1	0.515074(0.524744:0.431741:0.588737)	NA	NA	NA	NA
evm.model.Contig6.222_evm.model.Contig11.395	NG	1.03184	1.02734	1.00437	1	996	243.126	752.874	NA	558	136	422	NA	NA	1.03074	1:1:1:1:1:1	0.562796(0.529621:0.414692:0.744076)	NA	NA	NA	NA
evm.model.Contig42.52_evm.model.Contig11.214	NG	1.15308	2.69099	0.428496	5.48872e-07	1590	375.952	1214.05	NA	989	274.167	714.833	NA	NA	1.51671	1:1:1:1:1:1	0.531179(0.508503:0.433673:0.651361)	NA	NA	NA	NA
evm.model.Contig42.60_evm.model.Contig11.226	NG	0.906307	NA	NA	7.78351e-13	1020	236.249	783.751	NA	597	184.75	412.25	NA	NA	0.464775	1:1:1:1:1:1	0.388446(0.455179:0.311753:0.398406)	NA	NA	NA	NA
evm.model.Contig42.71_evm.model.Contig11.235	NG	0.407686	1.96931	0.20702	2.31147e-20	780	188.057	591.943	NA	317	130.833	186.167	NA	NA	0.784191	1:1:1:1:1:1	0.482317(0.460212:0.360743:0.625995)	NA	NA	NA	NA
evm.model.Contig42.95_evm.model.Contig11.247	NG	1.21626	0.925876	1.31363	0.0169653	1488	364.196	1123.8	NA	870	193.667	676.333	NA	NA	1.14519	1:1:1:1:1:1	0.632896(0.615385:0.425891:0.857411)	NA	NA	NA	NA
evm.model.Contig42.98_evm.model.Contig11.249	NG	1.25559	0.812742	1.54489	0.000129568	1503	370.458	1132.54	NA	874	183.833	690.167	NA	NA	1.14644	1:1:1:1:1:1	0.506225(0.501807:0.353614:0.663253)	NA	NA	NA	NA
evm.model.Contig42.103_evm.model.Contig11.252	NG	0.734559	0.648852	1.13209	0.535559	477	129.149	347.851	NA	219	56.0833	162.917	NA	NA	0.711354	1:1:1:1:1:1	0.657591(0.631188:0.517327:0.824257)	NA	NA	NA	NA
evm.model.Contig17.732_evm.model.Contig11.238	NG	0.153086	0.881132	0.173738	2.05869e-44	1494	345.166	1148.83	NA	338	178.917	159.083	NA	NA	0.32129	1:1:1:1:1:1	0.577018(0.55915:0.383549:0.788355)	NA	NA	NA	NA
evm.model.Contig17.722_evm.model.Contig11.227	NG	0.272964	0.636482	0.428863	7.28047e-05	492	107.031	384.969	NA	134	45.9167	88.0833	NA	NA	0.352044	1:1:1:1:1:1	0.581105(0.569519:0.323529:0.850267)	NA	NA	NA	NA
evm.model.Contig17.721_evm.model.Contig11.217	NG	1.14963	NA	NA	6.44551e-14	1950	463.755	1486.24	NA	1234	360	874	NA	NA	0.6384	1:1:1:1:1:1	0.289532(0.295337:0.240069:0.333189)	NA	NA	NA	NA
evm.model.Contig17.718_evm.model.Contig11.198	NG	0.512632	2.2309	0.229787	1.74653e-42	2250	512.508	1737.49	NA	1010	364.75	645.25	NA	NA	0.904022	1:1:1:1:1:1	0.457521(0.507152:0.430429:0.43498)	NA	NA	NA	NA
evm.model.Contig17.714_evm.model.Contig11.194	NG	1.07419	2.08094	0.516204	1.97596e-08	2448	547.127	1900.87	NA	1470	384.75	1085.25	NA	NA	1.2992	1:1:1:1:1:1	0.334057(0.416003:0.306662:0.279508)	NA	NA	NA	NA
evm.model.Contig17.713_evm.model.Contig11.190	NG	0.524701	0.571046	0.918841	0.519626	816	225.355	590.645	NA	313	90.0833	222.917	NA	NA	0.5375	1:1:1:1:1:1	0.68836(0.642857:0.51746:0.904762)	NA	NA	NA	NA
evm.model.Contig17.704_evm.model.Contig11.184	NG	0.55906	2.12403	0.263207	6.30851e-19	1110	264.818	845.182	NA	520	186.917	333.083	NA	NA	0.932423	1:1:1:1:1:1	0.560995(0.532634:0.494172:0.656177)	NA	NA	NA	NA
evm.model.Contig17.683_evm.model.Contig11.165	NG	0.539611	1.13184	0.476753	4.69768e-07	921	208.842	712.158	NA	396	122	274	NA	NA	0.673903	1:1:1:1:1:1	0.526815(0.493812:0.382426:0.704208)	NA	NA	NA	NA
evm.model.Contig17.677_evm.model.Contig11.152	NG	0.269807	0.865239	0.311829	2.4247e-14	837	210.367	626.633	NA	250	108	142	NA	NA	0.41946	1:1:1:1:1:1	0.583333(0.600649:0.433442:0.715909)	NA	NA	NA	NA
evm.model.Contig17.675_evm.model.Contig11.150	NG	0.561545	0.601947	0.932882	0.402662	2484	652.569	1831.43	NA	994	270.083	723.917	NA	NA	0.572159	1:1:1:1:1:1	0.618802(0.57438:0.423037:0.858988)	NA	NA	NA	NA
evm.model.Contig17.674_evm.model.Contig11.140	NG	0.370871	0.690346	0.537225	0.00026336	627	167.314	459.686	NA	210	75.5	134.5	NA	NA	0.456122	1:1:1:1:1:1	0.693215(0.659292:0.50885:0.911504)	NA	NA	NA	NA
evm.model.Contig17.655_evm.model.Contig11.116	NG	0.974012	2.68932	0.362177	1.88792e-05	738	160.675	577.325	NA	432	117.167	314.833	NA	NA	1.34746	1:1:1:1:1:1	0.43633(0.449438:0.367978:0.491573)	NA	NA	NA	NA
evm.model.Contig17.641_evm.model.Contig11.110	NG	0.408916	0.666677	0.613365	0.0128108	438	118.112	319.888	NA	153	52.1667	100.833	NA	NA	0.478424	1:1:1:1:1:1	0.639594(0.591371:0.51269:0.814721)	NA	NA	NA	NA
evm.model.Contig17.640_evm.model.Contig11.105	NG	0.581491	0.295663	1.96673	0.00773596	315	83.8979	231.102	NA	114	20.5	93.5	NA	NA	0.505363	1:1:1:1:1:1	0.662534(0.533058:0.557851:0.896694)	NA	NA	NA	NA
evm.model.Contig17.632_evm.model.Contig11.100	NG	0.622286	NA	NA	4.66954e-31	1176	271.663	904.337	NA	603	220.583	382.417	NA	NA	0.247528	1:1:1:1:1:1	0.460638(0.470213:0.393617:0.518085)	NA	NA	NA	NA
evm.model.Contig17.631_evm.model.Contig11.99	NG	0.886672	1.00392	0.883205	0.567212	405	101.506	303.494	NA	214	56.1667	157.833	NA	NA	0.916059	1:1:1:1:1:1	0.632867(0.625874:0.437063:0.835664)	NA	NA	NA	NA
evm.model.Contig17.626_evm.model.Contig11.96	NG	0.289712	2.3313	0.124271	3.32057e-50	1317	297.164	1019.84	NA	458	212.917	245.083	NA	NA	0.75037	1:1:1:1:1:1	0.412351(0.477092:0.329681:0.430279)	NA	NA	NA	NA
evm.model.Contig17.615_evm.model.Contig11.69	NG	0.512596	0.860514	0.595686	3.22263e-06	1416	349.845	1066.15	NA	575	179.083	395.917	NA	NA	0.598555	1:1:1:1:1:1	0.607233(0.599057:0.426415:0.796226)	NA	NA	NA	NA
evm.model.Contig17.608_evm.model.Contig11.61	NG	0.235892	0.594747	0.396626	2.29259e-16	1686	416.632	1269.37	NA	428	171.083	256.917	NA	NA	0.32457	1:1:1:1:1:1	0.654138(0.586538:0.456294:0.91958)	NA	NA	NA	NA
evm.model.Contig17.607_evm.model.Contig11.57	NG	0.364965	0.587439	0.621281	0.00615912	585	168.585	416.415	NA	189	68.6667	120.333	NA	NA	0.429077	1:1:1:1:1:1	0.668161(0.621076:0.515695:0.867713)	NA	NA	NA	NA
evm.model.Contig17.585_evm.model.Contig11.49	NG	0.748862	1.42144	0.526832	1.03201e-07	1491	340.766	1150.23	NA	762	217.167	544.833	NA	NA	0.90258	1:1:1:1:1:1	0.573371(0.525617:0.406072:0.788425)	NA	NA	NA	NA
evm.model.Contig17.577_evm.model.Contig11.42	NG	0.268817	1.6837	0.159658	6.89794e-27	717	177.715	539.285	NA	241	119.167	121.833	NA	NA	0.619509	1:1:1:1:1:1	0.444945(0.462462:0.387387:0.484985)	NA	NA	NA	NA
evm.model.Contig17.574_evm.model.Contig11.37	NG	0.817189	NA	NA	2.47271e-07	420	93.3524	326.648	NA	236	73.4167	162.583	NA	NA	0.413287	1:1:1:1:1:1	0.353869(0.383929:0.251786:0.425893)	NA	NA	NA	NA
evm.model.Contig17.571_evm.model.Contig11.22	NG	1.18514	0.703232	1.68528	6.42754e-08	1971	508.761	1462.24	NA	1103	232.167	870.833	NA	NA	1.06075	1:1:1:1:1:1	0.6513(0.636879:0.448936:0.868085)	NA	NA	NA	NA
evm.model.Contig17.549_evm.model.Contig11.12	NG	0.428121	1.21058	0.353649	6.68978e-07	414	101.826	312.174	NA	163	61.1667	101.833	NA	NA	0.620572	1:1:1:1:1:1	0.465015(0.400875:0.386297:0.607872)	NA	NA	NA	NA
evm.model.Contig17.251_evm.model.Contig11.554	NG	0.803732	NA	NA	6.90719e-23	1545	371.121	1173.88	NA	867	288.083	578.917	NA	NA	0.370461	1:1:1:1:1:1	0.347196(0.371963:0.296262:0.373364)	NA	NA	NA	NA
evm.model.Contig17.250_evm.model.Contig11.548	NG	0.419696	0.92476	0.453842	5.65952e-12	1356	343.563	1012.44	NA	508	182.583	325.417	NA	NA	0.547661	1:1:1:1:1:1	0.619536(0.532787:0.463115:0.862705)	NA	NA	NA	NA
evm.model.Contig17.230_evm.model.Contig11.545	NG	0.945712	NA	NA	4.82842e-09	696	167.28	528.72	NA	416	131.833	284.167	NA	NA	0.478071	1:1:1:1:1:1	0.333485(0.346642:0.278584:0.375227)	NA	NA	NA	NA
evm.model.Contig17.223_evm.model.Contig11.539	NG	0.977276	0.958732	1.01934	0.834349	1905	499.89	1405.11	NA	1038	270.5	767.5	NA	NA	0.97241	1:1:1:1:1:1	0.631935(0.592693:0.479702:0.82341)	NA	NA	NA	NA
evm.model.Contig17.218_evm.model.Contig11.529	NG	0.32493	NA	NA	5.55219e-114	2409	553.961	1855.04	NA	931	441.833	489.167	NA	NA	0.0202556	1:1:1:1:1:1	0.536589(0.522659:0.416415:0.670695)	NA	NA	NA	NA
evm.model.Contig17.217_evm.model.Contig11.523	NG	0.907315	0.703996	1.28881	0.0754383	894	222.642	671.358	NA	455	101.667	353.333	NA	NA	0.85668	1:1:1:1:1:1	0.521524(0.535777:0.378709:0.650087)	NA	NA	NA	NA
evm.model.Contig17.207_evm.model.Contig11.502	NG	0.737905	2.44888	0.301324	1.80476e-12	1044	249.183	794.817	NA	553	179.75	373.25	NA	NA	1.14628	1:1:1:1:1:1	0.489442(0.50905:0.375566:0.58371)	NA	NA	NA	NA
evm.model.Contig6.633_evm.model.Contig37.110	NG	0.585691	1.20912	0.484395	6.67763e-11	1614	360.45	1253.55	NA	726	216.417	509.583	NA	NA	0.724919	1:1:1:1:1:1	0.40255(0.446038:0.351776:0.409836)	NA	NA	NA	NA
evm.model.Contig6.651_evm.model.Contig37.100	NG	1.00665	3.78641	0.265858	5.03854e-09	1182	277.895	904.105	NA	708	207.083	500.917	NA	NA	1.66019	1:1:1:1:1:1	0.420154(0.453102:0.344877:0.462482)	NA	NA	NA	NA
evm.model.Contig6.661_evm.model.Contig37.90	NG	1.16556	0.900109	1.2949	0.0465195	1119	294.77	824.23	NA	642	154.5	487.5	NA	NA	1.09563	1:1:1:1:1:1	0.693182(0.614899:0.597222:0.867424)	NA	NA	NA	NA
evm.model.Contig6.684_evm.model.Contig37.85	NG	1.77308	2.00363	0.884933	0.548136	1365	349.142	1015.86	NA	934	243.75	690.25	NA	NA	1.83205	1:1:1:1:1:1	0.523286(0.534537:0.405808:0.629513)	NA	NA	NA	NA
evm.model.Contig6.698_evm.model.Contig37.69	NG	1.46206	2.13006	0.686394	0.042397	1266	296.547	969.453	NA	833	209.417	623.583	NA	NA	1.61853	1:1:1:1:1:1	0.478678(0.554371:0.384861:0.496802)	NA	NA	NA	NA
evm.model.Contig6.710_evm.model.Contig37.60	NG	1.51746	1.29681	1.17015	0.346849	948	235.581	712.419	NA	609	145.333	463.667	NA	NA	1.46263	1:1:1:1:1:1	0.542612(0.521649:0.451546:0.654639)	NA	NA	NA	NA
evm.model.Contig6.715_evm.model.Contig37.47	NG	1.117	1.08205	1.0323	0.748571	1842	488.544	1353.46	NA	1066	279.833	786.167	NA	NA	1.10773	1:1:1:1:1:1	0.613256(0.579794:0.486486:0.773488)	NA	NA	NA	NA
evm.model.Contig6.605_evm.model.Contig37.60	NG	0.872913	1.71674	0.50847	0.000249967	735	176.318	558.682	NA	407	118.833	288.167	NA	NA	1.07534	1:1:1:1:1:1	0.471717(0.460606:0.376768:0.577778)	NA	NA	NA	NA
evm.model.Contig6.622_evm.model.Contig37.49	NG	0.996149	1.01449	0.981924	0.931834	684	191.967	492.033	NA	378	106.75	271.25	NA	NA	1.0013	1:1:1:1:1:1	0.583742(0.525735:0.512255:0.713235)	NA	NA	NA	NA
evm.model.Contig6.634_evm.model.Contig37.47	NG	1.05403	NA	NA	1.06689e-18	1995	514.107	1480.89	NA	1239	400.75	838.25	NA	NA	0.524712	1:1:1:1:1:1	0.599228(0.595368:0.506131:0.696185)	NA	NA	NA	NA
evm.model.Contig6.651_evm.model.Contig37.35	NG	1.00765	NA	NA	6.54459e-18	1905	460.71	1444.29	NA	1157	356.417	800.583	NA	NA	0.522117	1:1:1:1:1:1	0.36331(0.413081:0.336059:0.340792)	NA	NA	NA	NA
evm.model.Contig6.668_evm.model.Contig37.16	NG	0.885196	NA	NA	1.17767e-09	873	207.906	665.094	NA	502	156.417	345.583	NA	NA	0.436233	1:1:1:1:1:1	0.240741(0.296415:0.193113:0.232694)	NA	NA	NA	NA
evm.model.Contig6.684_evm.model.Contig37.2	NG	1.04137	NA	NA	3.26071e-07	936	207.349	728.651	NA	567	156.833	410.167	NA	NA	0.589154	1:1:1:1:1:1	0.387081(0.400148:0.313609:0.447485)	NA	NA	NA	NA
evm.model.Contig6.698_evm.model.Contig67.23	NG	0.941746	2.97327	0.316738	1.16691e-07	963	213.157	749.843	NA	559	156.833	402.167	NA	NA	1.39142	1:1:1:1:1:1	0.41273(0.449803:0.307087:0.481299)	NA	NA	NA	NA
evm.model.Contig51.168_evm.model.Contig3.765	NG	0.937834	NA	NA	2.28611e-16	1800	421.588	1378.41	NA	1056	318.25	737.75	NA	NA	0.483964	1:1:1:1:1:1	0.429208(0.498594:0.410689:0.37834)	NA	NA	NA	NA
evm.model.Contig51.162_evm.model.Contig3.769	NG	0.137601	0.956266	0.143894	8.42571e-17	423	100.845	322.155	NA	95	54.5	40.5	NA	NA	0.332775	1:1:1:1:1:1	0.547009(0.592949:0.384615:0.663462)	NA	NA	NA	NA
evm.model.Contig51.158_evm.model.Contig3.773	NG	0.387559	1.0724	0.361394	4.32896e-08	531	131.757	399.243	NA	196	75.1667	120.833	NA	NA	0.557489	1:1:1:1:1:1	0.591304(0.569565:0.476087:0.728261)	NA	NA	NA	NA
evm.model.Contig51.144_evm.model.Contig3.791	NG	0.49297	0.697038	0.707236	0.00164969	1440	374.897	1065.1	NA	555	170.167	384.833	NA	NA	0.546098	1:1:1:1:1:1	0.680128(0.678846:0.477885:0.883654)	NA	NA	NA	NA
evm.model.Contig51.133_evm.model.Contig3.806	NG	1.75172	NA	NA	4.37546e-05	2595	588.542	2006.46	NA	1809	449.75	1359.25	NA	NA	1.12763	1:1:1:1:1:1	0.446659(0.522148:0.40144:0.41639)	NA	NA	NA	NA
evm.model.Contig51.128_evm.model.Contig3.814	NG	1.35528	2.77695	0.488045	4.96558e-07	2835	666.775	2168.22	NA	1847	487.75	1359.25	NA	NA	1.68965	1:1:1:1:1:1	0.394014(0.415444:0.332984:0.433613)	NA	NA	NA	NA
evm.model.Contig51.109_evm.model.Contig3.839	NG	1.1504	2.46553	0.466593	5.65199e-06	1356	354.116	1001.88	NA	845	255.667	589.333	NA	NA	1.49384	1:1:1:1:1:1	0.554493(0.576482:0.457935:0.629063)	NA	NA	NA	NA
evm.model.Contig51.83_evm.model.Contig3.848	NG	1.34662	1.91079	0.704745	0.0219831	1485	352.112	1132.89	NA	952	243.417	708.583	NA	NA	1.48039	1:1:1:1:1:1	0.536439(0.553232:0.390684:0.665399)	NA	NA	NA	NA
evm.model.Contig51.76_evm.model.Contig3.852	NG	1.02515	1.90234	0.538892	0.00021156	1029	250.13	778.87	NA	608	172.75	435.25	NA	NA	1.23838	1:1:1:1:1:1	0.440883(0.490385:0.383547:0.448718)	NA	NA	NA	NA
evm.model.Contig51.75_evm.model.Contig3.855	NG	0.357643	0.411326	0.869489	0.486918	468	120.548	347.452	NA	137	38.1667	98.8333	NA	NA	0.371471	1:1:1:1:1:1	0.664815(0.672222:0.4:0.922222)	NA	NA	NA	NA
evm.model.Contig51.51_evm.model.Contig3.868	NG	0.4058	1.23143	0.329535	3.53812e-24	1527	396.141	1130.86	NA	594	239.583	354.417	NA	NA	0.61999	1:1:1:1:1:1	0.634545(0.64:0.468182:0.795455)	NA	NA	NA	NA
evm.model.Contig51.27_evm.model.Contig3.872	NG	1.02811	2.22595	0.461876	0.000102179	861	198.892	662.108	NA	512	141.5	370.5	NA	NA	1.30482	1:1:1:1:1:1	0.339641(0.395069:0.272936:0.350917)	NA	NA	NA	NA
evm.model.Contig51.22_evm.model.Contig3.893	NG	0.121011	1.56813	0.0771692	1.04012e-62	1041	246.839	794.161	NA	251	162.25	88.75	NA	NA	0.464146	1:1:1:1:1:1	0.4909(0.545977:0.400862:0.525862)	NA	NA	NA	NA
evm.model.Contig51.6_evm.model.Contig3.917	NG	1.26118	NA	NA	2.89444e-21	2868	708.896	2159.1	NA	1885	567	1318	NA	NA	0.702271	1:1:1:1:1:1	0.471041(0.517647:0.433484:0.461991)	NA	NA	NA	NA
evm.model.Contig42.19_evm.model.Contig3.928	NG	0.516021	0.52034	0.991699	0.919179	546	139.022	406.978	NA	204	52.1667	151.833	NA	NA	0.517121	1:1:1:1:1:1	0.676056(0.615023:0.537559:0.875587)	NA	NA	NA	NA
evm.model.Contig42.28_evm.model.Contig3.936	NG	0.583891	0.662009	0.881999	0.423046	678	174.533	503.467	NA	281	76.75	204.25	NA	NA	0.604001	1:1:1:1:1:1	0.702811(0.680723:0.546185:0.881526)	NA	NA	NA	NA
evm.model.Contig42.34_evm.model.Contig3.937	NG	1.38752	1.10577	1.2548	0.321496	453	117.729	335.271	NA	280	68.0833	211.917	NA	NA	1.3143	1:1:1:1:1:1	0.578084(0.543307:0.488189:0.702756)	NA	NA	NA	NA
evm.model.Contig42.43_evm.model.Contig3.942	NG	0.304859	0.806747	0.377886	1.50301e-07	534	140.464	393.536	NA	168	69.4167	98.5833	NA	NA	0.436876	1:1:1:1:1:1	0.639037(0.644385:0.481283:0.791444)	NA	NA	NA	NA
evm.model.Contig42.44_evm.model.Contig3.945	NG	0.308796	0.845128	0.365384	1.12181e-11	843	215.173	627.827	NA	268	109.083	158.917	NA	NA	0.445693	1:1:1:1:1:1	0.621308(0.560127:0.474684:0.829114)	NA	NA	NA	NA
evm.model.Contig42.45_evm.model.Contig3.947	NG	0.295876	1.81646	0.162886	2.27124e-34	957	248.376	708.624	NA	343	169.75	173.25	NA	NA	0.690523	1:1:1:1:1:1	0.59152(0.535264:0.564232:0.675063)	NA	NA	NA	NA
evm.model.Contig42.52_evm.model.Contig3.953	NG	0.689888	NA	NA	1.29977e-19	930	219.831	710.169	NA	494	173.667	320.333	NA	NA	0.290437	1:1:1:1:1:1	0.365881(0.37037:0.326599:0.400673)	NA	NA	NA	NA
evm.model.Contig42.58_evm.model.Contig3.959	NG	0.00965943	0.610926	0.0158111	1.16907e-33	546	129.225	416.775	NA	58	54	4	NA	NA	0.151964	1:1:1:1:1:1	0.577839(0.546703:0.39011:0.796703)	NA	NA	NA	NA
evm.model.Contig42.60_evm.model.Contig3.963	NG	0.103847	1.85464	0.0559933	6.84331e-85	1209	287.833	921.167	NA	287	197.667	89.3333	NA	NA	0.520666	1:1:1:1:1:1	0.494378(0.566265:0.414458:0.50241)	NA	NA	NA	NA
evm.model.Contig42.61_evm.model.Contig3.964	NG	0.309428	0.423135	0.731275	0.0319061	960	252.025	707.975	NA	261	81.5	179.5	NA	NA	0.339279	1:1:1:1:1:1	0.695122(0.608232:0.525915:0.95122)	NA	NA	NA	NA
evm.model.Contig42.83_evm.model.Contig3.989	NG	0.221243	0.995909	0.222151	1.02893e-24	924	230.7	693.3	NA	260	127.167	132.833	NA	NA	0.414658	1:1:1:1:1:1	0.522039(0.566116:0.436639:0.563361)	NA	NA	NA	NA
evm.model.Contig42.93_evm.model.Contig3.998	NG	0.285847	1.68644	0.169498	3.9014e-57	1803	409.686	1393.31	NA	606	274.833	331.167	NA	NA	0.604096	1:1:1:1:1:1	0.37558(0.429666:0.327994:0.369081)	NA	NA	NA	NA
evm.model.Contig42.99_evm.model.Contig3.1004	NG	0.342476	0.912475	0.375326	1.57533e-10	804	197.507	606.493	NA	271	104.25	166.75	NA	NA	0.482499	1:1:1:1:1:1	0.626911(0.634557:0.449541:0.796636)	NA	NA	NA	NA
evm.model.Contig42.101_evm.model.Contig3.1006	NG	0.238889	1.20539	0.198184	1.95656e-50	1713	426.629	1286.37	NA	519	255.833	263.167	NA	NA	0.479599	1:1:1:1:1:1	0.526541(0.54024:0.40839:0.630993)	NA	NA	NA	NA
evm.model.Contig42.103_evm.model.Contig3.1007	NG	0.712468	0.692602	1.02868	0.83947	498	134.359	363.641	NA	228	60.75	167.25	NA	NA	0.707108	1:1:1:1:1:1	0.621014(0.613043:0.478261:0.771739)	NA	NA	NA	NA
evm.model.Contig42.113_evm.model.Contig3.1031	NG	0.393673	1.81281	0.217162	5.57041e-35	1431	338.89	1092.11	NA	566	231.5	334.5	NA	NA	0.729752	1:1:1:1:1:1	0.477974(0.503671:0.411894:0.518355)	NA	NA	NA	NA
evm.model.Contig42.117_evm.model.Contig3.1032	NG	0.469928	0.902807	0.520518	3.78205e-07	1098	265.105	832.895	NA	430	139.167	290.833	NA	NA	0.574444	1:1:1:1:1:1	0.601222(0.564136:0.441099:0.798429)	NA	NA	NA	NA
evm.model.Contig17.398_evm.model.Contig1.389	NG	1.25531	1.42418	0.881428	0.329505	1497	381.318	1115.68	NA	923	243.167	679.833	NA	NA	1.29833	1:1:1:1:1:1	0.533237(0.546243:0.396676:0.656792)	NA	NA	NA	NA
evm.model.Contig17.391_evm.model.Contig1.402	NG	0.495958	0.708094	0.700414	0.0070307	1023	249.508	773.492	NA	395	114.333	280.667	NA	NA	0.547698	1:1:1:1:1:1	0.61552(0.588624:0.421958:0.835979)	NA	NA	NA	NA
evm.model.Contig17.380_evm.model.Contig1.405	NG	0.368871	0.586739	0.62868	0.000295324	1146	294.846	851.154	NA	368	120	248	NA	NA	0.424925	1:1:1:1:1:1	0.648374(0.59878:0.437805:0.908537)	NA	NA	NA	NA
evm.model.Contig17.365_evm.model.Contig1.427	NG	0.637119	0.657104	0.969586	0.816543	387	103.189	283.811	NA	167	45.1667	121.833	NA	NA	0.642448	1:1:1:1:1:1	0.594086(0.516129:0.513441:0.752688)	NA	NA	NA	NA
evm.model.Contig17.361_evm.model.Contig1.444	NG	0.947477	0.631157	1.50118	0.0149015	597	154.279	442.721	NA	304	65.8333	238.167	NA	NA	0.865733	1:1:1:1:1:1	0.618774(0.601533:0.404215:0.850575)	NA	NA	NA	NA
evm.model.Contig17.351_evm.model.Contig1.457	NG	0.801139	0.61786	1.29663	0.0246891	1203	339.325	863.675	NA	568	142.833	425.167	NA	NA	0.749442	1:1:1:1:1:1	0.654925(0.635029:0.489237:0.840509)	NA	NA	NA	NA
evm.model.Contig17.349_evm.model.Contig1.460	NG	0.63827	0.713409	0.894675	0.517197	591	164.025	426.975	NA	259	75.5	183.5	NA	NA	0.659124	1:1:1:1:1:1	0.712191(0.689815:0.569444:0.877315)	NA	NA	NA	NA
evm.model.Contig17.330_evm.model.Contig1.488	NG	0.486307	0.710579	0.684382	0.0146393	648	178.753	469.247	NA	250	82.0833	167.917	NA	NA	0.548173	1:1:1:1:1:1	0.580357(0.542092:0.5:0.69898)	NA	NA	NA	NA
evm.model.Contig17.310_evm.model.Contig1.507	NG	0.169037	1.17724	0.143588	4.67839e-56	1419	350.781	1068.22	NA	370	208.333	161.667	NA	NA	0.418269	1:1:1:1:1:1	0.599398(0.547189:0.450803:0.800201)	NA	NA	NA	NA
evm.model.Contig17.288_evm.model.Contig1.509	NG	0.93335	2.99519	0.311616	1.40962e-08	1068	241.111	826.889	NA	619	177.5	441.5	NA	NA	1.39883	1:1:1:1:1:1	0.442801(0.459566:0.333333:0.535503)	NA	NA	NA	NA
evm.model.Contig17.281_evm.model.Contig1.513	NG	0.396529	2.62668	0.150962	9.90655e-57	1932	452.982	1479.02	NA	785	329.5	455.5	NA	NA	0.919416	1:1:1:1:1:1	0.505007(0.529328:0.433476:0.552217)	NA	NA	NA	NA
evm.model.Contig17.274_evm.model.Contig1.516	NG	0.49826	0.500416	0.995691	1	903	243.279	659.721	NA	329	88.8333	240.167	NA	NA	0.498841	1:1:1:1:1:1	0.681648(0.662921:0.5:0.882022)	NA	NA	NA	NA
evm.model.Contig17.251_evm.model.Contig1.519	NG	1.4264	4.81136	0.296466	2.51521e-07	2532	618.568	1913.43	NA	1684	463.167	1220.83	NA	NA	2.25335	1:1:1:1:1:1	0.442534(0.488848:0.371283:0.467472)	NA	NA	NA	NA
evm.model.Contig17.240_evm.model.Contig1.542	NG	0.421912	NA	NA	2.4502e-40	936	210.574	725.426	NA	409	174.917	234.083	NA	NA	0.102021	1:1:1:1:1:1	0.406479(0.409875:0.327586:0.481975)	NA	NA	NA	NA
evm.model.Contig17.215_evm.model.Contig1.562	NG	0.695607	1.66197	0.418543	3.38708e-07	738	188.188	549.812	NA	375	125.75	249.25	NA	NA	0.942028	1:1:1:1:1:1	0.520305(0.581218:0.402284:0.577411)	NA	NA	NA	NA
evm.model.Contig17.208_evm.model.Contig1.563	NG	1.18407	2.03446	0.58201	0.000127814	1698	401.655	1296.34	NA	1053	281.25	771.75	NA	NA	1.38523	1:1:1:1:1:1	0.438509(0.48414:0.478297:0.353088)	NA	NA	NA	NA
evm.model.Contig17.203_evm.model.Contig1.564	NG	0.791208	0.689405	1.14767	0.486104	516	138.065	377.935	NA	247	62.25	184.75	NA	NA	0.763969	1:1:1:1:1:1	0.716418(0.696517:0.564677:0.88806)	NA	NA	NA	NA
evm.model.Contig17.186_evm.model.Contig1.575	NG	0.33638	NA	NA	8.83419e-58	1461	341.032	1119.97	NA	561	257.417	303.583	NA	NA	0.0244374	1:1:1:1:1:1	0.475911(0.517578:0.354492:0.555664)	NA	NA	NA	NA
evm.model.Contig6.631_evm.model.Contig3.907	NG	1.40769	2.70611	0.520189	0.000155926	1968	454.313	1513.69	NA	1293	331.5	961.5	NA	NA	1.70743	1:1:1:1:1:1	0.393557(0.451155:0.356092:0.373424)	NA	NA	NA	NA
evm.model.Contig6.643_evm.model.Contig3.908	NG	0.46819	1.72373	0.271614	1.05561e-29	1611	388.951	1222.05	NA	688	262.417	425.583	NA	NA	0.77132	1:1:1:1:1:1	0.466333(0.557596:0.392321:0.449082)	NA	NA	NA	NA
evm.model.Contig6.644_evm.model.Contig3.909	NG	0.605135	2.49774	0.242273	2.02445e-09	525	120.074	404.926	NA	255	86.8333	168.167	NA	NA	1.038	1:1:1:1:1:1	0.417021(0.419149:0.414894:0.417021)	NA	NA	NA	NA
evm.model.Contig6.651_evm.model.Contig3.921	NG	0.911325	NA	NA	1.00945e-29	2058	505.047	1552.95	NA	1225	405.833	819.167	NA	NA	0.442273	1:1:1:1:1:1	0.446296(0.44188:0.348718:0.548291)	NA	NA	NA	NA
evm.model.Contig6.654_evm.model.Contig3.922	NG	0.630013	NA	NA	2.71142e-19	885	212.621	672.379	NA	451	164.417	286.583	NA	NA	0.238403	1:1:1:1:1:1	0.461765(0.535294:0.435294:0.414706)	NA	NA	NA	NA
evm.model.Contig6.672_evm.model.Contig3.928	NG	0.673238	0.763996	0.881207	0.517561	459	115.994	343.006	NA	208	55.5833	152.417	NA	NA	0.696174	1:1:1:1:1:1	0.50615(0.48893:0.391144:0.638376)	NA	NA	NA	NA
evm.model.Contig6.694_evm.model.Contig3.933	NG	0.518375	0.957794	0.541217	2.90547e-06	1017	260.389	756.611	NA	424	140.833	283.167	NA	NA	0.630882	1:1:1:1:1:1	0.633503(0.600765:0.491071:0.808673)	NA	NA	NA	NA
evm.model.Contig6.699_evm.model.Contig3.942	NG	0.350168	NA	NA	7.15065e-34	528	130.974	397.026	NA	225	113.917	111.083	NA	NA	0.0152495	1:1:1:1:1:1	0.534392(0.584656:0.436508:0.582011)	NA	NA	NA	NA
evm.model.Contig6.712_evm.model.Contig3.962	NG	1.52332	NA	NA	1.68006e-13	1566	404.765	1161.23	NA	1096	339.333	756.667	NA	NA	0.871112	1:1:1:1:1:1	0.525908(0.545673:0.423878:0.608173)	NA	NA	NA	NA
evm.model.Contig6.715_evm.model.Contig3.975	NG	1.58877	1.40921	1.12742	0.33308	1938	522.607	1415.39	NA	1266	332.083	933.917	NA	NA	1.54035	1:1:1:1:1:1	0.652818(0.645044:0.521137:0.792274)	NA	NA	NA	NA
evm.model.Contig148.26_evm.model.Contig82.182	NG	0.709381	0.79814	0.888794	0.354471	1056	263.786	792.214	NA	493	129.583	363.417	NA	NA	0.731553	1:1:1:1:1:1	0.488692(0.457965:0.356195:0.651917)	NA	NA	NA	NA
evm.model.Contig182.14_evm.model.Contig82.185	NG	0.0278521	0.0378534	0.735787	0.426646	1140	295.732	844.268	NA	34	10.9167	23.0833	NA	NA	0.0304466	1:1:1:1:1:1	0.58153(0.611472:0.454545:0.678571)	NA	NA	NA	NA
evm.model.Contig182.13_evm.model.Contig82.186	NG	0.00131027	0.00410733	0.319009	0.36744	1008	244.134	763.866	NA	2	1	1	NA	NA	0.00198771	1:1:1:1:1:1	0.485119(0.581845:0.425595:0.447917)	NA	NA	NA	NA
evm.model.Contig182.12_evm.model.Contig82.187	NG	0.000542561	0.00154905	0.350254	0.3845	2490	646.223	1843.78	NA	2	1	1	NA	NA	0.000803773	1:1:1:1:1:1	0.678715(0.660241:0.456024:0.91988)	NA	NA	NA	NA
evm.model.Contig182.11_evm.model.Contig82.188	NG	NA	0.00942601	0	NA	426	106.757	319.243	NA	1	1	NA	NA	NA	0.0023622	1:1:1:1:1:1	0.627934(0.619718:0.478873:0.785211)	NA	NA	NA	NA
evm.model.Contig182.10_evm.model.Contig82.189	NG	0.00138621	0.00391736	0.353863	0.38682	978	255.941	722.059	NA	2	1	1	NA	NA	0.00204861	1:1:1:1:1:1	0.673824(0.633436:0.506135:0.881902)	NA	NA	NA	NA
evm.model.Contig182.9_evm.model.Contig82.190	NG	NA	NA	NA	NA	591	139.403	451.597	NA	0	NA	NA	NA	NA	NA	1:1:1:1:1:1	0.483926(0.517766:0.401015:0.532995)	NA	NA	NA	NA
evm.model.Contig182.8_evm.model.Contig82.191	NG	NA	NA	NA	NA	687	175.404	511.596	NA	0	NA	NA	NA	NA	NA	1:1:1:1:1:1	0.665217(0.628261:0.5:0.867391)	NA	NA	NA	NA
evm.model.Contig42.220_evm.model.Contig3.1133	NG	0.971834	2.93926	0.330639	6.26108e-07	939	207.453	731.547	NA	551	152.5	398.5	NA	NA	1.4065	1:1:1:1:1:1	0.291709(0.338872:0.287513:0.248741)	NA	NA	NA	NA
evm.model.Contig42.222_evm.model.Contig3.1148	NG	0.379232	1.7473	0.217039	6.9475e-45	1857	430.325	1426.68	NA	716	291.333	424.667	NA	NA	0.696255	1:1:1:1:1:1	0.452938(0.547521:0.400826:0.410468)	NA	NA	NA	NA
evm.model.Contig42.231_evm.model.Contig3.1170	NG	0.753388	1.54642	0.487183	2.81424e-07	1110	269.889	840.111	NA	576	176.667	399.333	NA	NA	0.946208	1:1:1:1:1:1	0.533487(0.532333:0.483834:0.584296)	NA	NA	NA	NA
evm.model.Contig42.235_evm.model.Contig3.1184	NG	0.209628	2.07582	0.100985	7.38266e-59	1218	279.32	938.68	NA	368	196.333	171.667	NA	NA	0.637596	1:1:1:1:1:1	0.448535(0.508314:0.393112:0.444181)	NA	NA	NA	NA
evm.model.Contig42.250_evm.model.Contig38.244	NG	0.400845	1.00673	0.398165	1.5204e-07	609	147.395	461.605	NA	225	81.6667	143.333	NA	NA	0.547485	1:1:1:1:1:1	0.593391(0.618534:0.403017:0.758621)	NA	NA	NA	NA
evm.model.Contig42.256_evm.model.Contig38.242	NG	0.358293	0.819981	0.436953	1.77421e-14	1584	396.555	1187.45	NA	536	197.75	338.25	NA	NA	0.473877	1:1:1:1:1:1	0.605026(0.553968:0.45873:0.802381)	NA	NA	NA	NA
evm.model.Contig42.261_evm.model.Contig38.225	NG	0.62349	0.638644	0.976272	0.881242	948	248.298	699.702	NA	403	106.75	296.25	NA	NA	0.627459	1:1:1:1:1:1	0.54582(0.523312:0.399518:0.71463)	NA	NA	NA	NA
evm.model.Contig42.264_evm.model.Contig38.213	NG	0.381053	2.12995	0.178902	2.45752e-46	1659	386.234	1272.77	NA	653	272.75	380.25	NA	NA	0.788217	1:1:1:1:1:1	0.450777(0.543178:0.372193:0.43696)	NA	NA	NA	NA
evm.model.Contig42.265_evm.model.Contig38.191	NG	0.13202	1.51607	0.0870809	3.99705e-56	1023	238.223	784.777	NA	250	155	95	NA	NA	0.454319	1:1:1:1:1:1	0.566197(0.570423:0.460563:0.667606)	NA	NA	NA	NA
evm.model.Contig36.434_evm.model.Contig1.261	NG	0.268622	NA	NA	6.87986e-76	1176	282.803	893.197	NA	436	234.333	201.667	NA	NA	NA	1:1:1:1:1:1	0.6(0.606098:0.462195:0.731707)	NA	NA	NA	NA
evm.model.Contig36.421_evm.model.Contig1.265	NG	0.424686	1.09867	0.386545	3.63165e-22	1938	469.792	1468.21	NA	747	270.917	476.083	NA	NA	0.588067	1:1:1:1:1:1	0.573324(0.603473:0.408104:0.708394)	NA	NA	NA	NA
evm.model.Contig36.417_evm.model.Contig1.270	NG	0.415669	0.628556	0.661308	0.00139222	1074	284.309	789.691	NA	373	121	252	NA	NA	0.472024	1:1:1:1:1:1	0.697154(0.663415:0.55:0.878049)	NA	NA	NA	NA
evm.model.Contig36.408_evm.model.Contig1.279	NG	0.341547	0.297687	1.14734	0.609963	225	60.37	164.63	NA	60	14.8333	45.1667	NA	NA	0.329779	1:1:1:1:1:1	0.544872(0.504808:0.370192:0.759615)	NA	NA	NA	NA
evm.model.Contig36.404_evm.model.Contig1.283	NG	0.623704	3.39706	0.183601	7.17158e-36	2130	480.404	1649.6	NA	1055	356.417	698.583	NA	NA	1.24921	1:1:1:1:1:1	0.426649(0.47526:0.408203:0.396484)	NA	NA	NA	NA
evm.model.Contig36.396_evm.model.Contig1.295	NG	0.624892	0.668667	0.934535	0.751522	471	124.109	346.891	NA	202	54.9167	147.083	NA	NA	0.636427	1:1:1:1:1:1	0.687387(0.616216:0.556757:0.889189)	NA	NA	NA	NA
evm.model.Contig36.379_evm.model.Contig1.319	NG	0.587469	0.616989	0.952154	0.692501	852	223.714	628.286	NA	350	94.0833	255.917	NA	NA	0.59522	1:1:1:1:1:1	0.656676(0.653951:0.5:0.816076)	NA	NA	NA	NA
evm.model.Contig36.357_evm.model.Contig1.332	NG	0.357358	NA	NA	6.21647e-115	2214	543.082	1670.92	NA	926	451	475	NA	NA	0.0244055	1:1:1:1:1:1	0.51104(0.524841:0.373885:0.634395)	NA	NA	NA	NA
evm.model.Contig17.667_evm.model.Contig1.1223	NG	1.23629	1.95939	0.630958	2.81792e-05	2766	667.158	2098.84	NA	1735	463.667	1271.33	NA	NA	1.4107	1:1:1:1:1:1	0.470244(0.506475:0.397317:0.506938)	NA	NA	NA	NA
evm.model.Contig17.642_evm.model.Contig1.1247	NG	0.89733	NA	NA	8.42592e-22	1437	361.769	1075.23	NA	852	289.333	562.667	NA	NA	0.419671	1:1:1:1:1:1	0.383627(0.399257:0.337047:0.414578)	NA	NA	NA	NA
evm.model.Contig17.626_evm.model.Contig1.1264	NG	1.11091	2.21	0.502674	1.40997e-05	1488	333.514	1154.49	NA	906	237	669	NA	NA	1.35726	1:1:1:1:1:1	0.390669(0.485666:0.32715:0.359191)	NA	NA	NA	NA
evm.model.Contig17.600_evm.model.Contig1.1277	NG	0.683918	3.79174	0.18037	2.98112e-29	1869	460.043	1408.96	NA	975	342.833	632.167	NA	NA	1.44889	1:1:1:1:1:1	0.55428(0.533716:0.467001:0.662123)	NA	NA	NA	NA
evm.model.Contig17.584_evm.model.Contig1.1296	NG	0.530686	0.868623	0.610951	0.067677	234	59.6102	174.39	NA	97	30.6667	66.3333	NA	NA	0.616774	1:1:1:1:1:1	0.511464(0.481481:0.407407:0.645503)	NA	NA	NA	NA
evm.model.Contig17.579_evm.model.Contig1.1298	NG	0.286114	0.38246	0.74809	0.0824477	819	213.615	605.385	NA	208	64	144	NA	NA	0.311243	1:1:1:1:1:1	0.684859(0.644366:0.568662:0.841549)	NA	NA	NA	NA
evm.model.Contig17.571_evm.model.Contig1.1301	NG	1.16508	2.83888	0.410401	1.82459e-08	1923	478.873	1444.13	NA	1205	351	854	NA	NA	1.5819	1:1:1:1:1:1	0.549977(0.577717:0.412655:0.65956)	NA	NA	NA	NA
evm.model.Contig17.547_evm.model.Contig1.1324	NG	0.00440496	0.119751	0.0367844	0	309	81.3158	227.684	NA	10	9	1	NA	NA	0.0347591	1:1:1:1:1:1	0.692557(0.616505:0.475728:0.985437)	NA	NA	NA	NA
evm.model.Contig17.529_evm.model.Contig1.1330	NG	1.32073	4.20414	0.314151	5.67733e-05	1272	300.996	971.004	NA	828	224.917	603.083	NA	NA	2.00304	1:1:1:1:1:1	0.446035(0.521467:0.357782:0.458855)	NA	NA	NA	NA
evm.model.Contig6.143_evm.model.Contig3.428	NG	0.810321	0.751691	1.078	0.592826	639	172.385	466.615	NA	313	81.8333	231.167	NA	NA	0.794504	1:1:1:1:1:1	0.621111(0.575:0.533333:0.755)	NA	NA	NA	NA
evm.model.Contig6.156_evm.model.Contig3.441	NG	1.117	0.895242	1.24771	0.0815294	1179	306.441	872.559	NA	667	160.167	506.833	NA	NA	1.05936	1:1:1:1:1:1	0.682521(0.632251:0.515081:0.900232)	NA	NA	NA	NA
evm.model.Contig6.176_evm.model.Contig3.451	NG	1.29246	3.03464	0.425903	0.000171745	1245	280.8	964.2	NA	801	206.917	594.083	NA	NA	1.6854	1:1:1:1:1:1	0.369774(0.432203:0.330508:0.34661)	NA	NA	NA	NA
evm.model.Contig6.192_evm.model.Contig3.457	NG	0.596281	0.603825	0.987506	0.942442	1014	269.46	744.54	NA	418	111.75	306.25	NA	NA	0.598286	1:1:1:1:1:1	0.680556(0.664062:0.486979:0.890625)	NA	NA	NA	NA
evm.model.Contig6.210_evm.model.Contig3.480	NG	0.822194	NA	NA	6.68593e-28	2094	498.621	1595.38	NA	1181	384.25	796.75	NA	NA	0.388296	1:1:1:1:1:1	0.441272(0.495151:0.40194:0.426724)	NA	NA	NA	NA
evm.model.Contig6.213_evm.model.Contig3.485	NG	1.63222	1.65907	0.983813	0.935269	945	222.464	722.536	NA	629	148.583	480.417	NA	NA	1.63854	1:1:1:1:1:1	0.573746(0.570796:0.432153:0.718289)	NA	NA	NA	NA
evm.model.Contig6.214_evm.model.Contig3.494	NG	1.09898	1.30486	0.842225	0.158468	1449	367.789	1081.21	NA	851	227.417	623.583	NA	NA	1.15124	1:1:1:1:1:1	0.506934(0.523883:0.423729:0.57319)	NA	NA	NA	NA
evm.model.Contig6.233_evm.model.Contig3.519	NG	1.19459	NA	NA	1.3745e-09	1809	405.191	1403.81	NA	1146	307.25	838.75	NA	NA	0.703033	1:1:1:1:1:1	0.398244(0.414256:0.331612:0.448864)	NA	NA	NA	NA
evm.model.Contig36.71_evm.model.Contig1.1284	NG	0.520449	0.72066	0.722183	0.0512288	636	163.038	472.962	NA	253	75.5	177.5	NA	NA	0.571773	1:1:1:1:1:1	0.686147(0.664502:0.538961:0.854978)	NA	NA	NA	NA
evm.model.Contig36.59_evm.model.Contig1.1295	NG	1.19749	1.10961	1.0792	0.480012	1626	395.096	1230.9	NA	965	228.833	736.167	NA	NA	1.17614	1:1:1:1:1:1	0.556128(0.568729:0.407216:0.69244)	NA	NA	NA	NA
evm.model.Contig36.52_evm.model.Contig1.1301	NG	0.949911	3.59452	0.264267	1.02706e-09	1140	272.705	867.295	NA	670	202.833	467.167	NA	NA	1.58254	1:1:1:1:1:1	0.407065(0.438834:0.337127:0.445235)	NA	NA	NA	NA
evm.model.Contig36.38_evm.model.Contig1.1307	NG	0.892639	1.44456	0.617931	0.000521081	1128	280.417	847.583	NA	622	179.667	442.333	NA	NA	1.02985	1:1:1:1:1:1	0.510508(0.479472:0.378299:0.673754)	NA	NA	NA	NA
evm.model.Contig36.22_evm.model.Contig1.1310	NG	0.930761	1.2949	0.718787	0.0790441	582	140.156	441.844	NA	322	86.4167	235.583	NA	NA	1.01845	1:1:1:1:1:1	0.523537(0.528626:0.391221:0.650763)	NA	NA	NA	NA
evm.model.Contig36.17_evm.model.Contig1.1317	NG	1.4564	0.785095	1.85507	0.00344931	450	109.752	340.248	NA	272	53.4167	218.583	NA	NA	1.29268	1:1:1:1:1:1	0.551471(0.485294:0.394608:0.77451)	NA	NA	NA	NA
evm.model.Contig36.14_evm.model.Contig1.1329	NG	0.370081	3.74694	0.098769	4.61734e-40	1104	274.971	829.029	NA	447	204.833	242.167	NA	NA	1.21115	1:1:1:1:1:1	0.474684(0.572152:0.403797:0.448101)	NA	NA	NA	NA
evm.model.Contig32.267_evm.model.Contig3.109	NG	1.46315	NA	NA	4.26507e-06	1752	405.221	1346.78	NA	1176	309.5	866.5	NA	NA	0.893447	1:1:1:1:1:1	0.493365(0.534236:0.421975:0.523885)	NA	NA	NA	NA
evm.model.Contig32.268_evm.model.Contig3.126	NG	1.02515	1.8447	0.555726	7.42289e-05	1209	309.934	899.066	NA	715	212.583	502.417	NA	NA	1.23524	1:1:1:1:1:1	0.515537(0.500706:0.399011:0.646893)	NA	NA	NA	NA
evm.model.Contig32.277_evm.model.Contig3.137	NG	0.990582	NA	NA	4.45945e-10	978	254.863	723.137	NA	593	195.417	397.583	NA	NA	0.471843	1:1:1:1:1:1	0.465382(0.51005:0.365159:0.520938)	NA	NA	NA	NA
evm.model.Contig32.290_evm.model.Contig3.143	NG	1.03438	6.13484	0.168607	6.24156e-05	588	138.039	449.961	NA	356	103.5	252.5	NA	NA	2.23176	1:1:1:1:1:1	0.435897(0.452308:0.350769:0.504615)	NA	NA	NA	NA
evm.model.Contig32.293_evm.model.Contig3.152	NG	0.956733	NA	NA	3.06848e-13	1488	338.424	1149.58	NA	878	256.583	621.417	NA	NA	0.511702	1:1:1:1:1:1	0.476467(0.520764:0.357973:0.550664)	NA	NA	NA	NA
evm.model.Contig32.295_evm.model.Contig3.154	NG	0.967543	1.27783	0.757174	0.00846633	1845	445.121	1399.88	NA	1034	273.083	760.917	NA	NA	1.0424	1:1:1:1:1:1	0.471364(0.485167:0.375773:0.553152)	NA	NA	NA	NA
evm.model.Contig32.320_evm.model.Contig3.176	NG	0.592398	1.16922	0.506663	0.0189047	222	55.1585	166.842	NA	101	32.6667	68.3333	NA	NA	0.735715	1:1:1:1:1:1	0.40463(0.433333:0.277778:0.502778)	NA	NA	NA	NA
evm.model.Contig42.203_evm.model.Contig3.872	NG	1.2738	1.60128	0.795487	0.0612894	1788	440.155	1347.85	NA	1117	291.083	825.917	NA	NA	1.35442	1:1:1:1:1:1	0.449309(0.513249:0.386521:0.448157)	NA	NA	NA	NA
evm.model.Contig42.205_evm.model.Contig3.880	NG	1.03576	0.904363	1.1453	0.204734	1590	409.994	1180.01	NA	878	215.417	662.583	NA	NA	1.00188	1:1:1:1:1:1	0.656268(0.65338:0.44714:0.868284)	NA	NA	NA	NA
evm.model.Contig42.212_evm.model.Contig3.883	NG	0.92634	NA	NA	4.44622e-19	2028	498.264	1529.74	NA	1189	375.333	813.667	NA	NA	0.453053	1:1:1:1:1:1	0.457218(0.467762:0.378345:0.525547)	NA	NA	NA	NA
evm.model.Contig42.213_evm.model.Contig3.901	NG	0.779798	1.66413	0.468593	0.000229937	540	126.288	413.712	NA	285	84.4167	200.583	NA	NA	0.986612	1:1:1:1:1:1	0.453629(0.47379:0.352823:0.534274)	NA	NA	NA	NA
evm.model.Contig42.214_evm.model.Contig3.907	NG	1.17582	NA	NA	4.91196e-15	1893	439.901	1453.1	NA	1211	348.417	862.583	NA	NA	0.670197	1:1:1:1:1:1	0.461565(0.460168:0.353249:0.571279)	NA	NA	NA	NA
evm.model.Contig42.233_evm.model.Contig3.922	NG	0.776983	2.7057	0.287165	1.48145e-09	789	192.212	596.788	NA	429	140.25	288.75	NA	NA	1.24685	1:1:1:1:1:1	0.526667(0.558333:0.451667:0.57)	NA	NA	NA	NA
evm.model.Contig42.241_evm.model.Contig3.945	NG	0.715554	0.850998	0.840841	0.278885	732	198.158	533.842	NA	347	100.833	246.167	NA	NA	0.75222	1:1:1:1:1:1	0.641466(0.608247:0.465636:0.850515)	NA	NA	NA	NA
evm.model.Contig17.667_evm.model.Contig3.548	NG	0.943376	NA	NA	6.48354e-14	1245	300.045	944.955	NA	740	232.75	507.25	NA	NA	0.475022	1:1:1:1:1:1	0.338306(0.368142:0.306545:0.340231)	NA	NA	NA	NA
evm.model.Contig17.665_evm.model.Contig3.551	NG	0.677641	NA	NA	2.57044e-46	1878	482.9	1395.1	NA	1014	391.583	622.417	NA	NA	0.246261	1:1:1:1:1:1	0.572309(0.583215:0.455903:0.677809)	NA	NA	NA	NA
evm.model.Contig17.642_evm.model.Contig3.564	NG	1.09212	3.24929	0.336111	6.82392e-09	1503	373.011	1129.99	NA	926	276.083	649.917	NA	NA	1.62748	1:1:1:1:1:1	0.365646(0.423469:0.371882:0.301587)	NA	NA	NA	NA
evm.model.Contig17.631_evm.model.Contig3.583	NG	1.00505	0.7953	1.26373	0.258032	390	109.125	280.875	NA	209	53.5	155.5	NA	NA	0.946357	1:1:1:1:1:1	0.644928(0.619565:0.51087:0.804348)	NA	NA	NA	NA
evm.model.Contig17.626_evm.model.Contig3.587	NG	1.30071	3.60393	0.360914	1.91961e-05	1455	327.795	1127.21	NA	940	243.833	696.167	NA	NA	1.8196	1:1:1:1:1:1	0.429036(0.525391:0.354492:0.407227)	NA	NA	NA	NA
evm.model.Contig17.613_evm.model.Contig3.604	NG	0.993698	0.807129	1.23115	0.110499	1041	252.364	788.636	NA	559	124.75	434.25	NA	NA	0.948469	1:1:1:1:1:1	0.554257(0.500899:0.42536:0.736511)	NA	NA	NA	NA
evm.model.Contig17.596_evm.model.Contig3.622	NG	1.29598	NA	NA	1.93091e-07	1275	331.1	943.9	NA	838	255.833	582.167	NA	NA	0.699747	1:1:1:1:1:1	0.481425(0.528244:0.400763:0.515267)	NA	NA	NA	NA
evm.model.Contig63.93_evm.model.Contig3.864	NG	0.514817	1.49515	0.344324	4.25015e-25	1950	452.786	1497.21	NA	851	293.333	557.667	NA	NA	0.742449	1:1:1:1:1:1	0.510107(0.482759:0.397741:0.649822)	NA	NA	NA	NA
evm.model.Contig63.79_evm.model.Contig3.872	NG	1.17514	2.41625	0.48635	4.12656e-05	1338	307.487	1030.51	NA	833	221.417	611.583	NA	NA	1.46036	1:1:1:1:1:1	0.372549(0.4406:0.308535:0.368512)	NA	NA	NA	NA
evm.model.Contig63.61_evm.model.Contig3.889	NG	1.27851	NA	NA	2.50398e-10	1164	284.123	879.877	NA	770	230.083	539.917	NA	NA	0.722346	1:1:1:1:1:1	0.446993(0.473242:0.360092:0.507645)	NA	NA	NA	NA
evm.model.Contig63.44_evm.model.Contig3.912	NG	1.06123	NA	NA	3.94876e-19	1458	342.877	1115.12	NA	916	282.833	633.167	NA	NA	0.576488	1:1:1:1:1:1	0.446563(0.454802:0.367232:0.517655)	NA	NA	NA	NA
evm.model.Contig63.39_evm.model.Contig3.921	NG	0.90936	NA	NA	1.5662e-25	1851	443.412	1407.59	NA	1095	353.333	741.667	NA	NA	0.451968	1:1:1:1:1:1	0.411966(0.408974:0.315385:0.511538)	NA	NA	NA	NA
evm.model.Contig63.28_evm.model.Contig3.930	NG	0.307855	0.318422	0.966816	0.87785	291	75.1567	215.843	NA	74	19.5	54.5	NA	NA	0.310584	1:1:1:1:1:1	0.591667(0.541667:0.4875:0.745833)	NA	NA	NA	NA
evm.model.Contig63.23_evm.model.Contig3.944	NG	0.842493	NA	NA	7.96051e-24	1986	478.894	1507.11	NA	1127	364.25	762.75	NA	NA	0.398204	1:1:1:1:1:1	0.38247(0.41164:0.330501:0.405268)	NA	NA	NA	NA
evm.model.Contig148.12_evm.model.Contig3.377	NG	0.790745	0.82023	0.964053	0.842561	519	136.507	382.493	NA	255	68.0833	186.917	NA	NA	0.7985	1:1:1:1:1:1	0.425789(0.386834:0.328402:0.56213)	NA	NA	NA	NA
evm.model.Contig148.18_evm.model.Contig3.382	NG	1.10395	3.97461	0.27775	9.70584e-08	1257	300.501	956.499	NA	777	224.25	552.75	NA	NA	1.79021	1:1:1:1:1:1	0.359668(0.372747:0.319724:0.386532)	NA	NA	NA	NA
evm.model.Contig148.26_evm.model.Contig3.391	NG	1.09405	NA	NA	4.74731e-14	1950	466.338	1483.66	NA	1211	357	854	NA	NA	0.593265	1:1:1:1:1:1	0.501686(0.513274:0.390645:0.601138)	NA	NA	NA	NA
evm.model.Contig182.7_evm.model.Contig3.417	NG	1.16973	3.65711	0.31985	0.000214733	753	184.07	568.93	NA	474	137	337	NA	NA	1.77777	1:1:1:1:1:1	0.341713(0.3473:0.300745:0.377095)	NA	NA	NA	NA
evm.model.Contig182.4_evm.model.Contig3.421	NG	1.09882	1.32766	0.82764	0.50115	294	75.663	218.337	NA	173	47.0833	125.917	NA	NA	1.15771	1:1:1:1:1:1	0.290721(0.292738:0.239032:0.340393)	NA	NA	NA	NA
evm.model.Contig164.13_evm.model.Contig3.428	NG	1.53712	NA	NA	0.00612017	477	120.149	356.851	NA	328	94.8333	233.167	NA	NA	0.89806	1:1:1:1:1:1	0.582555(0.535047:0.549065:0.663551)	NA	NA	NA	NA
evm.model.Contig164.4_evm.model.Contig3.454	NG	0.703935	2.70273	0.260454	5.13392e-08	516	129.641	386.359	NA	271	94.5833	176.417	NA	NA	1.20611	1:1:1:1:1:1	0.37005(0.373762:0.304455:0.431931)	NA	NA	NA	NA
evm.model.Contig17.604_evm.model.Contig3.13	NG	0.769469	2.36993	0.32468	1.83142e-09	867	210.254	656.746	NA	467	151	316	NA	NA	1.15759	1:1:1:1:1:1	0.516575(0.479282:0.382597:0.687845)	NA	NA	NA	NA
evm.model.Contig17.596_evm.model.Contig3.24	NG	0.976755	3.00486	0.325058	9.5188e-05	498	126.411	371.589	NA	296	93.0833	202.917	NA	NA	1.49157	1:1:1:1:1:1	0.476526(0.496479:0.367371:0.565728)	NA	NA	NA	NA
evm.model.Contig17.592_evm.model.Contig3.44	NG	1.11584	NA	NA	1.36904e-11	1014	264.914	749.086	NA	648	213.083	434.917	NA	NA	0.563065	1:1:1:1:1:1	0.522673(0.546539:0.400955:0.620525)	NA	NA	NA	NA
evm.model.Contig17.584_evm.model.Contig3.50	NG	0.997062	0.700216	1.42394	0.0421424	546	146.654	399.346	NA	287	66.75	220.25	NA	NA	0.91733	1:1:1:1:1:1	0.719658(0.682051:0.587179:0.889744)	NA	NA	NA	NA
evm.model.Contig17.576_evm.model.Contig3.76	NG	1.35139	1.61655	0.835969	0.40515	651	171.164	479.836	NA	414	113.5	300.5	NA	NA	1.42111	1:1:1:1:1:1	0.522894(0.5:0.398352:0.67033)	NA	NA	NA	NA
evm.model.Contig17.571_evm.model.Contig3.80	NG	1.24058	1.26042	0.984258	0.915225	1977	492.929	1484.07	NA	1201	300.833	900.167	NA	NA	1.24552	1:1:1:1:1:1	0.585215(0.593625:0.417663:0.744356)	NA	NA	NA	NA
evm.model.Contig17.566_evm.model.Contig3.99	NG	0.99973	2.20801	0.452773	6.21659e-07	1317	307.76	1009.24	NA	776	218.667	557.333	NA	NA	1.28208	1:1:1:1:1:1	0.483495(0.502913:0.38932:0.558252)	NA	NA	NA	NA
evm.model.Contig17.691_evm.model.Contig3.882	NG	0.48085	NA	NA	3.14338e-28	975	241.388	733.612	NA	443	182.583	260.417	NA	NA	0.114225	1:1:1:1:1:1	0.428747(0.495086:0.39312:0.398034)	NA	NA	NA	NA
evm.model.Contig17.684_evm.model.Contig3.907	NG	0.978813	2.13847	0.457718	2.18931e-08	1584	375.704	1208.3	NA	926	265.5	660.5	NA	NA	1.25387	1:1:1:1:1:1	0.405889(0.429022:0.335436:0.453207)	NA	NA	NA	NA
evm.model.Contig17.667_evm.model.Contig3.913	NG	1.12761	NA	NA	9.51379e-18	1614	380.076	1233.92	NA	1030	310.333	719.667	NA	NA	0.626587	1:1:1:1:1:1	0.364834(0.378014:0.322565:0.393925)	NA	NA	NA	NA
evm.model.Contig17.665_evm.model.Contig3.917	NG	0.895301	3.58194	0.249949	1.18843e-17	1899	463.463	1435.54	NA	1095	344.667	750.333	NA	NA	1.55099	1:1:1:1:1:1	0.409363(0.429781:0.332669:0.465637)	NA	NA	NA	NA
evm.model.Contig17.645_evm.model.Contig3.944	NG	1.15834	NA	NA	2.39808e-28	2814	693.119	2120.88	NA	1815	563.833	1251.17	NA	NA	0.626714	1:1:1:1:1:1	0.468495(0.493671:0.38481:0.527004)	NA	NA	NA	NA
evm.model.Contig17.630_evm.model.Contig3.952	NG	0.733436	1.4602	0.502283	1.74921e-12	2037	541.759	1495.24	NA	1048	348.333	699.667	NA	NA	0.926727	1:1:1:1:1:1	0.606022(0.614839:0.461935:0.74129)	NA	NA	NA	NA
evm.model.Contig17.626_evm.model.Contig3.963	NG	1.33216	2.51911	0.528824	0.00155116	1242	289.282	952.718	NA	803	209.417	593.583	NA	NA	1.60862	1:1:1:1:1:1	0.413679(0.491036:0.356574:0.393426)	NA	NA	NA	NA
evm.model.Contig17.502_evm.model.Contig1.1386	NG	1.03738	NA	NA	4.0503e-21	1017	245.234	771.766	NA	648	214.333	433.667	NA	NA	0.546099	1:1:1:1:1:1	0.414815(0.419658:0.378632:0.446154)	NA	NA	NA	NA
evm.model.Contig17.495_evm.model.Contig1.1402	NG	1.39955	3.63007	0.385543	1.1794e-05	1920	452.354	1467.65	NA	1267	336.583	930.417	NA	NA	1.92506	1:1:1:1:1:1	0.433707(0.513092:0.36783:0.4202)	NA	NA	NA	NA
evm.model.Contig17.494_evm.model.Contig1.1408	NG	1.04783	1.34576	0.778618	0.0745705	1053	272.392	780.608	NA	611	170.333	440.667	NA	NA	1.1249	1:1:1:1:1:1	0.566601(0.526575:0.490157:0.683071)	NA	NA	NA	NA
evm.model.Contig17.480_evm.model.Contig1.1422	NG	1.70019	2.15003	0.790775	0.400058	687	175.306	511.694	NA	468	124	344	NA	NA	1.81498	1:1:1:1:1:1	0.546875(0.59375:0.416667:0.630208)	NA	NA	NA	NA
evm.model.Contig17.455_evm.model.Contig1.1436	NG	0.647918	NA	NA	1.2806e-32	1476	349.294	1126.71	NA	764	275.167	488.833	NA	NA	0.257939	1:1:1:1:1:1	0.484087(0.499162:0.403685:0.549414)	NA	NA	NA	NA
evm.model.Contig17.453_evm.model.Contig1.1456	NG	1.08855	1.0746	1.01298	0.915292	483	120.107	362.893	NA	277	68.5833	208.417	NA	NA	1.08508	1:1:1:1:1:1	0.566667(0.610811:0.372973:0.716216)	NA	NA	NA	NA
evm.model.Contig17.427_evm.model.Contig1.1459	NG	0.666947	2.38402	0.279758	6.7921e-05	297	64.2301	232.77	NA	149	46.1667	102.833	NA	NA	1.03829	1:1:1:1:1:1	0.414729(0.378738:0.318937:0.546512)	NA	NA	NA	NA
evm.model.Contig63.79_evm.model.Contig3.359	NG	1.0075	2.25766	0.446259	8.48935e-06	1038	237.247	800.753	NA	613	169.167	443.833	NA	NA	1.29324	1:1:1:1:1:1	0.386525(0.460638:0.306383:0.392553)	NA	NA	NA	NA
evm.model.Contig63.61_evm.model.Contig3.371	NG	0.727118	NA	NA	4.52035e-21	1011	242.9	768.1	NA	552	194.417	357.583	NA	NA	0.312165	1:1:1:1:1:1	0.372992(0.427711:0.325301:0.365964)	NA	NA	NA	NA
evm.model.Contig63.44_evm.model.Contig3.377	NG	0.876386	NA	NA	2.37931e-13	519	129.321	389.679	NA	313	111.583	201.417	NA	NA	0.40884	1:1:1:1:1:1	0.34366(0.355908:0.285303:0.389769)	NA	NA	NA	NA
evm.model.Contig63.40_evm.model.Contig3.381	NG	1.30198	2.07473	0.627542	0.00209178	1626	393.054	1232.95	NA	1038	276.25	761.75	NA	NA	1.48878	1:1:1:1:1:1	0.530073(0.559865:0.457841:0.572513)	NA	NA	NA	NA
evm.model.Contig63.39_evm.model.Contig3.382	NG	0.9262	4.84031	0.191351	4.43811e-16	1812	429.899	1382.1	NA	1057	321.917	735.083	NA	NA	1.85483	1:1:1:1:1:1	0.379659(0.420063:0.336991:0.381923)	NA	NA	NA	NA
evm.model.Contig63.23_evm.model.Contig3.391	NG	1.07733	NA	NA	1.56821e-18	1947	468.729	1478.27	NA	1216	370.917	845.083	NA	NA	0.577224	1:1:1:1:1:1	0.477398(0.514575:0.395437:0.52218)	NA	NA	NA	NA
evm.model.Contig6.622_evm.model.Contig3.1007	NG	0.993406	0.872071	1.13913	0.451428	573	156.149	416.851	NA	310	80.5	229.5	NA	NA	0.960341	1:1:1:1:1:1	0.626506(0.592369:0.495984:0.791165)	NA	NA	NA	NA
evm.model.Contig6.628_evm.model.Contig3.997	NG	0.498644	0.61794	0.806946	0.342719	396	101.552	294.448	NA	150	42.75	107.25	NA	NA	0.529237	1:1:1:1:1:1	0.564904(0.5625:0.358173:0.774038)	NA	NA	NA	NA
evm.model.Contig6.634_evm.model.Contig3.975	NG	1.37352	NA	NA	8.88323e-08	1902	504.452	1397.55	NA	1263	382.75	880.25	NA	NA	0.74401	1:1:1:1:1:1	0.582389(0.607649:0.497167:0.642351)	NA	NA	NA	NA
evm.model.Contig6.651_evm.model.Contig3.962	NG	1.04122	2.2964	0.453415	8.79127e-09	1818	445.284	1372.72	NA	1091	318.333	772.667	NA	NA	1.34865	1:1:1:1:1:1	0.465288(0.519971:0.405136:0.470756)	NA	NA	NA	NA
evm.model.Contig6.658_evm.model.Contig3.944	NG	1.03516	NA	NA	2.26888e-39	3033	734.545	2298.45	NA	1893	602.75	1290.25	NA	NA	0.542273	1:1:1:1:1:1	0.489727(0.500811:0.387672:0.580697)	NA	NA	NA	NA
evm.model.Contig6.684_evm.model.Contig3.917	NG	1.19169	NA	NA	1.78198e-12	1881	445.225	1435.77	NA	1203	346	857	NA	NA	0.672925	1:1:1:1:1:1	0.422937(0.423267:0.343564:0.50198)	NA	NA	NA	NA
evm.model.Contig6.687_evm.model.Contig3.907	NG	1.01333	1.4142	0.716537	0.0163261	1149	291.053	857.947	NA	662	185.167	476.833	NA	NA	1.11487	1:1:1:1:1:1	0.380454(0.394241:0.303665:0.443455)	NA	NA	NA	NA
evm.model.Contig6.712_evm.model.Contig3.883	NG	1.334	3.44115	0.387662	1.1355e-05	1566	401.865	1164.13	NA	1024	298.333	725.667	NA	NA	1.87473	1:1:1:1:1:1	0.484502(0.484979:0.388412:0.580114)	NA	NA	NA	NA
evm.model.Contig6.715_evm.model.Contig3.872	NG	1.40916	3.17807	0.443401	1.41526e-05	1992	513.078	1478.92	NA	1319	379.25	939.75	NA	NA	1.86478	1:1:1:1:1:1	0.515553(0.553571:0.43318:0.559908)	NA	NA	NA	NA
evm.model.Contig6.684_evm.model.Contig1.541	NG	1.20842	3.36042	0.359603	8.83788e-08	1758	422.901	1335.1	NA	1115	313.583	801.417	NA	NA	1.7261	1:1:1:1:1:1	0.472785(0.487854:0.451417:0.479082)	NA	NA	NA	NA
evm.model.Contig6.691_evm.model.Contig1.529	NG	0.435358	1.24475	0.349754	2.90939e-07	471	113.471	357.529	NA	187	68.9167	118.083	NA	NA	0.630354	1:1:1:1:1:1	0.406548(0.416071:0.408929:0.394643)	NA	NA	NA	NA
evm.model.Contig6.698_evm.model.Contig1.509	NG	1.45195	1.64729	0.881414	0.493016	1086	242.775	843.225	NA	703	161.833	541.167	NA	NA	1.49562	1:1:1:1:1:1	0.455768(0.487261:0.339703:0.54034)	NA	NA	NA	NA
evm.model.Contig6.715_evm.model.Contig1.495	NG	0.778822	1.61135	0.483337	9.58893e-10	1503	386.54	1116.46	NA	797	256.083	540.917	NA	NA	0.99293	1:1:1:1:1:1	0.556965(0.564925:0.45:0.65597)	NA	NA	NA	NA
evm.model.Contig6.726_evm.model.Contig1.488	NG	0.603104	0.969626	0.621996	0.00744619	540	155.906	384.094	NA	244	84.8333	159.167	NA	NA	0.708924	1:1:1:1:1:1	0.654618(0.644578:0.554217:0.76506)	NA	NA	NA	NA
evm.model.Contig6.728_evm.model.Contig1.472	NG	1.2608	2.26032	0.557798	2.93234e-05	2019	502.568	1516.43	NA	1284	358.417	925.583	NA	NA	1.5096	1:1:1:1:1:1	0.464274(0.50997:0.36989:0.512961)	NA	NA	NA	NA
evm.model.Contig6.747_evm.model.Contig1.460	NG	0.969761	0.725841	1.33605	0.102089	540	149.802	390.198	NA	282	69.6667	212.333	NA	NA	0.902095	1:1:1:1:1:1	0.630769(0.596154:0.503846:0.792308)	NA	NA	NA	NA
evm.model.Contig6.750_evm.model.Contig1.445	NG	0.858946	1.89369	0.453584	9.34225e-06	795	192.888	602.112	NA	441	133.083	307.917	NA	NA	1.11	1:1:1:1:1:1	0.552147(0.564417:0.443252:0.648773)	NA	NA	NA	NA
evm.model.Contig51.27_evm.model.Contig1.1330	NG	0.855866	NA	NA	1.3823e-13	873	203.28	669.72	NA	503	161.167	341.833	NA	NA	0.423723	1:1:1:1:1:1	0.397273(0.443636:0.297273:0.450909)	NA	NA	NA	NA
evm.model.Contig51.24_evm.model.Contig1.1328	NG	1.43464	1.77299	0.809163	0.297991	918	227.875	690.125	NA	596	154.833	441.167	NA	NA	1.51863	1:1:1:1:1:1	0.502716(0.473523:0.435845:0.598778)	NA	NA	NA	NA
evm.model.Contig51.6_evm.model.Contig1.1307	NG	0.922175	NA	NA	7.25124e-41	1929	500.345	1428.65	NA	1185	426.833	758.167	NA	NA	0.4236	1:1:1:1:1:1	0.457241(0.492978:0.411049:0.467697)	NA	NA	NA	NA
evm.model.Contig42.8_evm.model.Contig1.1301	NG	0.989359	2.60426	0.379901	3.91048e-08	1182	296.31	885.69	NA	702	215.333	486.667	NA	NA	1.39419	1:1:1:1:1:1	0.434844(0.46034:0.356941:0.487252)	NA	NA	NA	NA
evm.model.Contig42.28_evm.model.Contig1.1284	NG	0.907014	1.0492	0.864478	0.411275	642	159.775	482.225	NA	344	90.25	253.75	NA	NA	0.942401	1:1:1:1:1:1	0.669468(0.64916:0.518908:0.840336)	NA	NA	NA	NA
evm.model.Contig42.31_evm.model.Contig1.1264	NG	1.52863	NA	NA	1.35587e-05	1656	375.148	1280.85	NA	1124	288.5	835.5	NA	NA	0.955798	1:1:1:1:1:1	0.434783(0.507525:0.369565:0.427258)	NA	NA	NA	NA
evm.model.Contig42.33_evm.model.Contig1.1249	NG	0.697395	0.438127	1.59177	0.0308152	357	98.9483	258.052	NA	150	32.8333	117.167	NA	NA	0.625535	1:1:1:1:1:1	0.687215(0.633562:0.55137:0.876712)	NA	NA	NA	NA
evm.model.Contig42.44_evm.model.Contig1.1225	NG	0.994374	1.52351	0.652688	0.0102168	834	214.462	619.538	NA	481	139.75	341.25	NA	NA	1.13044	1:1:1:1:1:1	0.58642(0.541667:0.459877:0.757716)	NA	NA	NA	NA
evm.model.Contig63.79_evm.model.Contig3.165	NG	0.947711	1.86575	0.507951	0.000132698	873	202.495	670.505	NA	500	139.25	360.75	NA	NA	1.16065	1:1:1:1:1:1	0.387025(0.447427:0.291946:0.4217)	NA	NA	NA	NA
evm.model.Contig63.68_evm.model.Contig3.143	NG	0.252857	1.36972	0.184605	2.25182e-15	456	111.245	344.755	NA	144	70	74	NA	NA	0.525325	1:1:1:1:1:1	0.442368(0.420561:0.376168:0.530374)	NA	NA	NA	NA
evm.model.Contig63.61_evm.model.Contig3.137	NG	1.55233	1.93338	0.802908	0.152548	1734	414.835	1319.17	NA	1152	287.5	864.5	NA	NA	1.64349	1:1:1:1:1:1	0.465046(0.547872:0.393617:0.453647)	NA	NA	NA	NA
evm.model.Contig63.44_evm.model.Contig3.114	NG	1.00134	2.67655	0.374117	1.76498e-12	1974	499.755	1474.24	NA	1179	364.25	814.75	NA	NA	1.42545	1:1:1:1:1:1	0.505018(0.497719:0.379562:0.637774)	NA	NA	NA	NA
evm.model.Contig63.40_evm.model.Contig3.109	NG	1.70062	NA	NA	3.26419e-05	1674	391.875	1282.13	NA	1168	306	862	NA	NA	1.06842	1:1:1:1:1:1	0.504415(0.54553:0.436258:0.531457)	NA	NA	NA	NA
evm.model.Contig63.38_evm.model.Contig3.98	NG	0.724604	NA	NA	5.78298e-33	1029	267.752	761.248	NA	585	231.333	353.667	NA	NA	0.275852	1:1:1:1:1:1	0.529716(0.546512:0.418605:0.624031)	NA	NA	NA	NA
evm.model.Contig63.26_evm.model.Contig3.88	NG	0.572222	0.722927	0.791536	0.0372284	1425	370.551	1054.45	NA	594	171.917	422.083	NA	NA	0.611411	1:1:1:1:1:1	0.655247(0.582407:0.487037:0.896296)	NA	NA	NA	NA
evm.model.Contig17.747_evm.model.Contig1.998	NG	0.474807	2.18424	0.217378	1.8145e-23	1050	250.739	799.261	NA	459	177.833	281.167	NA	NA	0.883018	1:1:1:1:1:1	0.334978(0.371299:0.256579:0.377056)	NA	NA	NA	NA
evm.model.Contig17.732_evm.model.Contig1.990	NG	0.62334	0.647368	0.962884	0.802234	789	193.522	595.478	NA	336	83.9167	252.083	NA	NA	0.629234	1:1:1:1:1:1	0.49241(0.481025:0.330171:0.666034)	NA	NA	NA	NA
evm.model.Contig17.721_evm.model.Contig1.984	NG	0.957895	NA	NA	3.70187e-26	2238	536.625	1701.38	NA	1344	423.75	920.25	NA	NA	0.488434	1:1:1:1:1:1	0.298862(0.301061:0.245123:0.350402)	NA	NA	NA	NA
evm.model.Contig17.718_evm.model.Contig1.969	NG	1.3011	2.71109	0.479918	2.50464e-06	2205	508.581	1696.42	NA	1419	371.167	1047.83	NA	NA	1.62632	1:1:1:1:1:1	0.432864(0.500639:0.425192:0.372762)	NA	NA	NA	NA
evm.model.Contig17.715_evm.model.Contig1.950	NG	0.774993	2.93661	0.263908	2.13179e-10	867	194.998	672.002	NA	468	143.333	324.667	NA	NA	1.26116	1:1:1:1:1:1	0.420133(0.418626:0.352622:0.48915)	NA	NA	NA	NA
evm.model.Contig17.704_evm.model.Contig1.925	NG	0.705054	1.39049	0.507056	7.85222e-08	1272	311.311	960.689	NA	636	196.917	439.083	NA	NA	0.872807	1:1:1:1:1:1	0.526204(0.485127:0.435552:0.657932)	NA	NA	NA	NA
evm.model.Contig17.684_evm.model.Contig1.904	NG	1.13303	1.56242	0.725178	0.0118254	1578	384.681	1193.32	NA	950	252.583	697.417	NA	NA	1.23771	1:1:1:1:1:1	0.509246(0.560584:0.385401:0.581752)	NA	NA	NA	NA
evm.model.Contig17.680_evm.model.Contig1.880	NG	1.20113	NA	NA	6.71055e-10	1506	353.845	1152.15	NA	964	274.083	689.917	NA	NA	0.683959	1:1:1:1:1:1	0.359986(0.400831:0.318276:0.360852)	NA	NA	NA	NA
evm.model.Contig17.684_evm.model.Contig82.102	NG	0.990912	2.07929	0.476562	1.00287e-07	1581	382.583	1198.42	NA	928	269	659	NA	NA	1.25429	1:1:1:1:1:1	0.431273(0.457303:0.348315:0.488202)	NA	NA	NA	NA
evm.model.Contig17.680_evm.model.Contig82.92	NG	1.35354	NA	NA	7.40732e-15	2448	588.255	1859.74	NA	1633	467.667	1165.33	NA	NA	0.787982	1:1:1:1:1:1	0.483185(0.519288:0.400593:0.529674)	NA	NA	NA	NA
evm.model.Contig17.667_evm.model.Contig82.78	NG	0.823098	NA	NA	3.67702e-19	1392	358.406	1033.59	NA	791	274.5	516.5	NA	NA	0.353695	1:1:1:1:1:1	0.396254(0.393852:0.345821:0.449087)	NA	NA	NA	NA
evm.model.Contig17.645_evm.model.Contig82.67	NG	1.09935	2.08249	0.527902	9.544e-05	1182	301.903	880.097	NA	720	212.333	507.667	NA	NA	1.35046	1:1:1:1:1:1	0.451894(0.439611:0.346469:0.569601)	NA	NA	NA	NA
evm.model.Contig17.642_evm.model.Contig82.65	NG	0.909339	NA	NA	9.80965e-16	1332	319.948	1012.05	NA	781	247.75	533.25	NA	NA	0.450714	1:1:1:1:1:1	0.437652(0.468978:0.40146:0.442518)	NA	NA	NA	NA
evm.model.Contig17.629_evm.model.Contig82.53	NG	0.150209	0.205773	0.729973	0.291939	309	89.8354	219.165	NA	46	16.1667	29.8333	NA	NA	0.166363	1:1:1:1:1:1	0.646283(0.708633:0.539568:0.690647)	NA	NA	NA	NA
evm.model.Contig17.604_evm.model.Contig82.34	NG	0.775448	1.57813	0.491372	8.93575e-06	864	213.604	650.396	NA	455	140.667	314.333	NA	NA	0.973892	1:1:1:1:1:1	0.524576(0.506702:0.359249:0.707775)	NA	NA	NA	NA
evm.model.Contig6.483_evm.model.Contig61.59	NG	0.631133	0.870736	0.724827	0.0158722	1002	253.826	748.174	NA	450	130.75	319.25	NA	NA	0.691829	1:1:1:1:1:1	0.549137(0.501992:0.391434:0.753984)	NA	NA	NA	NA
evm.model.Contig6.491_evm.model.Contig61.51	NG	0.906248	1.15328	0.785798	0.144716	735	181.428	553.572	NA	398	106.833	291.167	NA	NA	0.967226	1:1:1:1:1:1	0.471304(0.456522:0.385217:0.572174)	NA	NA	NA	NA
evm.model.Contig6.501_evm.model.Contig61.48	NG	0.893751	0.964261	0.926876	0.6492	639	161.705	477.295	NA	337	87.75	249.25	NA	NA	0.911594	1:1:1:1:1:1	0.48554(0.488584:0.320776:0.64726)	NA	NA	NA	NA
evm.model.Contig6.511_evm.model.Contig61.29	NG	1.07892	1.34858	0.800039	0.0161918	2544	645.849	1898.15	NA	1490	404.167	1085.83	NA	NA	1.14738	1:1:1:1:1:1	0.538451(0.511874:0.401187:0.70229)	NA	NA	NA	NA
evm.model.Contig6.526_evm.model.Contig61.12	NG	0.866014	NA	NA	5.85772e-11	771	193.901	577.099	NA	447	150.583	296.417	NA	NA	0.396724	1:1:1:1:1:1	0.595415(0.615242:0.459108:0.711896)	NA	NA	NA	NA
evm.model.Contig6.541_evm.model.Contig1.1842	NG	0.013201	0.389035	0.0339326	4.28441e-20	504	121.897	382.103	NA	42	37	5	NA	NA	0.1041	1:1:1:1:1:1	0.324807(0.376238:0.265677:0.332508)	NA	NA	NA	NA
evm.model.Contig6.558_evm.model.Contig1.1834	NG	0.707324	1.09871	0.643776	0.0178513	579	133.522	445.478	NA	281	77	204	NA	NA	0.797581	1:1:1:1:1:1	0.507937(0.525974:0.341991:0.655844)	NA	NA	NA	NA
evm.model.Contig51.211_evm.model.Contig1.1105	NG	1.36345	NA	NA	7.10828e-15	1869	452.982	1416.02	NA	1260	370.417	889.583	NA	NA	0.790628	1:1:1:1:1:1	0.547692(0.598174:0.40411:0.640791)	NA	NA	NA	NA
evm.model.Contig51.198_evm.model.Contig1.1083	NG	0.877855	1.32837	0.66085	0.00997398	792	192.936	599.064	NA	430	120.083	309.917	NA	NA	0.987604	1:1:1:1:1:1	0.594159(0.561934:0.471299:0.749245)	NA	NA	NA	NA
evm.model.Contig51.181_evm.model.Contig1.1065	NG	0.690352	NA	NA	5.48209e-23	1056	248.43	807.57	NA	563	198.583	364.417	NA	NA	0.292687	1:1:1:1:1:1	0.389922(0.41938:0.314729:0.435659)	NA	NA	NA	NA
evm.model.Contig51.168_evm.model.Contig1.1050	NG	1.52084	1.92357	0.790634	0.0884874	2112	524.101	1587.9	NA	1397	362.833	1034.17	NA	NA	1.62078	1:1:1:1:1:1	0.459926(0.531443:0.438348:0.409988)	NA	NA	NA	NA
evm.model.Contig51.144_evm.model.Contig1.1036	NG	0.863861	0.807916	1.06925	0.582821	1401	362.081	1038.92	NA	712	179.083	532.917	NA	NA	0.849402	1:1:1:1:1:1	0.645268(0.644665:0.466546:0.824593)	NA	NA	NA	NA
evm.model.Contig51.131_evm.model.Contig1.1014	NG	0.866677	0.69271	1.25114	0.0971814	1008	258.742	749.258	NA	502	117	385	NA	NA	0.822022	1:1:1:1:1:1	0.657828(0.622475:0.468434:0.882576)	NA	NA	NA	NA
evm.model.Contig51.109_evm.model.Contig1.1009	NG	1.22899	NA	NA	4.16026e-12	1560	398.774	1161.23	NA	1017	315.25	701.75	NA	NA	0.659203	1:1:1:1:1:1	0.470472(0.480971:0.398294:0.532152)	NA	NA	NA	NA
evm.model.Contig51.94_evm.model.Contig1.1008	NG	1.10635	0.876871	1.2617	0.151631	738	193.574	544.426	NA	415	100.083	314.917	NA	NA	1.04616	1:1:1:1:1:1	0.61169(0.548611:0.451389:0.835069)	NA	NA	NA	NA
evm.model.Contig32.74_evm.model.Contig3.883	NG	1.30359	3.8176	0.341467	2.24954e-07	1965	482.527	1482.47	NA	1276	359.667	916.333	NA	NA	1.92093	1:1:1:1:1:1	0.512346(0.518519:0.409465:0.609053)	NA	NA	NA	NA
evm.model.Contig32.91_evm.model.Contig3.864	NG	0.22642	2.04112	0.110929	2.34535e-96	2151	500	1651	NA	673	350.333	322.667	NA	NA	0.648245	1:1:1:1:1:1	0.497616(0.497616:0.419547:0.575685)	NA	NA	NA	NA
evm.model.Contig32.98_evm.model.Contig3.857	NG	0.411226	1.52065	0.270428	3.09599e-42	2184	530.77	1653.23	NA	869	345.667	523.333	NA	NA	0.680845	1:1:1:1:1:1	0.611908(0.582138:0.442634:0.810952)	NA	NA	NA	NA
evm.model.Contig32.120_evm.model.Contig3.843	NG	0.439267	1.0956	0.400939	3.73143e-05	354	99.8331	254.167	NA	142	57.5	84.5	NA	NA	0.624362	1:1:1:1:1:1	0.560526(0.568421:0.407895:0.705263)	NA	NA	NA	NA
evm.model.Contig32.129_evm.model.Contig3.835	NG	0.509575	1.73002	0.294548	1.83075e-24	1512	362.798	1149.2	NA	670	245	425	NA	NA	0.802416	1:1:1:1:1:1	0.537926(0.537152:0.387771:0.688854)	NA	NA	NA	NA
evm.model.Contig32.144_evm.model.Contig3.826	NG	1.53782	NA	NA	4.66347e-05	1719	427.217	1291.78	NA	1168	323.833	844.167	NA	NA	0.907102	1:1:1:1:1:1	0.525621(0.561807:0.481775:0.533281)	NA	NA	NA	NA
evm.model.Contig32.162_evm.model.Contig3.818	NG	0.330593	0.697172	0.474191	0.0147116	228	48.4629	179.537	NA	70	22	48	NA	NA	0.408512	1:1:1:1:1:1	0.344961(0.434109:0.271318:0.329457)	NA	NA	NA	NA
evm.model.Contig6.155_evm.model.Contig3.997	NG	0.545095	1.21642	0.448113	0.000182551	396	100.661	295.339	NA	175	60.5833	114.417	NA	NA	0.715742	1:1:1:1:1:1	0.426702(0.445026:0.341623:0.493455)	NA	NA	NA	NA
evm.model.Contig6.173_evm.model.Contig3.975	NG	1.11993	NA	NA	3.48157e-09	1440	353.618	1086.38	NA	898	266.25	631.75	NA	NA	0.599343	1:1:1:1:1:1	0.501718(0.525773:0.388807:0.590574)	NA	NA	NA	NA
evm.model.Contig6.176_evm.model.Contig3.963	NG	0.695752	NA	NA	5.00524e-18	1101	248.173	852.827	NA	575	188.333	386.667	NA	NA	0.313517	1:1:1:1:1:1	0.359236(0.419937:0.313972:0.343799)	NA	NA	NA	NA
evm.model.Contig6.202_evm.model.Contig3.944	NG	1.1002	NA	NA	2.24868e-13	1584	364.239	1219.76	NA	989	285.167	703.833	NA	NA	0.617259	1:1:1:1:1:1	0.333898(0.356478:0.295512:0.349704)	NA	NA	NA	NA
evm.model.Contig6.205_evm.model.Contig3.917	NG	0.998879	1.56272	0.639194	7.05734e-06	2421	579.083	1841.92	NA	1397	380.25	1016.75	NA	NA	1.13374	1:1:1:1:1:1	0.516304(0.477767:0.384387:0.686759)	NA	NA	NA	NA
evm.model.Contig6.206_evm.model.Contig3.912	NG	1.17221	1.52	0.771189	0.054911	1491	360.889	1130.11	NA	905	235	670	NA	NA	1.25639	1:1:1:1:1:1	0.496124(0.458384:0.365973:0.664015)	NA	NA	NA	NA
evm.model.Contig6.214_evm.model.Contig3.907	NG	1.01607	1.38364	0.734342	0.011365	1458	355.259	1102.74	NA	838	224.333	613.667	NA	NA	1.10563	1:1:1:1:1:1	0.3971(0.415094:0.330713:0.445493)	NA	NA	NA	NA
evm.model.Contig17.741_evm.model.Contig1.1177	NG	0.679015	0.602279	1.12741	0.601301	297	81.7179	215.282	NA	130	33.8333	96.1667	NA	NA	0.657902	1:1:1:1:1:1	0.662568(0.713115:0.545082:0.729508)	NA	NA	NA	NA
evm.model.Contig17.740_evm.model.Contig1.1176	NG	0.464435	0.711529	0.652728	0.000132462	1377	372.632	1004.37	NA	519	171.25	347.75	NA	NA	0.531302	1:1:1:1:1:1	0.565693(0.580292:0.485401:0.631387)	NA	NA	NA	NA
evm.model.Contig17.721_evm.model.Contig1.1165	NG	1.11008	NA	NA	1.83289e-08	1227	303.742	923.258	NA	764	229.167	534.833	NA	NA	0.58773	1:1:1:1:1:1	0.264864(0.275892:0.222382:0.296318)	NA	NA	NA	NA
evm.model.Contig17.702_evm.model.Contig1.1149	NG	0.897741	NA	NA	6.7867e-07	477	106.363	370.637	NA	278	84	194	NA	NA	0.474577	1:1:1:1:1:1	0.434641(0.460784:0.338235:0.504902)	NA	NA	NA	NA
evm.model.Contig17.680_evm.model.Contig1.1130	NG	0.835144	NA	NA	1.84919e-22	1329	314.177	1014.82	NA	764	252.833	511.167	NA	NA	0.401313	1:1:1:1:1:1	0.348762(0.382503:0.308749:0.355036)	NA	NA	NA	NA
evm.model.Contig17.667_evm.model.Contig1.1116	NG	1.172	NA	NA	1.26324e-19	1293	331.63	961.37	NA	853	283.083	569.917	NA	NA	0.614922	1:1:1:1:1:1	0.387608(0.403458:0.338617:0.420749)	NA	NA	NA	NA
evm.model.Contig17.641_evm.model.Contig1.1108	NG	0.723343	0.910826	0.794161	0.222724	486	133.531	352.469	NA	234	70.4167	163.583	NA	NA	0.774855	1:1:1:1:1:1	0.656609(0.596983:0.556034:0.81681)	NA	NA	NA	NA
evm.model.Contig17.733_evm.model.Contig19.289	NG	0.325106	6.50505	0.0499775	1.72485e-53	1314	311.387	1002.61	NA	498	233.5	264.5	NA	NA	1.78961	1:1:1:1:1:1	0.47614(0.565263:0.427368:0.435789)	NA	NA	NA	NA
evm.model.Contig17.722_evm.model.Contig19.285	NG	0.0851158	0.3254	0.261573	3.43697e-06	447	92.8028	354.197	NA	53	24.5	28.5	NA	NA	0.135002	1:1:1:1:1:1	0.553476(0.537433:0.291444:0.831551)	NA	NA	NA	NA
evm.model.Contig17.718_evm.model.Contig19.281	NG	0.753862	2.93618	0.256749	5.52037e-09	690	161.442	528.558	NA	370	118.667	251.333	NA	NA	1.26447	1:1:1:1:1:1	0.306366(0.349469:0.29244:0.277188)	NA	NA	NA	NA
evm.model.Contig17.711_evm.model.Contig19.275	NG	0.340614	NA	NA	1.85475e-44	1056	264.554	791.446	NA	417	200.333	216.667	NA	NA	0.0047577	1:1:1:1:1:1	0.561828(0.577189:0.415899:0.692396)	NA	NA	NA	NA
evm.model.Contig17.706_evm.model.Contig19.265	NG	0.162765	3.33543	0.0487987	1.89143e-26	387	91.4037	295.596	NA	111	67.75	43.25	NA	NA	0.912103	1:1:1:1:1:1	0.446593(0.535912:0.353591:0.450276)	NA	NA	NA	NA
evm.model.Contig17.705_evm.model.Contig19.263	NG	0.380808	1.61484	0.235818	1.29531e-17	696	178.883	517.117	NA	273	118.583	154.417	NA	NA	0.697974	1:1:1:1:1:1	0.539244(0.565407:0.428779:0.623547)	NA	NA	NA	NA
evm.model.Contig17.700_evm.model.Contig19.258	NG	1.15026	1.95171	0.589361	0.0384983	501	115.924	385.076	NA	307	80.5	226.5	NA	NA	1.33571	1:1:1:1:1:1	0.312333(0.355:0.275:0.307)	NA	NA	NA	NA
evm.model.Contig17.697_evm.model.Contig19.257	NG	0.665743	1.89478	0.351357	3.68272e-21	1980	455.289	1524.71	NA	987	314.167	672.833	NA	NA	0.948352	1:1:1:1:1:1	0.418528(0.46402:0.436725:0.354839)	NA	NA	NA	NA
evm.model.Contig17.695_evm.model.Contig19.254	NG	0.670494	0.892398	0.751339	0.107781	552	156.988	395.012	NA	257	81.9167	175.083	NA	NA	0.733603	1:1:1:1:1:1	0.69967(0.675743:0.576733:0.846535)	NA	NA	NA	NA
evm.model.Contig17.683_evm.model.Contig19.237	NG	0.771298	0.534573	1.44283	0.0106749	942	219.731	722.269	NA	432	84	348	NA	NA	0.716079	1:1:1:1:1:1	0.628913(0.574586:0.424033:0.888122)	NA	NA	NA	NA
evm.model.Contig17.680_evm.model.Contig19.223	NG	0.386608	NA	NA	5.31755e-142	2871	676.276	2194.72	NA	1233	570	663	NA	NA	0.0599863	1:1:1:1:1:1	0.512938(0.52094:0.40858:0.609295)	NA	NA	NA	NA
evm.model.Contig17.673_evm.model.Contig19.220	NG	0.1272	2.30209	0.0552542	6.45226e-115	1674	394.781	1279.22	NA	432	282.333	149.667	NA	NA	0.640107	1:1:1:1:1:1	0.501193(0.618962:0.391771:0.492844)	NA	NA	NA	NA
evm.model.Contig17.667_evm.model.Contig19.207	NG	0.876562	NA	NA	1.58354e-23	1869	461.985	1407.02	NA	1085	357.667	727.333	NA	NA	0.412708	1:1:1:1:1:1	0.382822(0.417625:0.349617:0.381226)	NA	NA	NA	NA
evm.model.Contig17.660_evm.model.Contig19.193	NG	1.09748	1.51686	0.723522	0.0120128	1398	352.283	1045.72	NA	832	229.25	602.75	NA	NA	1.20316	1:1:1:1:1:1	0.544376(0.517028:0.466718:0.649381)	NA	NA	NA	NA
evm.model.Contig17.655_evm.model.Contig19.188	NG	1.13857	1.64203	0.693394	0.0495982	792	188.686	603.314	NA	479	125.667	353.333	NA	NA	1.25852	1:1:1:1:1:1	0.544351(0.487395:0.47479:0.670868)	NA	NA	NA	NA
evm.model.Contig17.645_evm.model.Contig19.186	NG	0.281669	1.62521	0.173313	1.9073e-95	2832	736.079	2095.92	NA	981	488.833	492.167	NA	NA	0.630875	1:1:1:1:1:1	0.573238(0.588809:0.452772:0.678131)	NA	NA	NA	NA
evm.model.Contig17.634_evm.model.Contig19.175	NG	0.943077	0.968105	0.974147	0.877985	882	231.28	650.72	NA	475	125.75	349.25	NA	NA	0.949639	1:1:1:1:1:1	0.558455(0.512526:0.447808:0.715031)	NA	NA	NA	NA
evm.model.Contig17.626_evm.model.Contig19.161	NG	0.378571	1.63494	0.23155	1.52103e-25	1095	248.667	846.333	NA	417	165.417	251.583	NA	NA	0.663885	1:1:1:1:1:1	0.352145(0.432673:0.312871:0.310891)	NA	NA	NA	NA
evm.model.Contig36.52_evm.model.Contig19.586	NG	1.07622	1.48961	0.722484	0.0260161	1140	285.383	854.617	NA	673	184.667	488.333	NA	NA	1.17971	1:1:1:1:1:1	0.564321(0.563966:0.430704:0.698294)	NA	NA	NA	NA
evm.model.Contig36.48_evm.model.Contig19.583	NG	0.453408	1.35405	0.334852	2.16076e-12	780	197.598	582.402	NA	322	123.833	198.167	NA	NA	0.681569	1:1:1:1:1:1	0.583804(0.550847:0.498588:0.701977)	NA	NA	NA	NA
evm.model.Contig36.46_evm.model.Contig19.579	NG	0.564102	0.47931	1.17691	0.564541	282	66.3529	215.647	NA	109	23.5	85.5	NA	NA	0.544151	1:1:1:1:1:1	0.576823(0.417969:0.503906:0.808594)	NA	NA	NA	NA
evm.model.Contig36.43_evm.model.Contig19.577	NG	0.259604	NA	NA	1.80404e-50	843	192.858	650.142	NA	298	155.333	142.667	NA	NA	NA	1:1:1:1:1:1	0.450125(0.4601:0.321696:0.568579)	NA	NA	NA	NA
evm.model.Contig36.38_evm.model.Contig19.573	NG	0.200447	1.04838	0.191196	3.35566e-33	1101	270.963	830.037	NA	299	153	146	NA	NA	0.409129	1:1:1:1:1:1	0.562249(0.544578:0.448193:0.693976)	NA	NA	NA	NA
evm.model.Contig36.31_evm.model.Contig19.570	NG	0.367494	0.508855	0.722197	0.00779002	1323	337.432	985.568	NA	411	124.667	286.333	NA	NA	0.403548	1:1:1:1:1:1	0.68617(0.631915:0.525532:0.901064)	NA	NA	NA	NA
evm.model.Contig36.28_evm.model.Contig19.548	NG	0.881028	2.51502	0.350306	0.00121186	345	78.7537	266.246	NA	195	57	138	NA	NA	1.25402	1:1:1:1:1:1	0.261317(0.306327:0.22608:0.251543)	NA	NA	NA	NA
evm.model.Contig36.19_evm.model.Contig19.531	NG	0.111262	1.63401	0.0680911	9.08431e-263	4188	1002.22	3185.78	NA	996	666.583	329.417	NA	NA	0.475667	1:1:1:1:1:1	0.454792(0.538952:0.404037:0.421388)	NA	NA	NA	NA
evm.model.Contig36.12_evm.model.Contig19.520	NG	1.01473	0.916494	1.10719	0.229541	2505	632.146	1872.85	NA	1376	334.417	1041.58	NA	NA	0.989942	1:1:1:1:1:1	0.602408(0.542726:0.433367:0.831129)	NA	NA	NA	NA
evm.model.Contig36.7_evm.model.Contig19.504	NG	0.908966	NA	NA	5.63929e-20	1263	314.644	948.356	NA	754	254.417	499.583	NA	NA	0.433396	1:1:1:1:1:1	0.489185(0.509151:0.403494:0.554908)	NA	NA	NA	NA
evm.model.Contig51.24_evm.model.Contig12.36	NG	1.09102	1.32292	0.824706	0.337864	609	147.902	461.098	NA	357	91.9167	265.083	NA	NA	1.14734	1:1:1:1:1:1	0.502646(0.501587:0.426984:0.579365)	NA	NA	NA	NA
evm.model.Contig51.7_evm.model.Contig12.25	NG	1.50311	0.872916	1.72194	0.000101313	1140	268.678	871.322	NA	704	138.583	565.417	NA	NA	1.35458	1:1:1:1:1:1	0.590108(0.543699:0.446138:0.780488)	NA	NA	NA	NA
evm.model.Contig51.6_evm.model.Contig12.14	NG	1.1624	NA	NA	1.95397e-19	2745	682.095	2062.9	NA	1749	530.25	1218.75	NA	NA	0.625074	1:1:1:1:1:1	0.468299(0.53484:0.466102:0.403955)	NA	NA	NA	NA
evm.model.Contig42.8_evm.model.Contig12.11	NG	1.04644	2.256	0.463847	3.8593e-06	1179	294.665	884.335	NA	709	210.083	498.917	NA	NA	1.34874	1:1:1:1:1:1	0.418218(0.426862:0.34242:0.485372)	NA	NA	NA	NA
evm.model.Contig42.29_evm.model.Contig12.4	NG	0.855064	3.17177	0.269586	1.47744e-11	1134	268.579	865.421	NA	640	198.5	441.5	NA	NA	1.40376	1:1:1:1:1:1	0.365149(0.43906:0.33627:0.320117)	NA	NA	NA	NA
evm.model.Contig42.52_evm.model.Contig85.169	NG	0.965928	NA	NA	1.15917e-13	1608	386.187	1221.81	NA	954	290.417	663.583	NA	NA	0.493779	1:1:1:1:1:1	0.494754(0.447942:0.386804:0.649516)	NA	NA	NA	NA
evm.model.Contig42.56_evm.model.Contig85.157	NG	0.866282	NA	NA	3.17207e-18	1515	352.07	1162.93	NA	868	270.583	597.417	NA	NA	0.432577	1:1:1:1:1:1	0.432836(0.473881:0.369403:0.455224)	NA	NA	NA	NA
evm.model.Contig42.60_evm.model.Contig85.149	NG	0.233395	NA	NA	3.8309e-70	1203	288.113	914.887	NA	406	222.5	183.5	NA	NA	NA	1:1:1:1:1:1	0.473849(0.555035:0.394614:0.471897)	NA	NA	NA	NA
evm.model.Contig42.65_evm.model.Contig85.131	NG	0.945555	NA	NA	1.45002e-16	1032	234.357	797.643	NA	622	193.333	428.667	NA	NA	0.503738	1:1:1:1:1:1	0.365668(0.424394:0.310984:0.361626)	NA	NA	NA	NA
evm.model.Contig98.5_evm.model.Contig5.778	NG	0.79086	NA	NA	7.20723e-22	1542	383.02	1158.98	NA	859	292.583	566.417	NA	NA	0.346026	1:1:1:1:1:1	0.470833(0.500893:0.404464:0.507143)	NA	NA	NA	NA
evm.model.Contig88.4_evm.model.Contig5.804	NG	1.16543	2.9827	0.390731	3.25391e-07	1599	368.801	1230.2	NA	999	271.417	727.583	NA	NA	1.58458	1:1:1:1:1:1	0.491511(0.509338:0.419355:0.54584)	NA	NA	NA	NA
evm.model.Contig88.15_evm.model.Contig5.817	NG	0.42093	3.4747	0.121141	6.49892e-45	1524	352.091	1171.91	NA	639	261.5	377.5	NA	NA	1.12644	1:1:1:1:1:1	0.535917(0.519849:0.412098:0.675803)	NA	NA	NA	NA
evm.model.Contig88.35_evm.model.Contig5.831	NG	0.0721401	0.377034	0.191336	6.78473e-21	1155	270.528	884.472	NA	141	80.1667	60.8333	NA	NA	0.143553	1:1:1:1:1:1	0.460917(0.516473:0.333333:0.532946)	NA	NA	NA	NA
evm.model.Contig88.43_evm.model.Contig5.840	NG	0.917477	1.56597	0.585884	0.00170223	726	193.543	532.457	NA	409	127.167	281.833	NA	NA	1.09036	1:1:1:1:1:1	0.646465(0.646465:0.538721:0.754209)	NA	NA	NA	NA
evm.model.Contig88.51_evm.model.Contig5.842	NG	0.817539	1.09799	0.744577	0.140574	399	106.242	292.758	NA	207	61.25	145.75	NA	NA	0.892215	1:1:1:1:1:1	0.46216(0.460459:0.36352:0.5625)	NA	NA	NA	NA
evm.model.Contig88.60_evm.model.Contig5.847	NG	0.796117	1.62941	0.488591	2.31909e-07	1209	286.896	922.104	NA	643	190.667	452.333	NA	NA	0.993858	1:1:1:1:1:1	0.552413(0.493213:0.425339:0.738688)	NA	NA	NA	NA
evm.model.Contig88.62_evm.model.Contig5.858	NG	0.818297	NA	NA	1.28307e-19	891	220.961	670.039	NA	517	183.25	333.75	NA	NA	0.367373	1:1:1:1:1:1	0.396491(0.431579:0.323684:0.434211)	NA	NA	NA	NA
evm.model.Contig6.605_evm.model.Contig19.272	NG	1.6468	NA	NA	0.00711143	624	143.536	480.464	NA	433	112.75	320.25	NA	NA	1.03797	1:1:1:1:1:1	0.521401(0.519455:0.410506:0.634241)	NA	NA	NA	NA
evm.model.Contig6.622_evm.model.Contig19.248	NG	0.929669	0.886371	1.04885	0.793027	678	176.936	501.064	NA	359	92	267	NA	NA	0.91837	1:1:1:1:1:1	0.597308(0.551242:0.484472:0.756211)	NA	NA	NA	NA
evm.model.Contig6.634_evm.model.Contig19.223	NG	0.922359	NA	NA	5.57193e-35	2007	494.645	1512.36	NA	1213	410.333	802.667	NA	NA	0.448575	1:1:1:1:1:1	0.487062(0.482125:0.397344:0.581716)	NA	NA	NA	NA
evm.model.Contig6.651_evm.model.Contig19.203	NG	0.989338	1.54571	0.640056	3.33154e-05	2004	493.761	1510.24	NA	1153	323.167	829.833	NA	NA	1.12642	1:1:1:1:1:1	0.46473(0.487939:0.395833:0.510417)	NA	NA	NA	NA
evm.model.Contig6.658_evm.model.Contig19.186	NG	0.874777	1.8725	0.467172	2.65567e-16	2856	734.493	2121.51	NA	1601	505.5	1095.5	NA	NA	1.13137	1:1:1:1:1:1	0.558418(0.557498:0.425943:0.691812)	NA	NA	NA	NA
evm.model.Contig6.684_evm.model.Contig19.183	NG	1.13074	NA	NA	5.58272e-12	1176	272.206	903.794	NA	747	219.25	527.75	NA	NA	0.637539	1:1:1:1:1:1	0.393987(0.429238:0.345257:0.407465)	NA	NA	NA	NA
evm.model.Contig6.687_evm.model.Contig19.182	NG	1.0334	0.797892	1.29517	0.0375336	1152	303.534	848.466	NA	625	149.083	475.917	NA	NA	0.971351	1:1:1:1:1:1	0.59337(0.57573:0.42792:0.77646)	NA	NA	NA	NA
evm.model.Contig6.707_evm.model.Contig19.175	NG	1.04725	0.91294	1.14712	0.317976	885	232.653	652.347	NA	491	122.833	368.167	NA	NA	1.01194	1:1:1:1:1:1	0.678283(0.618182:0.55:0.866667)	NA	NA	NA	NA
evm.model.Contig6.726_evm.model.Contig19.153	NG	1.27549	0.931726	1.36896	0.0707398	636	174.802	461.198	NA	376	93.25	282.75	NA	NA	1.18101	1:1:1:1:1:1	0.697531(0.670782:0.565844:0.855967)	NA	NA	NA	NA
evm.model.Contig17.169_evm.model.Contig5.860	NG	0.874028	NA	NA	4.11985e-40	1614	397.933	1216.07	NA	974	346.333	627.667	NA	NA	0.411985	1:1:1:1:1:1	0.524975(0.539755:0.416667:0.618502)	NA	NA	NA	NA
evm.model.Contig17.160_evm.model.Contig5.872	NG	1.02816	1.32336	0.776933	0.0383482	1404	344.439	1059.56	NA	807	214.083	592.917	NA	NA	1.10058	1:1:1:1:1:1	0.478091(0.460094:0.351526:0.622653)	NA	NA	NA	NA
evm.model.Contig17.134_evm.model.Contig5.894	NG	1.20749	2.11237	0.571628	0.00506474	879	223.951	655.049	NA	551	157.917	393.083	NA	NA	1.43804	1:1:1:1:1:1	0.579235(0.621585:0.412568:0.703552)	NA	NA	NA	NA
evm.model.Contig17.129_evm.model.Contig5.897	NG	1.13423	1.5827	0.71664	0.0152222	1371	341.124	1029.88	NA	827	224.833	602.167	NA	NA	1.24581	1:1:1:1:1:1	0.518486(0.548527:0.405546:0.601386)	NA	NA	NA	NA
evm.model.Contig17.117_evm.model.Contig5.918	NG	0.742467	NA	NA	5.27617e-31	1089	269.114	819.886	NA	617	230.583	386.417	NA	NA	0.311868	1:1:1:1:1:1	0.500687(0.528866:0.396907:0.576289)	NA	NA	NA	NA
evm.model.Contig17.107_evm.model.Contig5.936	NG	1.38378	2.22911	0.620775	0.032804	912	213.25	698.75	NA	593	151.75	441.25	NA	NA	1.58144	1:1:1:1:1:1	0.54522(0.515504:0.444444:0.675711)	NA	NA	NA	NA
evm.model.Contig17.105_evm.model.Contig5.942	NG	1.06018	NA	NA	1.68476e-12	1371	342.45	1028.55	NA	849	265.25	583.75	NA	NA	0.545589	1:1:1:1:1:1	0.426875(0.45375:0.34125:0.485625)	NA	NA	NA	NA
evm.model.Contig17.94_evm.model.Contig5.962	NG	0.499152	NA	NA	8.08948e-66	1620	405.556	1214.44	NA	783	340.333	442.667	NA	NA	0.123849	1:1:1:1:1:1	0.537767(0.546798:0.431034:0.635468)	NA	NA	NA	NA
evm.model.Contig51.79_evm.model.Contig12.960	NG	0.797861	2.77486	0.287531	1.17367e-11	1011	251.554	759.446	NA	557	184	373	NA	NA	1.28977	1:1:1:1:1:1	0.554773(0.573944:0.415493:0.674883)	NA	NA	NA	NA
evm.model.Contig51.74_evm.model.Contig12.957	NG	1.03478	2.3365	0.442876	1.38837e-08	1677	416.593	1260.41	NA	1006	298.583	707.417	NA	NA	1.35815	1:1:1:1:1:1	0.455952(0.502381:0.381548:0.483929)	NA	NA	NA	NA
evm.model.Contig51.56_evm.model.Contig12.936	NG	0.933381	NA	NA	6.82607e-12	1176	265.314	910.686	NA	689	202.75	486.25	NA	NA	0.497197	1:1:1:1:1:1	0.380828(0.449301:0.318182:0.375)	NA	NA	NA	NA
evm.model.Contig51.52_evm.model.Contig12.935	NG	1.40297	2.78051	0.504574	0.00138156	1302	318.255	983.745	NA	857	232.833	624.167	NA	NA	1.73969	1:1:1:1:1:1	0.358135(0.39881:0.299745:0.37585)	NA	NA	NA	NA
evm.model.Contig51.27_evm.model.Contig12.911	NG	1.1683	3.08167	0.379114	0.000103488	873	220.737	652.263	NA	549	162.833	386.167	NA	NA	1.6521	1:1:1:1:1:1	0.582849(0.611919:0.417151:0.719477)	NA	NA	NA	NA
evm.model.Contig51.6_evm.model.Contig12.897	NG	1.10372	NA	NA	1.15827e-22	2250	580.7	1669.3	NA	1428	463.417	964.583	NA	NA	0.560776	1:1:1:1:1:1	0.450345(0.509398:0.442199:0.399436)	NA	NA	NA	NA
evm.model.Contig42.18_evm.model.Contig12.881	NG	0.481668	1.29867	0.370892	8.29664e-15	1128	294.454	833.546	NA	478	181.75	296.25	NA	NA	0.69494	1:1:1:1:1:1	0.579835(0.62716:0.446914:0.665432)	NA	NA	NA	NA
evm.model.Contig42.29_evm.model.Contig12.880	NG	1.33466	2.13823	0.62419	0.00116975	1905	436.325	1468.67	NA	1224	308.333	915.667	NA	NA	1.51871	1:1:1:1:1:1	0.358296(0.443049:0.31704:0.314798)	NA	NA	NA	NA
evm.model.Contig6.176_evm.model.Contig5.137	NG	0.626739	NA	NA	1.01273e-18	873	197.201	675.799	NA	440	152.917	287.083	NA	NA	0.259276	1:1:1:1:1:1	0.334739(0.392074:0.27656:0.335582)	NA	NA	NA	NA
evm.model.Contig6.192_evm.model.Contig5.160	NG	0.618552	0.549959	1.12472	0.376058	990	254.863	735.137	NA	409	99.3333	309.667	NA	NA	0.600893	1:1:1:1:1:1	0.664889(0.633333:0.469333:0.892)	NA	NA	NA	NA
evm.model.Contig6.206_evm.model.Contig5.178	NG	1.06411	0.786333	1.35326	0.000557444	2403	603.525	1799.47	NA	1317	294	1023	NA	NA	0.994345	1:1:1:1:1:1	0.513014(0.456849:0.373288:0.708904)	NA	NA	NA	NA
evm.model.Contig6.213_evm.model.Contig5.198	NG	1.51095	0.841374	1.79581	0.000127732	969	227.555	741.445	NA	597	115.083	481.917	NA	NA	1.35371	1:1:1:1:1:1	0.602023(0.568602:0.430079:0.807388)	NA	NA	NA	NA
evm.model.Contig6.218_evm.model.Contig5.205	NG	0.570336	NA	NA	1.52848e-96	4209	957.932	3251.07	NA	2041	742.5	1298.5	NA	NA	0.212941	1:1:1:1:1:1	0.394933(0.450686:0.314184:0.419929)	NA	NA	NA	NA
evm.model.Contig6.230_evm.model.Contig5.228	NG	1.25133	NA	NA	3.02542e-08	1140	266.951	873.049	NA	742	210.667	531.333	NA	NA	0.724145	1:1:1:1:1:1	0.347257(0.38217:0.319825:0.339776)	NA	NA	NA	NA
evm.model.Contig6.235_evm.model.Contig5.229	NG	0.986711	NA	NA	3.10038e-13	1107	273.011	833.989	NA	673	215.333	457.667	NA	NA	0.496744	1:1:1:1:1:1	0.419661(0.447605:0.337575:0.473802)	NA	NA	NA	NA
evm.model.Contig6.241_evm.model.Contig5.244	NG	1.14709	0.978061	1.17282	0.301091	861	215.336	645.664	NA	497	117.667	379.333	NA	NA	1.10481	1:1:1:1:1:1	0.633023(0.580745:0.498447:0.819876)	NA	NA	NA	NA
evm.model.Contig51.30_evm.model.Contig19.237	NG	1.11264	0.974851	1.14135	0.342859	1053	250.812	802.188	NA	602	136.833	465.167	NA	NA	1.07982	1:1:1:1:1:1	0.53854(0.507099:0.392495:0.716024)	NA	NA	NA	NA
evm.model.Contig51.6_evm.model.Contig19.223	NG	1.18888	NA	NA	3.29377e-34	2886	719.363	2166.64	NA	1893	601	1292	NA	NA	0.643281	1:1:1:1:1:1	0.51707(0.547952:0.456238:0.54702)	NA	NA	NA	NA
evm.model.Contig42.5_evm.model.Contig19.213	NG	1.2565	2.35491	0.533567	0.000185768	1464	357.474	1106.53	NA	931	256.5	674.5	NA	NA	1.5247	1:1:1:1:1:1	0.561006(0.572642:0.399057:0.711321)	NA	NA	NA	NA
evm.model.Contig42.29_evm.model.Contig19.196	NG	1.44453	2.78728	0.51826	0.00190981	1440	333.671	1106.33	NA	953	244.167	708.833	NA	NA	1.75567	1:1:1:1:1:1	0.413911(0.493701:0.370866:0.377165)	NA	NA	NA	NA
evm.model.Contig42.31_evm.model.Contig19.186	NG	1.19261	3.46294	0.344393	9.89726e-08	1638	398.493	1239.51	NA	1036	295.917	740.083	NA	NA	1.74494	1:1:1:1:1:1	0.410088(0.435729:0.342105:0.452429)	NA	NA	NA	NA
evm.model.Contig42.56_evm.model.Contig19.182	NG	1.13671	NA	NA	1.7352e-15	1620	403.844	1216.16	NA	1034	322.25	711.75	NA	NA	0.60406	1:1:1:1:1:1	0.522705(0.546407:0.415419:0.606287)	NA	NA	NA	NA
evm.model.Contig42.61_evm.model.Contig19.164	NG	0.363889	0.712434	0.510768	1.22452e-06	960	251.856	708.144	NA	320	115.833	204.167	NA	NA	0.45533	1:1:1:1:1:1	0.678899(0.591743:0.525994:0.91896)	NA	NA	NA	NA
evm.model.Contig42.63_evm.model.Contig19.161	NG	0.599789	NA	NA	1.77271e-59	1104	263.217	840.783	NA	595	247.833	347.167	NA	NA	0.218366	1:1:1:1:1:1	0.487932(0.511742:0.364971:0.587084)	NA	NA	NA	NA
evm.model.Contig44.205_evm.model.Contig19.255	NG	0.193012	2.51405	0.0767736	1.59966e-54	987	224.067	762.933	NA	292	162.167	129.833	NA	NA	0.71993	1:1:1:1:1:1	0.488725(0.525:0.389706:0.551471)	NA	NA	NA	NA
evm.model.Contig44.209_evm.model.Contig19.248	NG	0.719213	0.671122	1.07166	0.598094	933	238.448	694.552	NA	427	105.75	321.25	NA	NA	0.706922	1:1:1:1:1:1	0.63686(0.61335:0.494962:0.802267)	NA	NA	NA	NA
evm.model.Contig44.210_evm.model.Contig19.247	NG	0.135802	1.99943	0.0679207	7.26339e-82	1278	307.254	970.746	NA	335	214.417	120.583	NA	NA	0.583851	1:1:1:1:1:1	0.453595(0.498039:0.383333:0.479412)	NA	NA	NA	NA
evm.model.Contig44.214_evm.model.Contig19.241	NG	0.259761	2.10484	0.123412	1.40926e-143	3477	844.348	2632.65	NA	1173	595	578	NA	NA	0.707816	1:1:1:1:1:1	0.521434(0.549876:0.394477:0.619951)	NA	NA	NA	NA
evm.model.Contig44.229_evm.model.Contig19.215	NG	0.679341	NA	NA	5.4403e-08	447	99.1813	347.819	NA	230	74.5833	155.417	NA	NA	0.306725	1:1:1:1:1:1	0.552632(0.6:0.331579:0.726316)	NA	NA	NA	NA
evm.model.Contig44.232_evm.model.Contig19.207	NG	0.932249	2.66794	0.349427	1.17187e-05	633	160.122	472.878	NA	369	116.667	252.333	NA	NA	1.3713	1:1:1:1:1:1	0.333857(0.359498:0.28179:0.360283)	NA	NA	NA	NA
evm.model.Contig44.237_evm.model.Contig19.182	NG	1.34477	NA	NA	4.87461e-08	1593	386.505	1206.49	NA	1053	298.75	754.25	NA	NA	0.775864	1:1:1:1:1:1	0.522933(0.5616:0.3856:0.6216)	NA	NA	NA	NA
evm.model.Contig63.81_evm.model.Contig19.621	NG	0.864253	NA	NA	6.23773e-16	1182	277.652	904.348	NA	681	217	464	NA	NA	0.42634	1:1:1:1:1:1	0.312169(0.370536:0.274802:0.291171)	NA	NA	NA	NA
evm.model.Contig63.69_evm.model.Contig19.615	NG	0.847202	1.26371	0.670411	0.0452309	522	135.727	386.273	NA	279	82.9167	196.083	NA	NA	0.955498	1:1:1:1:1:1	0.472851(0.446833:0.36086:0.61086)	NA	NA	NA	NA
evm.model.Contig63.61_evm.model.Contig19.605	NG	1.20606	NA	NA	2.78808e-08	1200	294.692	905.308	NA	771	228	543	NA	NA	0.664302	1:1:1:1:1:1	0.454084(0.48554:0.373668:0.503044)	NA	NA	NA	NA
evm.model.Contig63.44_evm.model.Contig19.600	NG	0.952468	NA	NA	3.5905e-14	1623	395.636	1227.36	NA	959	297	662	NA	NA	0.476518	1:1:1:1:1:1	0.477577(0.489598:0.400832:0.542302)	NA	NA	NA	NA
evm.model.Contig63.40_evm.model.Contig19.586	NG	1.11704	1.61534	0.691521	0.0061248	1407	362.009	1044.99	NA	847	240	607	NA	NA	1.24525	1:1:1:1:1:1	0.573027(0.586572:0.454064:0.678445)	NA	NA	NA	NA
evm.model.Contig63.39_evm.model.Contig19.573	NG	0.758706	NA	NA	7.28958e-19	1080	253.956	826.044	NA	594	199.75	394.25	NA	NA	0.345157	1:1:1:1:1:1	0.39557(0.420886:0.323576:0.442247)	NA	NA	NA	NA
evm.model.Contig63.23_evm.model.Contig19.555	NG	1.04222	1.03741	1.00464	1	780	196.795	583.205	NA	439	110.583	328.417	NA	NA	1.04101	1:1:1:1:1:1	0.392715(0.377246:0.329341:0.471557)	NA	NA	NA	NA
evm.model.Contig6.631_evm.model.Contig21.210	NG	1.77362	NA	NA	1.83644e-08	1683	408.213	1274.79	NA	1201	334.75	866.25	NA	NA	1.10087	1:1:1:1:1:1	0.484549(0.553191:0.429331:0.471125)	NA	NA	NA	NA
evm.model.Contig6.646_evm.model.Contig21.217	NG	0.900046	1.61647	0.556798	4.60667e-06	1425	353.517	1071.48	NA	796	234.417	561.583	NA	NA	1.07778	1:1:1:1:1:1	0.594586(0.563601:0.433464:0.786693)	NA	NA	NA	NA
evm.model.Contig6.651_evm.model.Contig21.218	NG	1.09438	NA	NA	2.82314e-14	2004	489.558	1514.44	NA	1245	373.167	871.833	NA	NA	0.582746	1:1:1:1:1:1	0.468696(0.503238:0.419689:0.483161)	NA	NA	NA	NA
evm.model.Contig6.662_evm.model.Contig21.225	NG	0.821047	0.694041	1.183	0.188779	1116	278.872	837.128	NA	544	126.25	417.75	NA	NA	0.789311	1:1:1:1:1:1	0.549051(0.496748:0.381301:0.769106)	NA	NA	NA	NA
evm.model.Contig6.687_evm.model.Contig21.237	NG	1.09242	1.01311	1.07828	0.548361	1158	313.253	844.747	NA	660	174.083	485.917	NA	NA	1.07096	1:1:1:1:1:1	0.639501(0.650881:0.491189:0.776432)	NA	NA	NA	NA
evm.model.Contig6.712_evm.model.Contig21.238	NG	1.50938	2.58867	0.583072	0.00552164	1569	399.209	1169.79	NA	1050	289.917	760.083	NA	NA	1.78399	1:1:1:1:1:1	0.557143(0.54375:0.449107:0.678571)	NA	NA	NA	NA
evm.model.Contig6.715_evm.model.Contig21.245	NG	1.6767	NA	NA	1.88391e-08	1995	497.422	1497.58	NA	1401	397.917	1003.08	NA	NA	1.0093	1:1:1:1:1:1	0.485447(0.504785:0.432416:0.519139)	NA	NA	NA	NA
evm.model.Contig51.52_evm.model.Contig15.403	NG	1.11117	2.5829	0.430203	2.72504e-06	1284	313.112	970.888	NA	790	227.333	562.667	NA	NA	1.47006	1:1:1:1:1:1	0.505148(0.548263:0.451737:0.515444)	NA	NA	NA	NA
evm.model.Contig51.36_evm.model.Contig15.379	NG	0.93159	0.837961	1.11173	0.534382	684	168.773	515.227	NA	360	85.1667	274.833	NA	NA	0.908487	1:1:1:1:1:1	0.652263(0.604938:0.502058:0.849794)	NA	NA	NA	NA
evm.model.Contig51.34_evm.model.Contig15.367	NG	0.810449	0.630626	1.28515	0.0291734	1257	330.412	926.588	NA	600	140.917	459.083	NA	NA	0.763181	1:1:1:1:1:1	0.676056(0.603622:0.54829:0.876258)	NA	NA	NA	NA
evm.model.Contig51.27_evm.model.Contig15.360	NG	1.04195	3.20701	0.324899	5.89736e-06	876	202.593	673.407	NA	529	149.833	379.167	NA	NA	1.54267	1:1:1:1:1:1	0.434477(0.489446:0.350923:0.463061)	NA	NA	NA	NA
evm.model.Contig51.14_evm.model.Contig15.356	NG	0.722371	1.83583	0.393484	1.05586e-21	2589	593.435	1995.57	NA	1332	406.583	925.417	NA	NA	0.977591	1:1:1:1:1:1	0.374184(0.450638:0.369362:0.302553)	NA	NA	NA	NA
evm.model.Contig51.6_evm.model.Contig15.335	NG	0.842782	NA	NA	1.78787e-17	1056	260.525	795.475	NA	610	207.333	402.667	NA	NA	0.388151	1:1:1:1:1:1	0.351904(0.407303:0.332865:0.315543)	NA	NA	NA	NA
evm.model.Contig42.8_evm.model.Contig15.326	NG	0.966391	2.64328	0.365603	9.40176e-08	1038	260.568	777.432	NA	612	189.667	422.333	NA	NA	1.38734	1:1:1:1:1:1	0.544745(0.560345:0.465517:0.608374)	NA	NA	NA	NA
evm.model.Contig17.743_evm.model.Contig12.229	NG	0.338843	0.681715	0.497045	1.05797e-06	843	235.043	607.957	NA	271	105.25	165.75	NA	NA	0.434441	1:1:1:1:1:1	0.710722(0.659236:0.565287:0.907643)	NA	NA	NA	NA
evm.model.Contig17.732_evm.model.Contig12.220	NG	0.96044	1.01843	0.943059	0.778071	642	148.088	493.912	NA	350	82.5	267.5	NA	NA	0.973817	1:1:1:1:1:1	0.453759(0.439122:0.301397:0.620758)	NA	NA	NA	NA
evm.model.Contig17.716_evm.model.Contig12.208	NG	0.975158	NA	NA	8.89724e-09	897	210.35	686.65	NA	535	160.333	374.667	NA	NA	0.511976	1:1:1:1:1:1	0.516348(0.507177:0.379187:0.662679)	NA	NA	NA	NA
evm.model.Contig17.704_evm.model.Contig12.204	NG	0.99852	1.56303	0.638838	0.0127261	720	187.306	532.694	NA	417	123	294	NA	NA	1.14537	1:1:1:1:1:1	0.52609(0.509346:0.448598:0.620327)	NA	NA	NA	NA
evm.model.Contig17.680_evm.model.Contig12.201	NG	0.947435	NA	NA	5.64456e-12	1104	254.477	849.523	NA	654	197	457	NA	NA	0.498542	1:1:1:1:1:1	0.313183(0.352459:0.28125:0.30584)	NA	NA	NA	NA
evm.model.Contig17.674_evm.model.Contig12.192	NG	0.953401	0.797563	1.19539	0.3	579	153.245	425.755	NA	305	75.25	229.75	NA	NA	0.912155	1:1:1:1:1:1	0.669697(0.647727:0.468182:0.893182)	NA	NA	NA	NA
evm.model.Contig17.650_evm.model.Contig12.184	NG	0.808724	NA	NA	2.73108e-17	1248	279.058	968.942	NA	695	215.5	479.5	NA	NA	0.404286	1:1:1:1:1:1	0.449964(0.510799:0.434125:0.404968)	NA	NA	NA	NA
evm.model.Contig32.370_evm.model.Contig12.626	NG	1.06919	NA	NA	2.48639e-10	1533	352.75	1180.25	NA	938	265.583	672.417	NA	NA	0.593059	1:1:1:1:1:1	0.348552(0.382242:0.29471:0.368703)	NA	NA	NA	NA
evm.model.Contig32.372_evm.model.Contig12.620	NG	1.06141	NA	NA	1.93729e-11	1476	392.221	1083.78	NA	912	296.583	615.417	NA	NA	0.513623	1:1:1:1:1:1	0.467854(0.47543:0.382678:0.545455)	NA	NA	NA	NA
evm.model.Contig32.383_evm.model.Contig12.606	NG	0.991079	0.798683	1.24089	0.127582	912	231.467	680.533	NA	488	113.75	374.25	NA	NA	0.942248	1:1:1:1:1:1	0.642924(0.624302:0.505587:0.798883)	NA	NA	NA	NA
evm.model.Contig32.391_evm.model.Contig12.597	NG	1.10991	1.29255	0.858696	0.284841	1086	269.141	816.859	NA	639	165.833	473.167	NA	NA	1.15518	1:1:1:1:1:1	0.610868(0.615974:0.471554:0.745077)	NA	NA	NA	NA
evm.model.Contig32.394_evm.model.Contig12.592	NG	1.14539	1.15904	0.988226	0.90328	1485	373.256	1111.74	NA	873	220.25	652.75	NA	NA	1.14882	1:1:1:1:1:1	0.591123(0.583774:0.42328:0.766314)	NA	NA	NA	NA
evm.model.Contig32.406_evm.model.Contig12.578	NG	1.43945	2.47673	0.581192	0.0124155	1164	267.857	896.143	NA	767	193.5	573.5	NA	NA	1.67815	1:1:1:1:1:1	0.379978(0.44599:0.320786:0.373159)	NA	NA	NA	NA
evm.model.Contig17.585_evm.model.Contig19.460	NG	0.708487	0.605829	1.16945	0.215028	1167	279.106	887.894	NA	523	116	407	NA	NA	0.683935	1:1:1:1:1:1	0.582383(0.512357:0.411597:0.823194)	NA	NA	NA	NA
evm.model.Contig17.574_evm.model.Contig19.467	NG	1.03146	3.3069	0.311911	1.46222e-10	1626	375.456	1250.54	NA	979	278.167	700.833	NA	NA	1.55687	1:1:1:1:1:1	0.469978(0.539562:0.36532:0.505051)	NA	NA	NA	NA
evm.model.Contig17.571_evm.model.Contig19.492	NG	1.18665	NA	NA	1.14061e-10	1983	494.252	1488.75	NA	1260	372.917	887.083	NA	NA	0.641641	1:1:1:1:1:1	0.520703(0.55458:0.392095:0.615433)	NA	NA	NA	NA
evm.model.Contig17.553_evm.model.Contig19.502	NG	0.319081	1.93705	0.164725	4.20544e-70	2274	505.295	1768.71	NA	810	350.333	459.667	NA	NA	0.678602	1:1:1:1:1:1	0.397424(0.49724:0.321067:0.373965)	NA	NA	NA	NA
evm.model.Contig17.545_evm.model.Contig19.516	NG	0.336134	0.502256	0.669249	2.13823e-05	2238	574.762	1663.24	NA	661	210.417	450.583	NA	NA	0.378798	1:1:1:1:1:1	0.654219(0.581646:0.452532:0.928481)	NA	NA	NA	NA
evm.model.Contig17.541_evm.model.Contig19.525	NG	0.870708	1.69359	0.514121	2.82616e-05	912	225.088	686.912	NA	505	151.167	353.833	NA	NA	1.0738	1:1:1:1:1:1	0.554211(0.50672:0.526882:0.629032)	NA	NA	NA	NA
evm.model.Contig17.540_evm.model.Contig19.527	NG	0.207898	1.73165	0.120058	2.48966e-76	1665	418.474	1246.53	NA	509	282.667	226.333	NA	NA	0.590872	1:1:1:1:1:1	0.488775(0.539531:0.39019:0.536603)	NA	NA	NA	NA
evm.model.Contig17.535_evm.model.Contig19.528	NG	0.817112	1.09549	0.74589	0.0850953	627	165.383	461.617	NA	325	95.25	229.75	NA	NA	0.890538	1:1:1:1:1:1	0.544007(0.553371:0.418539:0.660112)	NA	NA	NA	NA
evm.model.Contig17.532_evm.model.Contig19.530	NG	0.297805	0.733681	0.405905	0.00195983	234	47.1845	186.816	NA	68	22.0833	45.9167	NA	NA	0.385696	1:1:1:1:1:1	0.5(0.436275:0.348039:0.715686)	NA	NA	NA	NA
evm.model.Contig17.522_evm.model.Contig19.536	NG	0.511741	0.619086	0.826608	0.306537	537	134.845	402.155	NA	206	56.8333	149.167	NA	NA	0.538697	1:1:1:1:1:1	0.652778(0.642544:0.471491:0.844298)	NA	NA	NA	NA
evm.model.Contig17.515_evm.model.Contig19.542	NG	0.0368734	0.370935	0.0994065	3.61393e-12	417	97.3926	319.607	NA	40	28.5	11.5	NA	NA	0.114895	1:1:1:1:1:1	0.599781(0.496711:0.388158:0.914474)	NA	NA	NA	NA
evm.model.Contig17.511_evm.model.Contig19.559	NG	0.368365	1.21693	0.302701	3.78821e-22	1329	299.717	1029.28	NA	480	180.417	299.583	NA	NA	0.559734	1:1:1:1:1:1	0.51135(0.523297:0.400538:0.610215)	NA	NA	NA	NA
evm.model.Contig17.487_evm.model.Contig19.578	NG	0.288733	0.550679	0.524322	4.09227e-09	1716	430.448	1285.55	NA	476	167.917	308.083	NA	NA	0.354441	1:1:1:1:1:1	0.610178(0.548092:0.437405:0.845038)	NA	NA	NA	NA
evm.model.Contig17.486_evm.model.Contig19.579	NG	0.364441	0.501884	0.726146	0.311554	228	54.2038	173.796	NA	70	19.8333	50.1667	NA	NA	0.397116	1:1:1:1:1:1	0.3375(0.322222:0.305556:0.384722)	NA	NA	NA	NA
evm.model.Contig17.484_evm.model.Contig19.582	NG	0.331723	0.57673	0.575179	4.34599e-06	1281	346.891	934.109	NA	390	139.583	250.417	NA	NA	0.39807	1:1:1:1:1:1	0.694263(0.655773:0.520697:0.906318)	NA	NA	NA	NA
evm.model.Contig17.483_evm.model.Contig19.583	NG	0.818574	0.98273	0.832959	0.300204	585	152.609	432.391	NA	299	83.5833	215.417	NA	NA	0.861397	1:1:1:1:1:1	0.603345(0.586022:0.476703:0.747312)	NA	NA	NA	NA
evm.model.Contig17.479_evm.model.Contig19.593	NG	0.455975	0.629207	0.724682	0.00505198	1329	343.607	985.393	NA	483	146.333	336.667	NA	NA	0.500763	1:1:1:1:1:1	0.666667(0.64257:0.47992:0.87751)	NA	NA	NA	NA
evm.model.Contig17.474_evm.model.Contig19.605	NG	0.353236	0.900402	0.39231	9.85336e-14	1164	297.264	866.736	NA	400	155.833	244.167	NA	NA	0.492972	1:1:1:1:1:1	0.658915(0.638372:0.518605:0.819767)	NA	NA	NA	NA
evm.model.Contig17.467_evm.model.Contig19.607	NG	0.0738969	NA	NA	2.08202e-111	1083	263.557	819.443	NA	262	204.333	57.6667	NA	NA	NA	1:1:1:1:1:1	0.549861(0.590028:0.369806:0.689751)	NA	NA	NA	NA
evm.model.Contig55.179_evm.model.Contig19.284	NG	1.47968	2.38653	0.62001	0.0212778	1218	280.531	937.469	NA	807	201.667	605.333	NA	NA	1.68854	1:1:1:1:1:1	0.417221(0.504435:0.344789:0.402439)	NA	NA	NA	NA
evm.model.Contig55.171_evm.model.Contig19.303	NG	0.440998	0.716189	0.615756	0.000730645	876	210.425	665.575	NA	319	97.0833	221.917	NA	NA	0.507102	1:1:1:1:1:1	0.658586(0.589394:0.512121:0.874242)	NA	NA	NA	NA
evm.model.Contig55.167_evm.model.Contig19.309	NG	0.780472	NA	NA	2.48567e-11	507	123.555	383.445	NA	287	101	186	NA	NA	0.346575	1:1:1:1:1:1	0.433412(0.416076:0.334515:0.549645)	NA	NA	NA	NA
evm.model.Contig55.154_evm.model.Contig19.331	NG	1.56485	2.38696	0.655583	0.0371607	1437	323.067	1113.93	NA	964	232.25	731.75	NA	NA	1.74968	1:1:1:1:1:1	0.511858(0.524704:0.406126:0.604743)	NA	NA	NA	NA
evm.model.Contig55.147_evm.model.Contig19.355	NG	0.351812	0.412232	0.853433	0.509162	369	93.0209	275.979	NA	107	29.5	77.5	NA	NA	0.367044	1:1:1:1:1:1	0.699495(0.655303:0.537879:0.905303)	NA	NA	NA	NA
evm.model.Contig55.144_evm.model.Contig19.362	NG	0.319339	0.515295	0.619719	0.0189335	516	131.469	384.531	NA	149	49	100	NA	NA	0.369265	1:1:1:1:1:1	0.665736(0.617318:0.513966:0.865922)	NA	NA	NA	NA
evm.model.Contig55.142_evm.model.Contig19.365	NG	0.390556	0.719767	0.542615	0.00192391	489	120.838	368.162	NA	168	55.9167	112.083	NA	NA	0.471908	1:1:1:1:1:1	0.609715(0.600503:0.442211:0.786432)	NA	NA	NA	NA
evm.model.Contig55.137_evm.model.Contig19.369	NG	0.251992	1.34024	0.18802	3.27395e-09	261	61.2586	199.741	NA	81	38.25	42.75	NA	NA	0.507411	1:1:1:1:1:1	0.455285(0.463415:0.414634:0.487805)	NA	NA	NA	NA
evm.model.Contig55.133_evm.model.Contig19.374	NG	0.535748	0.928877	0.57677	5.75806e-05	948	227.328	720.672	NA	397	121.083	275.917	NA	NA	0.63002	1:1:1:1:1:1	0.663655(0.608434:0.509036:0.873494)	NA	NA	NA	NA
evm.model.Contig63.117_evm.model.Contig12.184	NG	0.681564	1.83	0.372439	0.000134481	411	84.3522	326.648	NA	204	57.75	146.25	NA	NA	0.917265	1:1:1:1:1:1	0.302376(0.352052:0.285097:0.269978)	NA	NA	NA	NA
evm.model.Contig63.114_evm.model.Contig12.188	NG	0.792107	NA	NA	2.65412e-08	348	88.5383	259.462	NA	199	72.0833	126.917	NA	NA	0.336158	1:1:1:1:1:1	0.338294(0.373512:0.290179:0.35119)	NA	NA	NA	NA
evm.model.Contig63.106_evm.model.Contig12.199	NG	1.12688	NA	NA	1.37308e-17	1983	474.177	1508.82	NA	1256	376.25	879.75	NA	NA	0.618295	1:1:1:1:1:1	0.342854(0.412613:0.285068:0.330882)	NA	NA	NA	NA
evm.model.Contig63.82_evm.model.Contig12.221	NG	1.24314	3.15377	0.394175	0.000889719	783	187.351	595.649	NA	500	138.417	361.583	NA	NA	1.7003	1:1:1:1:1:1	0.499102(0.518868:0.404313:0.574124)	NA	NA	NA	NA
evm.model.Contig63.61_evm.model.Contig12.244	NG	1.24741	2.44867	0.509422	4.2014e-05	1641	392.205	1248.8	NA	1042	282.917	759.083	NA	NA	1.53451	1:1:1:1:1:1	0.432784(0.513493:0.390555:0.394303)	NA	NA	NA	NA
evm.model.Contig63.55_evm.model.Contig12.247	NG	1.15038	3.11196	0.369666	0.00105212	564	148.34	415.66	NA	354	109.5	244.5	NA	NA	1.66631	1:1:1:1:1:1	0.529762(0.519481:0.457792:0.612013)	NA	NA	NA	NA
evm.model.Contig63.34_evm.model.Contig12.264	NG	1.10763	1.43875	0.769857	0.088189	1026	249.013	776.987	NA	609	159.333	449.667	NA	NA	1.18799	1:1:1:1:1:1	0.410162(0.437408:0.325479:0.467599)	NA	NA	NA	NA
evm.model.Contig63.30_evm.model.Contig12.267	NG	0.408569	0.93183	0.438459	3.54763e-11	1212	289.29	922.71	NA	445	154.333	290.667	NA	NA	0.533465	1:1:1:1:1:1	0.636047(0.563953:0.480233:0.863953)	NA	NA	NA	NA
evm.model.Contig63.18_evm.model.Contig12.283	NG	0.702627	NA	NA	1.19232e-33	1779	453.269	1325.73	NA	956	351.333	604.667	NA	NA	0.268817	1:1:1:1:1:1	0.460537(0.525841:0.459135:0.396635)	NA	NA	NA	NA
evm.model.Contig17.697_evm.model.Contig19.549	NG	1.17622	NA	NA	4.52249e-10	1362	318.543	1043.46	NA	868	248.5	619.5	NA	NA	0.667248	1:1:1:1:1:1	0.40796(0.432836:0.393035:0.39801)	NA	NA	NA	NA
evm.model.Contig17.680_evm.model.Contig19.573	NG	0.765721	NA	NA	6.51144e-24	1083	255.596	827.404	NA	608	211	397	NA	NA	0.348999	1:1:1:1:1:1	0.328884(0.356263:0.284394:0.345996)	NA	NA	NA	NA
evm.model.Contig17.679_evm.model.Contig19.578	NG	1.02301	0.566928	1.80447	3.89484e-07	1353	332.445	1020.56	NA	702	132.25	569.75	NA	NA	0.910944	1:1:1:1:1:1	0.57931(0.503448:0.393103:0.841379)	NA	NA	NA	NA
evm.model.Contig17.670_evm.model.Contig19.586	NG	0.897476	0.865309	1.03717	0.813776	843	219.285	623.715	NA	439	112.583	326.417	NA	NA	0.889109	1:1:1:1:1:1	0.537155(0.539278:0.387473:0.684713)	NA	NA	NA	NA
evm.model.Contig17.667_evm.model.Contig19.600	NG	0.958407	NA	NA	1.66233e-23	1671	421.22	1249.78	NA	1016	339.833	676.167	NA	NA	0.464738	1:1:1:1:1:1	0.396711(0.421935:0.352969:0.41523)	NA	NA	NA	NA
evm.model.Contig17.665_evm.model.Contig19.621	NG	0.821772	2.23556	0.367591	2.37236e-15	1809	441.169	1367.83	NA	997	314.083	682.917	NA	NA	1.16656	1:1:1:1:1:1	0.368069(0.444389:0.325651:0.334168)	NA	NA	NA	NA
evm.model.Contig17.645_evm.model.Contig19.642	NG	0.769004	7.37324	0.104297	8.06466e-14	1005	243.902	761.098	NA	549	182.917	366.083	NA	NA	2.37178	1:1:1:1:1:1	0.378984(0.387948:0.305777:0.443227)	NA	NA	NA	NA
evm.model.Contig17.626_evm.model.Contig19.660	NG	1.61968	NA	NA	1.10855e-06	1506	361.385	1144.62	NA	1047	287.583	759.417	NA	NA	0.991051	1:1:1:1:1:1	0.474874(0.507538:0.414573:0.502513)	NA	NA	NA	NA
evm.model.Contig17.223_evm.model.Contig85.149	NG	1.14928	NA	NA	9.96114e-16	1197	296.89	900.11	NA	777	247.75	529.25	NA	NA	0.616199	1:1:1:1:1:1	0.486567(0.49403:0.379104:0.586567)	NA	NA	NA	NA
evm.model.Contig17.217_evm.model.Contig85.152	NG	0.947728	0.742639	1.27616	0.241046	393	96.7041	296.296	NA	205	45.5833	159.417	NA	NA	0.897263	1:1:1:1:1:1	0.493399(0.453795:0.351485:0.674917)	NA	NA	NA	NA
evm.model.Contig17.214_evm.model.Contig85.157	NG	1.05041	4.11231	0.255431	3.99323e-10	1416	356.259	1059.74	NA	865	266.083	598.917	NA	NA	1.82077	1:1:1:1:1:1	0.576601(0.575404:0.438061:0.716338)	NA	NA	NA	NA
evm.model.Contig17.205_evm.model.Contig85.169	NG	1.06942	0.672888	1.5893	2.84214e-06	1803	456.425	1346.57	NA	970	202.75	767.25	NA	NA	0.969037	1:1:1:1:1:1	0.583435(0.501836:0.44186:0.80661)	NA	NA	NA	NA
evm.model.Contig17.189_evm.model.Contig12.7	NG	0.988036	1.06699	0.926003	0.583189	888	218.144	669.856	NA	492	124.167	367.833	NA	NA	1.00743	1:1:1:1:1:1	0.544492(0.506356:0.425847:0.701271)	NA	NA	NA	NA
evm.model.Contig17.176_evm.model.Contig12.14	NG	1.09949	NA	NA	2.0051e-19	2466	604.205	1861.79	NA	1543	469	1074	NA	NA	0.585086	1:1:1:1:1:1	0.556522(0.535326:0.453804:0.680435)	NA	NA	NA	NA
evm.model.Contig17.160_evm.model.Contig12.28	NG	1.11666	1.32517	0.842657	0.18617	1422	343.999	1078	NA	840	213.917	626.083	NA	NA	1.1671	1:1:1:1:1:1	0.498397(0.445913:0.369591:0.679688)	NA	NA	NA	NA
evm.model.Contig51.133_evm.model.Contig15.178	NG	1.21712	NA	NA	4.00257e-07	1134	265.915	868.085	NA	727	204.417	522.583	NA	NA	0.697224	1:1:1:1:1:1	0.342635(0.384396:0.322893:0.320615)	NA	NA	NA	NA
evm.model.Contig51.119_evm.model.Contig15.186	NG	1.13598	NA	NA	9.1703e-14	1734	397.724	1336.28	NA	1094	312.167	781.833	NA	NA	0.646052	1:1:1:1:1:1	0.325886(0.361325:0.266179:0.350154)	NA	NA	NA	NA
evm.model.Contig51.111_evm.model.Contig15.198	NG	0.660441	7.06039	0.0935418	2.83023e-11	609	140.234	468.766	NA	311	105.167	205.833	NA	NA	2.13415	1:1:1:1:1:1	0.426829(0.442509:0.38676:0.45122)	NA	NA	NA	NA
evm.model.Contig51.107_evm.model.Contig15.205	NG	0.87647	0.802537	1.09212	0.540479	891	230.337	660.663	NA	455	113.5	341.5	NA	NA	0.857357	1:1:1:1:1:1	0.621005(0.554795:0.510959:0.79726)	NA	NA	NA	NA
evm.model.Contig51.85_evm.model.Contig15.215	NG	0.688026	NA	NA	2.22066e-50	1650	388.498	1261.5	NA	903	334.917	568.083	NA	NA	0.290574	1:1:1:1:1:1	0.499253(0.494768:0.407324:0.595665)	NA	NA	NA	NA
evm.model.Contig51.67_evm.model.Contig15.236	NG	0.84618	NA	NA	2.02304e-14	1233	299.46	933.54	NA	699	225.417	473.583	NA	NA	0.397797	1:1:1:1:1:1	0.544181(0.550647:0.40194:0.679957)	NA	NA	NA	NA
evm.model.Contig51.62_evm.model.Contig15.242	NG	0.640591	0.721744	0.88756	0.585027	444	114.348	329.652	NA	195	53	142	NA	NA	0.661491	1:1:1:1:1:1	0.586391(0.53211:0.486239:0.740826)	NA	NA	NA	NA
evm.model.Contig32.370_evm.model.Contig12.578	NG	1.10412	2.364	0.467056	3.86353e-05	1101	255.017	845.983	NA	672	183.083	488.917	NA	NA	1.39594	1:1:1:1:1:1	0.43321(0.489796:0.315399:0.494434)	NA	NA	NA	NA
evm.model.Contig32.383_evm.model.Contig12.597	NG	1.06514	1.07526	0.990589	0.94259	1038	263.345	774.655	NA	591	150.417	440.583	NA	NA	1.06771	1:1:1:1:1:1	0.623961(0.623583:0.478458:0.769841)	NA	NA	NA	NA
evm.model.Contig32.391_evm.model.Contig12.606	NG	0.680789	0.907882	0.749865	0.0381695	912	227.144	684.856	NA	426	119.583	306.417	NA	NA	0.737349	1:1:1:1:1:1	0.600427(0.589744:0.475641:0.735897)	NA	NA	NA	NA
evm.model.Contig32.406_evm.model.Contig12.626	NG	1.1419	2.85055	0.40059	2.72247e-08	1803	427.33	1375.67	NA	1120	313.333	806.667	NA	NA	1.54687	1:1:1:1:1:1	0.347056(0.386864:0.310497:0.343809)	NA	NA	NA	NA
evm.model.Contig32.407_evm.model.Contig12.646	NG	0.403509	0.58223	0.693041	6.49443e-05	2241	556.278	1684.72	NA	751	225.25	525.75	NA	NA	0.447873	1:1:1:1:1:1	0.645098(0.542484:0.447712:0.945098)	NA	NA	NA	NA
evm.model.Contig32.416_evm.model.Contig12.648	NG	0.594953	NA	NA	2.35894e-09	294	64.1235	229.877	NA	147	52.5833	94.4167	NA	NA	0.247082	1:1:1:1:1:1	0.422301(0.375445:0.409253:0.482206)	NA	NA	NA	NA
evm.model.Contig32.418_evm.model.Contig12.658	NG	1.53235	2.17953	0.703065	0.0475468	1527	359.436	1167.56	NA	1017	254.833	762.167	NA	NA	1.68469	1:1:1:1:1:1	0.411996(0.484513:0.35177:0.399705)	NA	NA	NA	NA
evm.model.Contig42.28_evm.model.Contig5.368	NG	0.780268	0.941848	0.828444	0.364861	420	103.164	316.836	NA	209	55.3333	153.667	NA	NA	0.819956	1:1:1:1:1:1	0.56623(0.526201:0.441048:0.731441)	NA	NA	NA	NA
evm.model.Contig42.31_evm.model.Contig5.356	NG	1.11613	3.38425	0.329801	3.14136e-07	1272	300.407	971.593	NA	787	222.833	564.167	NA	NA	1.65179	1:1:1:1:1:1	0.43058(0.455185:0.376098:0.460457)	NA	NA	NA	NA
evm.model.Contig42.44_evm.model.Contig5.340	NG	0.763843	0.851103	0.897475	0.501014	729	191.922	537.078	NA	355	97.6667	257.333	NA	NA	0.786816	1:1:1:1:1:1	0.591667(0.5375:0.445312:0.792188)	NA	NA	NA	NA
evm.model.Contig42.65_evm.model.Contig5.329	NG	1.02834	NA	NA	3.22095e-16	2025	494.977	1530.02	NA	1233	376.75	856.25	NA	NA	0.532544	1:1:1:1:1:1	0.496609(0.488372:0.370155:0.631298)	NA	NA	NA	NA
evm.model.Contig42.88_evm.model.Contig5.307	NG	1.09245	0.846147	1.29109	0.175307	522	121.726	400.274	NA	292	61.75	230.25	NA	NA	1.03502	1:1:1:1:1:1	0.550995(0.522388:0.395522:0.735075)	NA	NA	NA	NA
evm.model.Contig42.95_evm.model.Contig5.290	NG	1.31253	1.09008	1.20407	0.121019	1461	363.248	1097.75	NA	889	208.75	680.25	NA	NA	1.25723	1:1:1:1:1:1	0.608286(0.577213:0.425612:0.822034)	NA	NA	NA	NA
evm.model.Contig42.97_evm.model.Contig5.289	NG	1.26041	1.01504	1.24173	0.0720381	1467	357.018	1109.98	NA	876	198.583	677.417	NA	NA	1.20069	1:1:1:1:1:1	0.597592(0.564639:0.407795:0.820342)	NA	NA	NA	NA
evm.model.Contig17.721_evm.model.Contig5.948	NG	1.10823	NA	NA	9.19251e-18	1872	461.631	1410.37	NA	1183	366.583	816.417	NA	NA	0.588342	1:1:1:1:1:1	0.289292(0.295193:0.238486:0.334197)	NA	NA	NA	NA
evm.model.Contig17.704_evm.model.Contig5.938	NG	0.80988	2.45322	0.33013	1.94034e-12	1269	307.221	961.779	NA	698	221.667	476.333	NA	NA	1.20773	1:1:1:1:1:1	0.51633(0.501555:0.440124:0.607309)	NA	NA	NA	NA
evm.model.Contig17.680_evm.model.Contig5.924	NG	1.03628	NA	NA	2.49678e-36	2790	697.457	2092.54	NA	1746	570.75	1175.25	NA	NA	0.52724	1:1:1:1:1:1	0.522983(0.540501:0.406461:0.621986)	NA	NA	NA	NA
evm.model.Contig17.667_evm.model.Contig5.918	NG	0.804155	NA	NA	1.76878e-20	1416	360.377	1055.62	NA	797	276.25	520.75	NA	NA	0.344991	1:1:1:1:1:1	0.390865(0.401923:0.334615:0.436058)	NA	NA	NA	NA
evm.model.Contig17.665_evm.model.Contig5.904	NG	0.884419	NA	NA	1.04745e-16	1056	261.757	794.243	NA	622	209.5	412.5	NA	NA	0.417317	1:1:1:1:1:1	0.410889(0.447612:0.345917:0.439137)	NA	NA	NA	NA
evm.model.Contig17.645_evm.model.Contig5.883	NG	0.846851	1.19771	0.707056	0.000406515	1968	521.081	1446.92	NA	1046	311.667	734.333	NA	NA	0.939751	1:1:1:1:1:1	0.54089(0.526915:0.404244:0.691511)	NA	NA	NA	NA
evm.model.Contig17.642_evm.model.Contig5.872	NG	1.03651	NA	NA	2.24092e-14	1476	364.631	1111.37	NA	909	284.75	624.25	NA	NA	0.533408	1:1:1:1:1:1	0.450168(0.441769:0.366181:0.542553)	NA	NA	NA	NA
evm.model.Contig6.164_evm.model.Contig5.224	NG	0.990119	0.959224	1.03221	0.854224	621	160.429	460.571	NA	340	86.8333	253.167	NA	NA	0.982138	1:1:1:1:1:1	0.598039(0.553922:0.486928:0.753268)	NA	NA	NA	NA
evm.model.Contig6.176_evm.model.Contig5.209	NG	1.43285	3.37716	0.424275	0.000151819	1725	386.953	1338.05	NA	1142	287	855	NA	NA	1.869	1:1:1:1:1:1	0.434078(0.522329:0.355662:0.424242)	NA	NA	NA	NA
evm.model.Contig6.200_evm.model.Contig5.204	NG	0.789726	0.729182	1.08303	0.561525	738	199.253	538.747	NA	356	92.9167	263.083	NA	NA	0.77338	1:1:1:1:1:1	0.553897(0.497512:0.390547:0.773632)	NA	NA	NA	NA
evm.model.Contig6.205_evm.model.Contig5.186	NG	0.834145	1.55481	0.536495	2.39137e-07	1500	373.928	1126.07	NA	812	245.167	566.833	NA	NA	1.0138	1:1:1:1:1:1	0.49843(0.47232:0.369847:0.653121)	NA	NA	NA	NA
evm.model.Contig6.225_evm.model.Contig5.171	NG	0.87737	1.29491	0.677552	0.0761203	459	106.772	352.228	NA	248	65.8333	182.167	NA	NA	0.974498	1:1:1:1:1:1	0.515625(0.56875:0.41875:0.559375)	NA	NA	NA	NA
evm.model.Contig6.230_evm.model.Contig5.166	NG	1.61763	3.5263	0.458734	0.00107323	1950	458.945	1491.06	NA	1330	341.083	988.917	NA	NA	2.06685	1:1:1:1:1:1	0.412817(0.463171:0.380774:0.394507)	NA	NA	NA	NA
evm.model.Contig6.241_evm.model.Contig5.149	NG	1.00699	2.24993	0.447563	5.28148e-05	843	201.009	641.991	NA	499	143.25	355.75	NA	NA	1.30336	1:1:1:1:1:1	0.399799(0.39426:0.33006:0.475076)	NA	NA	NA	NA
evm.model.Contig6.651_evm.model.Contig5.948	NG	0.912896	2.02879	0.449971	6.90206e-11	1815	458.194	1356.81	NA	1037	320.667	716.333	NA	NA	1.1946	1:1:1:1:1:1	0.552172(0.550283:0.436969:0.669263)	NA	NA	NA	NA
evm.model.Contig6.658_evm.model.Contig5.924	NG	0.648962	0.910502	0.712752	7.77941e-06	2949	766.563	2182.44	NA	1352	404.167	947.833	NA	NA	0.716946	1:1:1:1:1:1	0.613657(0.588451:0.432631:0.81989)	NA	NA	NA	NA
evm.model.Contig6.684_evm.model.Contig5.918	NG	1.00615	NA	NA	7.65317e-12	1368	338.063	1029.94	NA	827	256.5	570.5	NA	NA	0.510388	1:1:1:1:1:1	0.501515(0.491667:0.404545:0.608333)	NA	NA	NA	NA
evm.model.Contig6.687_evm.model.Contig5.897	NG	1.0573	1.35076	0.782741	0.0687016	1155	308.498	846.502	NA	673	193.167	479.833	NA	NA	1.13568	1:1:1:1:1:1	0.589689(0.588983:0.45339:0.726695)	NA	NA	NA	NA
evm.model.Contig6.705_evm.model.Contig5.893	NG	0.787824	2.52551	0.311946	2.27868e-11	1089	245.003	843.997	NA	589	177.417	411.583	NA	NA	1.17877	1:1:1:1:1:1	0.43258(0.51232:0.36345:0.421971)	NA	NA	NA	NA
evm.model.Contig6.706_evm.model.Contig5.891	NG	0.320268	3.16881	0.101069	5.27494e-99	2553	607.326	1945.67	NA	956	448.833	507.167	NA	NA	0.997899	1:1:1:1:1:1	0.571118(0.559175:0.404452:0.749729)	NA	NA	NA	NA
evm.model.Contig6.715_evm.model.Contig5.883	NG	1.05671	1.0428	1.01333	0.911852	1695	453.306	1241.69	NA	959	255.333	703.667	NA	NA	1.05299	1:1:1:1:1:1	0.587527(0.561935:0.46129:0.739355)	NA	NA	NA	NA
evm.model.Contig17.685_evm.model.Contig85.132	NG	0.971805	1.01657	0.955962	0.769023	555	140.879	414.121	NA	304	78.4167	225.583	NA	NA	0.983169	1:1:1:1:1:1	0.301485(0.331683:0.248515:0.324257)	NA	NA	NA	NA
evm.model.Contig17.683_evm.model.Contig85.152	NG	0.887286	0.740927	1.19753	0.394722	366	89.0456	276.954	NA	186	41.9167	144.083	NA	NA	0.851677	1:1:1:1:1:1	0.457187(0.426606:0.311927:0.633028)	NA	NA	NA	NA
evm.model.Contig17.670_evm.model.Contig85.157	NG	1.07069	NA	NA	2.0169e-06	843	212.831	630.169	NA	519	159.75	359.25	NA	NA	0.547907	1:1:1:1:1:1	0.451038(0.466926:0.344358:0.541829)	NA	NA	NA	NA
evm.model.Contig17.665_evm.model.Contig85.160	NG	0.974431	NA	NA	3.86816e-18	1899	464.7	1434.3	NA	1139	356.667	782.333	NA	NA	0.491273	1:1:1:1:1:1	0.419138(0.462394:0.378708:0.416314)	NA	NA	NA	NA
evm.model.Contig17.642_evm.model.Contig85.169	NG	1.09186	NA	NA	7.73663e-16	1599	394.41	1204.59	NA	1006	313.25	692.75	NA	NA	0.575881	1:1:1:1:1:1	0.491759(0.451792:0.402967:0.620519)	NA	NA	NA	NA
evm.model.Contig17.626_evm.model.Contig12.4	NG	1.3334	3.88719	0.343025	8.53091e-05	1263	292.419	970.581	NA	823	218.083	604.917	NA	NA	1.92467	1:1:1:1:1:1	0.405611(0.492079:0.347525:0.377228)	NA	NA	NA	NA
evm.model.Contig17.618_evm.model.Contig12.28	NG	1.27256	1.02786	1.23807	0.057974	1548	400.051	1147.95	NA	927	223.833	703.167	NA	NA	1.20933	1:1:1:1:1:1	0.547447(0.486128:0.406514:0.749698)	NA	NA	NA	NA
evm.model.Contig36.251_evm.model.Contig15.515	NG	1.02253	1.52044	0.672524	0.00508138	1173	293.164	879.836	NA	682	190.917	491.083	NA	NA	1.14697	1:1:1:1:1:1	0.503606(0.485317:0.407264:0.618238)	NA	NA	NA	NA
evm.model.Contig36.238_evm.model.Contig15.516	NG	0.945285	NA	NA	4.09094e-06	513	119.395	393.605	NA	303	91.5	211.5	NA	NA	0.492543	1:1:1:1:1:1	0.375115(0.446281:0.326446:0.352617)	NA	NA	NA	NA
evm.model.Contig36.231_evm.model.Contig15.519	NG	0.543257	1.27993	0.424443	1.43492e-14	1518	379.414	1138.59	NA	673	232.917	440.083	NA	NA	0.727383	1:1:1:1:1:1	0.584928(0.608696:0.403478:0.742609)	NA	NA	NA	NA
evm.model.Contig36.228_evm.model.Contig15.527	NG	1.15014	NA	NA	1.39936e-19	1266	305.249	960.751	NA	827	261.917	565.083	NA	NA	0.631711	1:1:1:1:1:1	0.45943(0.5:0.359375:0.518914)	NA	NA	NA	NA
evm.model.Contig36.219_evm.model.Contig15.539	NG	0.261815	0.443646	0.590144	0.00705157	579	140.842	438.158	NA	144	47.1667	96.8333	NA	NA	0.306046	1:1:1:1:1:1	0.57493(0.592437:0.361345:0.771008)	NA	NA	NA	NA
evm.model.Contig36.206_evm.model.Contig15.548	NG	1.07163	0.815158	1.31463	0.0125975	1503	384.603	1118.4	NA	829	191.167	637.833	NA	NA	1.006	1:1:1:1:1:1	0.642386(0.626799:0.448741:0.851619)	NA	NA	NA	NA
evm.model.Contig17.691_evm.model.Contig12.676	NG	0.300718	NA	NA	5.50788e-48	942	232.925	709.075	NA	357	181.333	175.667	NA	NA	NA	1:1:1:1:1:1	0.441687(0.504963:0.3933:0.426799)	NA	NA	NA	NA
evm.model.Contig17.684_evm.model.Contig12.689	NG	0.919402	3.05838	0.300618	6.32396e-13	1581	372.534	1208.47	NA	915	274.667	640.333	NA	NA	1.42341	1:1:1:1:1:1	0.534234(0.538739:0.432432:0.631532)	NA	NA	NA	NA
evm.model.Contig17.680_evm.model.Contig12.697	NG	1.03264	NA	NA	1.85865e-17	1302	302.247	999.753	NA	809	248.417	560.583	NA	NA	0.560783	1:1:1:1:1:1	0.371141(0.386576:0.304891:0.421956)	NA	NA	NA	NA
evm.model.Contig17.670_evm.model.Contig12.716	NG	1.01419	1.04933	0.966517	0.81271	840	219.956	620.044	NA	469	124.25	344.75	NA	NA	1.02339	1:1:1:1:1:1	0.612487(0.609907:0.448916:0.778638)	NA	NA	NA	NA
evm.model.Contig17.656_evm.model.Contig12.725	NG	0.742247	0.778871	0.952979	0.765808	516	139.144	376.856	NA	245	67.4167	177.583	NA	NA	0.752123	1:1:1:1:1:1	0.496993(0.478093:0.338918:0.673969)	NA	NA	NA	NA
evm.model.Contig17.655_evm.model.Contig12.726	NG	1.51868	NA	NA	0.00345059	783	178.157	604.843	NA	530	136.25	393.75	NA	NA	0.945603	1:1:1:1:1:1	0.45098(0.436061:0.404092:0.512788)	NA	NA	NA	NA
evm.model.Contig17.223_evm.model.Contig85.131	NG	0.797355	NA	NA	3.07352e-36	1098	271.41	826.59	NA	649	243.167	405.833	NA	NA	0.353075	1:1:1:1:1:1	0.484802(0.5:0.374807:0.579598)	NA	NA	NA	NA
evm.model.Contig17.214_evm.model.Contig85.132	NG	1.05465	3.16898	0.332803	7.82687e-10	1548	390.713	1157.29	NA	944	288.75	655.25	NA	NA	1.5883	1:1:1:1:1:1	0.430102(0.450544:0.345203:0.49456)	NA	NA	NA	NA
evm.model.Contig17.189_evm.model.Contig85.152	NG	0.817358	0.657708	1.24274	0.389443	366	86.7658	279.234	NA	177	38	139	NA	NA	0.779511	1:1:1:1:1:1	0.41757(0.387202:0.327549:0.537961)	NA	NA	NA	NA
evm.model.Contig17.176_evm.model.Contig85.160	NG	1.11197	NA	NA	1.65354e-17	2466	606.048	1859.95	NA	1544	465.75	1078.25	NA	NA	0.592928	1:1:1:1:1:1	0.550671(0.53125:0.450212:0.670551)	NA	NA	NA	NA
evm.model.Contig17.160_evm.model.Contig85.169	NG	1.14519	1.27785	0.896185	0.37867	1422	346.369	1075.63	NA	844	212.5	631.5	NA	NA	1.1775	1:1:1:1:1:1	0.502076(0.452055:0.371731:0.682441)	NA	NA	NA	NA
evm.model.Contig17.134_evm.model.Contig12.4	NG	0.749937	NA	NA	6.19023e-20	882	202.244	679.756	NA	489	166.75	322.25	NA	NA	0.348673	1:1:1:1:1:1	0.409546(0.469977:0.319861:0.438799)	NA	NA	NA	NA
evm.model.Contig17.117_evm.model.Contig12.14	NG	0.737542	NA	NA	2.1782e-16	1089	255.789	833.211	NA	585	193.833	391.167	NA	NA	0.32942	1:1:1:1:1:1	0.342552(0.385575:0.312907:0.329176)	NA	NA	NA	NA
evm.model.Contig36.448_evm.model.Contig14.74	NG	1.10097	NA	NA	2.08383e-05	708	173.238	534.762	NA	439	130.333	308.667	NA	NA	0.586891	1:1:1:1:1:1	0.295178(0.327449:0.252278:0.305809)	NA	NA	NA	NA
evm.model.Contig36.434_evm.model.Contig14.85	NG	0.160712	3.2982	0.0487271	1.01426e-75	1170	271.339	898.661	NA	331	201	130	NA	NA	0.888339	1:1:1:1:1:1	0.507083(0.55625:0.41125:0.55375)	NA	NA	NA	NA
evm.model.Contig36.432_evm.model.Contig14.87	NG	0.768594	2.71079	0.283532	3.28714e-07	576	132.685	443.315	NA	310	96.8333	213.167	NA	NA	1.21599	1:1:1:1:1:1	0.502886(0.497835:0.461039:0.549784)	NA	NA	NA	NA
evm.model.Contig36.429_evm.model.Contig14.94	NG	0.254525	1.56893	0.162229	7.50437e-82	2346	567.63	1778.37	NA	757	373.167	383.833	NA	NA	0.572554	1:1:1:1:1:1	0.473054(0.546108:0.405389:0.467665)	NA	NA	NA	NA
evm.model.Contig36.421_evm.model.Contig14.101	NG	0.381437	1.1249	0.339086	1.95043e-27	1902	462.987	1439.01	NA	700	269.75	430.25	NA	NA	0.562412	1:1:1:1:1:1	0.555714(0.602418:0.394026:0.670697)	NA	NA	NA	NA
evm.model.Contig36.420_evm.model.Contig14.102	NG	0.313492	2.17132	0.144379	3.1737e-44	1230	295.918	934.082	NA	449	209.667	239.333	NA	NA	0.760455	1:1:1:1:1:1	0.561852(0.556667:0.4:0.728889)	NA	NA	NA	NA
evm.model.Contig36.417_evm.model.Contig14.124	NG	0.329117	0.508592	0.647115	0.000865966	1122	302.129	819.871	NA	330	111.583	218.417	NA	NA	0.377446	1:1:1:1:1:1	0.716545(0.686131:0.574209:0.889294)	NA	NA	NA	NA
evm.model.Contig36.410_evm.model.Contig14.141	NG	0.662052	1.17049	0.565621	0.00391807	492	115.471	376.529	NA	234	68.4167	165.583	NA	NA	0.78138	1:1:1:1:1:1	0.46921(0.491968:0.351406:0.564257)	NA	NA	NA	NA
evm.model.Contig36.408_evm.model.Contig14.142	NG	0.336843	0.239301	1.40761	0.301043	225	61.0112	163.989	NA	57	12.5	44.5	NA	NA	0.310394	1:1:1:1:1:1	0.485612(0.44964:0.338129:0.669065)	NA	NA	NA	NA
evm.model.Contig36.406_evm.model.Contig14.145	NG	0.498329	2.15245	0.231516	2.748e-48	2505	573.638	1931.36	NA	1109	405.833	703.167	NA	NA	0.877119	1:1:1:1:1:1	0.394678(0.489962:0.368547:0.325526)	NA	NA	NA	NA
evm.model.Contig36.404_evm.model.Contig14.148	NG	0.667995	4.23548	0.157714	3.65502e-33	2142	481.03	1660.97	NA	1094	359.5	734.5	NA	NA	1.46915	1:1:1:1:1:1	0.439434(0.47451:0.418954:0.424837)	NA	NA	NA	NA
evm.model.Contig17.380_evm.model.Contig35.98	NG	0.719419	0.667964	1.07703	0.508361	1194	311.323	882.677	NA	546	137.667	408.333	NA	NA	0.706003	1:1:1:1:1:1	0.385283(0.388302:0.301509:0.466038)	NA	NA	NA	NA
evm.model.Contig17.365_evm.model.Contig35.81	NG	0.695145	0.898004	0.774099	0.237443	378	95.3514	282.649	NA	178	49.9167	128.083	NA	NA	0.746316	1:1:1:1:1:1	0.298165(0.306881:0.265138:0.322477)	NA	NA	NA	NA
evm.model.Contig17.364_evm.model.Contig35.78	NG	0.656127	0.977883	0.670966	0.0138266	693	173.717	519.283	NA	322	94.9167	227.083	NA	NA	0.736783	1:1:1:1:1:1	0.640927(0.550193:0.511583:0.861004)	NA	NA	NA	NA
evm.model.Contig17.361_evm.model.Contig35.75	NG	0.832156	0.800827	1.03912	0.780572	606	156.112	449.888	NA	303	76.8333	226.167	NA	NA	0.824085	1:1:1:1:1:1	0.622734(0.562762:0.416318:0.889121)	NA	NA	NA	NA
evm.model.Contig17.351_evm.model.Contig35.67	NG	0.394979	0.530427	0.744643	0.0168189	1209	338.377	870.623	NA	396	128.667	267.333	NA	NA	0.432888	1:1:1:1:1:1	0.722222(0.723022:0.501199:0.942446)	NA	NA	NA	NA
evm.model.Contig17.344_evm.model.Contig35.58	NG	0.0835706	NA	NA	1.86581e-62	636	147.061	488.939	NA	153	114.333	38.6667	NA	NA	NA	1:1:1:1:1:1	0.490704(0.543825:0.336653:0.591633)	NA	NA	NA	NA
evm.model.Contig17.340_evm.model.Contig35.54	NG	0.196382	2.31992	0.0846504	3.67818e-71	1308	312.973	995.027	NA	396	224.083	171.917	NA	NA	0.704492	1:1:1:1:1:1	0.47398(0.478903:0.469409:0.473629)	NA	NA	NA	NA
evm.model.Contig17.315_evm.model.Contig35.35	NG	0.190665	0.536238	0.35556	2.90634e-09	741	192.073	548.927	NA	166	73.5833	92.4167	NA	NA	0.28024	1:1:1:1:1:1	0.634449(0.583643:0.412639:0.907063)	NA	NA	NA	NA
evm.model.Contig17.314_evm.model.Contig35.34	NG	0.199864	NA	NA	1.03374e-68	1071	241.226	829.774	NA	334	188.417	145.583	NA	NA	NA	1:1:1:1:1:1	0.56345(0.558981:0.375335:0.756032)	NA	NA	NA	NA
evm.model.Contig17.302_evm.model.Contig35.31	NG	0.404942	0.554491	0.730296	0.00446011	1473	380.816	1092.18	NA	491	149.25	341.75	NA	NA	0.443605	1:1:1:1:1:1	0.629728(0.565603:0.45656:0.867021)	NA	NA	NA	NA
evm.model.Contig17.283_evm.model.Contig35.13	NG	0.408973	1.69923	0.240682	1.58617e-24	1068	267.043	800.957	NA	432	179.5	252.5	NA	NA	0.731588	1:1:1:1:1:1	0.488128(0.517808:0.432877:0.513699)	NA	NA	NA	NA
evm.model.Contig17.391_evm.model.Contig14.281	NG	0.459245	0.856353	0.536279	3.19511e-06	1035	248.579	786.421	NA	397	126.917	270.083	NA	NA	0.554619	1:1:1:1:1:1	0.621461(0.593151:0.430137:0.841096)	NA	NA	NA	NA
evm.model.Contig17.381_evm.model.Contig14.285	NG	0.390121	0.662178	0.589149	0.00964569	456	120.126	335.874	NA	155	52.8333	102.167	NA	NA	0.461791	1:1:1:1:1:1	0.651515(0.593939:0.5:0.860606)	NA	NA	NA	NA
evm.model.Contig17.380_evm.model.Contig14.286	NG	0.310104	0.576332	0.538065	2.17521e-06	1146	289.658	856.342	NA	334	116.5	217.5	NA	NA	0.377394	1:1:1:1:1:1	0.627832(0.574029:0.42233:0.887136)	NA	NA	NA	NA
evm.model.Contig17.379_evm.model.Contig14.288	NG	0.892757	1.41707	0.630003	0.00531696	771	205.771	565.229	NA	426	131	295	NA	NA	1.03269	1:1:1:1:1:1	0.661184(0.608553:0.570724:0.804276)	NA	NA	NA	NA
evm.model.Contig17.370_evm.model.Contig14.296	NG	0.665655	1.34371	0.495384	5.83397e-05	597	166.405	430.595	NA	294	104	190	NA	NA	0.854654	1:1:1:1:1:1	0.670168(0.661765:0.560924:0.787815)	NA	NA	NA	NA
evm.model.Contig17.365_evm.model.Contig14.304	NG	0.762839	0.84358	0.904287	0.640322	387	98.0672	288.933	NA	188	49.6667	138.333	NA	NA	0.783299	1:1:1:1:1:1	0.547009(0.448718:0.487179:0.705128)	NA	NA	NA	NA
evm.model.Contig17.364_evm.model.Contig14.305	NG	0.659358	0.706318	0.933514	0.665741	708	181.95	526.05	NA	314	83.25	230.75	NA	NA	0.671426	1:1:1:1:1:1	0.580019(0.518466:0.443182:0.778409)	NA	NA	NA	NA
evm.model.Contig17.351_evm.model.Contig14.326	NG	0.783672	0.629146	1.24561	0.0623231	1200	338.736	861.264	NA	563	144.25	418.75	NA	NA	0.740053	1:1:1:1:1:1	0.695051(0.672489:0.515284:0.89738)	NA	NA	NA	NA
evm.model.Contig17.349_evm.model.Contig14.332	NG	0.68236	1.78479	0.38232	1.22025e-06	546	147.793	398.207	NA	279	100.583	178.417	NA	NA	0.980769	1:1:1:1:1:1	0.60177(0.597345:0.50885:0.699115)	NA	NA	NA	NA
evm.model.Contig17.347_evm.model.Contig14.333	NG	0.0117111	0.273819	0.0427696	4.60459e-13	408	106.8	301.2	NA	28	24.5	3.5	NA	NA	0.0803219	1:1:1:1:1:1	0.702206(0.632353:0.485294:0.988971)	NA	NA	NA	NA
evm.model.Contig17.685_evm.model.Contig35.177	NG	0.942324	1.13706	0.828734	0.335119	555	148.351	406.649	NA	305	86.8333	218.167	NA	NA	0.994378	1:1:1:1:1:1	0.416837(0.44683:0.317996:0.485685)	NA	NA	NA	NA
evm.model.Contig17.684_evm.model.Contig35.155	NG	1.15891	1.43174	0.809441	0.0928902	1563	384.428	1178.57	NA	941	245.583	695.417	NA	NA	1.22602	1:1:1:1:1:1	0.568556(0.586837:0.45521:0.66362)	NA	NA	NA	NA
evm.model.Contig17.680_evm.model.Contig35.138	NG	1.01921	NA	NA	1.31798e-17	1476	371.719	1104.28	NA	912	296.583	615.417	NA	NA	0.510686	1:1:1:1:1:1	0.385178(0.404786:0.32652:0.424227)	NA	NA	NA	NA
evm.model.Contig17.667_evm.model.Contig35.121	NG	0.782248	2.5804	0.30315	3.53943e-12	1104	269.641	834.359	NA	601	195.75	405.25	NA	NA	1.22143	1:1:1:1:1:1	0.326275(0.346006:0.300289:0.332531)	NA	NA	NA	NA
evm.model.Contig17.664_evm.model.Contig35.97	NG	0.884631	NA	NA	6.57668e-08	435	93.759	341.241	NA	254	76.75	177.25	NA	NA	0.478422	1:1:1:1:1:1	0.281731(0.333654:0.200962:0.310577)	NA	NA	NA	NA
evm.model.Contig17.662_evm.model.Contig35.80	NG	0.954144	3.40289	0.280392	0.000711362	381	85.695	295.305	NA	223	63.5833	159.417	NA	NA	1.50492	1:1:1:1:1:1	0.485207(0.464497:0.360947:0.630178)	NA	NA	NA	NA
evm.model.Contig17.645_evm.model.Contig35.69	NG	1.16118	1.17899	0.98489	0.885923	2394	604.657	1789.34	NA	1416	359.333	1056.67	NA	NA	1.16568	1:1:1:1:1:1	0.555323(0.550262:0.420419:0.695288)	NA	NA	NA	NA
evm.model.Contig17.642_evm.model.Contig35.44	NG	1.07378	NA	NA	2.06991e-11	1533	365.245	1167.76	NA	945	278.417	666.583	NA	NA	0.579692	1:1:1:1:1:1	0.41572(0.446023:0.392045:0.409091)	NA	NA	NA	NA
evm.model.Contig17.626_evm.model.Contig35.34	NG	0.81264	NA	NA	1.51904e-36	1086	247.29	838.71	NA	642	225.833	416.167	NA	NA	0.399889	1:1:1:1:1:1	0.440523(0.476471:0.321569:0.523529)	NA	NA	NA	NA
evm.model.Contig17.600_evm.model.Contig35.20	NG	0.562909	2.71194	0.207567	1.3743e-37	1980	470.429	1509.57	NA	941	343.333	597.667	NA	NA	1.0735	1:1:1:1:1:1	0.49757(0.53207:0.457726:0.502915)	NA	NA	NA	NA
evm.model.Contig17.574_evm.model.Contig35.5	NG	1.16213	3.10694	0.374043	7.9577e-08	1635	387.826	1247.17	NA	1023	286.25	736.75	NA	NA	1.62344	1:1:1:1:1:1	0.460341(0.523358:0.388321:0.469343)	NA	NA	NA	NA
evm.model.Contig17.721_evm.model.Contig14.568	NG	0.845028	NA	NA	3.52504e-24	1854	448.961	1405.04	NA	1059	346.75	712.25	NA	NA	0.39824	1:1:1:1:1:1	0.274828(0.293915:0.232635:0.297933)	NA	NA	NA	NA
evm.model.Contig17.716_evm.model.Contig14.586	NG	1.57351	1.85754	0.847096	0.390114	1029	239.33	789.67	NA	684	164.417	519.583	NA	NA	1.63957	1:1:1:1:1:1	0.559435(0.544888:0.407731:0.725686)	NA	NA	NA	NA
evm.model.Contig17.715_evm.model.Contig14.588	NG	0.988888	1.78784	0.55312	0.000187862	1044	254.584	789.416	NA	607	173.333	433.667	NA	NA	1.18372	1:1:1:1:1:1	0.479807(0.470163:0.403255:0.566004)	NA	NA	NA	NA
evm.model.Contig17.695_evm.model.Contig14.595	NG	0.845896	1.05546	0.801447	0.243901	531	146.541	384.459	NA	278	83	195	NA	NA	0.90373	1:1:1:1:1:1	0.582368(0.563707:0.5:0.683398)	NA	NA	NA	NA
evm.model.Contig17.685_evm.model.Contig14.610	NG	0.914618	1.36608	0.66952	0.0329501	555	146.742	408.258	NA	308	92.25	215.75	NA	NA	1.03398	1:1:1:1:1:1	0.404762(0.40998:0.333659:0.470646)	NA	NA	NA	NA
evm.model.Contig17.680_evm.model.Contig14.629	NG	0.893827	3.03083	0.294912	3.33184e-11	1275	294.284	980.716	NA	729	216.833	512.167	NA	NA	1.38707	1:1:1:1:1:1	0.317204(0.364204:0.279396:0.308012)	NA	NA	NA	NA
evm.model.Contig17.670_evm.model.Contig14.650	NG	0.8203	1.45604	0.563379	0.000268112	846	216.126	629.874	NA	453	138.833	314.167	NA	NA	0.982711	1:1:1:1:1:1	0.407981(0.423239:0.316901:0.483803)	NA	NA	NA	NA
evm.model.Contig17.655_evm.model.Contig14.664	NG	1.35899	1.5466	0.878694	0.545463	795	189.425	605.575	NA	504	124	380	NA	NA	1.40369	1:1:1:1:1:1	0.465599(0.442171:0.376335:0.578292)	NA	NA	NA	NA
evm.model.Contig17.645_evm.model.Contig14.670	NG	0.786164	1.24432	0.631802	1.00359e-07	2532	671.589	1860.41	NA	1314	407.833	906.167	NA	NA	0.907685	1:1:1:1:1:1	0.597165(0.58709:0.440061:0.764344)	NA	NA	NA	NA
evm.model.Contig17.645_evm.model.Contig94.41	NG	1.17336	NA	NA	0.000102422	651	160.921	490.079	NA	413	122.333	290.667	NA	NA	0.636124	1:1:1:1:1:1	0.37962(0.37962:0.286695:0.472545)	NA	NA	NA	NA
evm.model.Contig17.624_evm.model.Contig94.65	NG	0.624864	1.32558	0.471391	0.000928424	426	92.8573	333.143	NA	199	57.75	141.25	NA	NA	0.777602	1:1:1:1:1:1	0.287782(0.306144:0.244703:0.3125)	NA	NA	NA	NA
evm.model.Contig17.606_evm.model.Contig59.1	NG	0.614288	2.61985	0.234475	2.24765e-27	1665	398.792	1266.21	NA	821	290	531	NA	NA	1.09465	1:1:1:1:1:1	0.489709(0.565512:0.386295:0.517319)	NA	NA	NA	NA
evm.model.Contig17.603_evm.model.Contig59.3	NG	NA	0.00596024	0	NA	624	168.446	455.554	NA	1	1	NA	NA	NA	0.00160894	1:1:1:1:1:1	0.729167(0.725962:0.524038:0.9375)	NA	NA	NA	NA
evm.model.Contig17.602_evm.model.Contig59.4	NG	0.018438	0.0189743	0.971735	0.766104	927	222.384	704.616	NA	17	4.16667	12.8333	NA	NA	0.0185667	1:1:1:1:1:1	0.523934(0.569191:0.372063:0.630548)	NA	NA	NA	NA
evm.model.Contig17.601_evm.model.Contig59.5	NG	0.0414243	0.0540313	0.766673	0.399043	741	180.635	560.365	NA	32	9.41667	22.5833	NA	NA	0.0444975	1:1:1:1:1:1	0.449146(0.457684:0.408686:0.481069)	NA	NA	NA	NA
evm.model.Contig17.599_evm.model.Contig59.7	NG	0.138486	0.133782	1.03516	0.999986	279	71.4117	207.588	NA	35	8.75	26.25	NA	NA	0.137282	1:1:1:1:1:1	0.573491(0.480315:0.586614:0.653543)	NA	NA	NA	NA
evm.model.Contig32.200_evm.model.Contig14.580	NG	0.444515	1.20144	0.369987	5.50732e-16	1179	317.266	861.734	NA	479	190	289	NA	NA	0.648201	1:1:1:1:1:1	0.589686(0.548206:0.423767:0.797085)	NA	NA	NA	NA
evm.model.Contig32.201_evm.model.Contig14.597	NG	1.00169	0.909952	1.10082	0.396152	1227	320.317	906.683	NA	670	168.833	501.167	NA	NA	0.977742	1:1:1:1:1:1	0.614016(0.54793:0.438998:0.85512)	NA	NA	NA	NA
evm.model.Contig32.216_evm.model.Contig14.610	NG	0.958493	1.69396	0.565828	7.93191e-06	1512	374.711	1137.29	NA	867	251.667	615.333	NA	NA	1.14076	1:1:1:1:1:1	0.489471(0.514638:0.421418:0.532357)	NA	NA	NA	NA
evm.model.Contig32.231_evm.model.Contig14.629	NG	0.971149	NA	NA	4.32138e-12	1275	298.504	976.496	NA	760	228.25	531.75	NA	NA	0.509662	1:1:1:1:1:1	0.366711(0.429239:0.328438:0.342457)	NA	NA	NA	NA
evm.model.Contig32.245_evm.model.Contig14.631	NG	1.2388	1.64689	0.752206	0.0424558	1440	348.935	1091.07	NA	894	232.583	661.417	NA	NA	1.33769	1:1:1:1:1:1	0.52916(0.559177:0.406518:0.621784)	NA	NA	NA	NA
evm.model.Contig32.249_evm.model.Contig14.641	NG	1.06327	NA	NA	1.21524e-20	2316	561.486	1754.51	NA	1436	438.917	997.083	NA	NA	0.563056	1:1:1:1:1:1	0.456005(0.486513:0.391618:0.489884)	NA	NA	NA	NA
evm.model.Contig32.267_evm.model.Contig14.650	NG	0.839269	1.39152	0.603129	3.30588e-06	1785	434.643	1350.36	NA	957	275	682	NA	NA	0.973742	1:1:1:1:1:1	0.501598(0.526712:0.412329:0.565753)	NA	NA	NA	NA
evm.model.Contig32.290_evm.model.Contig14.654	NG	0.92143	1.55325	0.593227	0.00723537	624	143.92	480.08	NA	349	94.3333	254.667	NA	NA	1.06715	1:1:1:1:1:1	0.443425(0.458716:0.368502:0.503058)	NA	NA	NA	NA
evm.model.Contig6.326_evm.model.Contig35.316	NG	0.79304	0.769696	1.03033	0.780883	1116	274.117	841.883	NA	544	131.917	412.083	NA	NA	0.787306	1:1:1:1:1:1	0.48599(0.466667:0.327536:0.663768)	NA	NA	NA	NA
evm.model.Contig6.348_evm.model.Contig35.306	NG	0.860937	0.762858	1.12857	0.570349	411	103.562	307.438	NA	207	49.5833	157.417	NA	NA	0.836223	1:1:1:1:1:1	0.474262(0.440506:0.367089:0.61519)	NA	NA	NA	NA
evm.model.Contig6.361_evm.model.Contig35.302	NG	0.429429	2.0754	0.206914	4.19478e-25	1059	238.782	820.218	NA	436	167.833	268.167	NA	NA	0.800562	1:1:1:1:1:1	0.42526(0.496403:0.320144:0.459233)	NA	NA	NA	NA
evm.model.Contig6.363_evm.model.Contig35.290	NG	1.17732	NA	NA	1.72941e-32	1854	457.369	1396.63	NA	1231	401.5	829.5	NA	NA	0.640192	1:1:1:1:1:1	0.384868(0.416601:0.309992:0.428009)	NA	NA	NA	NA
evm.model.Contig6.388_evm.model.Contig35.272	NG	0.910202	NA	NA	4.05725e-23	1443	344.812	1098.19	NA	860	281.083	578.917	NA	NA	0.45375	1:1:1:1:1:1	0.32535(0.387251:0.276713:0.312085)	NA	NA	NA	NA
evm.model.Contig6.397_evm.model.Contig35.252	NG	1.12306	3.93075	0.285711	2.4251e-09	1647	397.326	1249.67	NA	1024	296.417	727.583	NA	NA	1.80039	1:1:1:1:1:1	0.34818(0.402778:0.353927:0.287835)	NA	NA	NA	NA
evm.model.Contig6.398_evm.model.Contig35.235	NG	0.780631	0.766305	1.0187	0.889577	1116	275.507	840.493	NA	540	132.25	407.75	NA	NA	0.777094	1:1:1:1:1:1	0.644089(0.609606:0.448276:0.874384)	NA	NA	NA	NA
evm.model.Contig6.404_evm.model.Contig35.224	NG	0.753659	1.17443	0.641725	0.00103677	1095	257.869	837.131	NA	551	153	398	NA	NA	0.852748	1:1:1:1:1:1	0.530333(0.504:0.369:0.718)	NA	NA	NA	NA
evm.model.Contig6.568_evm.model.Contig9.385	NG	0.597256	0.913996	0.653456	1.19003e-06	2262	580.026	1681.97	NA	999	306.417	692.583	NA	NA	0.678475	1:1:1:1:1:1	0.636609(0.580846:0.493781:0.835199)	NA	NA	NA	NA
evm.model.Contig6.576_evm.model.Contig9.367	NG	0.773934	1.33533	0.579582	3.60902e-06	1362	372.715	989.285	NA	710	232.417	477.583	NA	NA	0.927562	1:1:1:1:1:1	0.449582(0.440795:0.336214:0.571737)	NA	NA	NA	NA
evm.model.Contig6.597_evm.model.Contig9.362	NG	0.974806	0.954458	1.02132	0.880734	930	241.854	688.146	NA	506	130.583	375.417	NA	NA	0.969514	1:1:1:1:1:1	0.639035(0.585526:0.532895:0.798684)	NA	NA	NA	NA
evm.model.Contig6.607_evm.model.Contig9.354	NG	1.30129	NA	NA	1.95377e-14	1803	432.205	1370.8	NA	1197	350.25	846.75	NA	NA	0.749639	1:1:1:1:1:1	0.449714(0.441978:0.356206:0.550959)	NA	NA	NA	NA
evm.model.Contig6.622_evm.model.Contig9.341	NG	1.06977	0.62545	1.7104	0.00519567	480	127.284	352.716	NA	255	54	201	NA	NA	0.951948	1:1:1:1:1:1	0.59058(0.53913:0.456522:0.776087)	NA	NA	NA	NA
evm.model.Contig6.644_evm.model.Contig9.324	NG	0.942567	2.00799	0.469408	0.00168962	489	115.018	373.982	NA	281	80.3333	200.667	NA	NA	1.19317	1:1:1:1:1:1	0.536155(0.5:0.457672:0.650794)	NA	NA	NA	NA
evm.model.Contig6.658_evm.model.Contig9.316	NG	1.05071	1.42703	0.736289	0.00412753	1965	484.621	1480.38	NA	1146	309.25	836.75	NA	NA	1.14352	1:1:1:1:1:1	0.492813(0.466514:0.362844:0.649083)	NA	NA	NA	NA
evm.model.Contig6.684_evm.model.Contig9.313	NG	1.53685	2.36449	0.649972	0.0159582	1650	386.287	1263.71	NA	1103	277.333	825.667	NA	NA	1.73062	1:1:1:1:1:1	0.496343(0.528997:0.40674:0.553292)	NA	NA	NA	NA
evm.model.Contig36.182_evm.model.Contig35.139	NG	0.892007	0.677184	1.31723	0.0153754	1311	355.6	955.4	NA	657	158.583	498.417	NA	NA	0.833737	1:1:1:1:1:1	0.665281(0.587318:0.517672:0.890852)	NA	NA	NA	NA
evm.model.Contig36.164_evm.model.Contig35.121	NG	0.68904	NA	NA	3.38327e-21	993	241.253	751.747	NA	529	190.167	338.833	NA	NA	0.278682	1:1:1:1:1:1	0.415246(0.392519:0.294508:0.558712)	NA	NA	NA	NA
evm.model.Contig36.146_evm.model.Contig35.95	NG	1.32675	NA	NA	2.58323e-06	1293	334.588	958.412	NA	851	254.75	596.25	NA	NA	0.724662	1:1:1:1:1:1	0.354497(0.391865:0.369544:0.302083)	NA	NA	NA	NA
evm.model.Contig36.143_evm.model.Contig35.81	NG	1.18593	2.29374	0.517027	7.37313e-06	1809	422.977	1386.02	NA	1128	302.333	825.667	NA	NA	1.44495	1:1:1:1:1:1	0.411224(0.436063:0.351886:0.445722)	NA	NA	NA	NA
evm.model.Contig36.137_evm.model.Contig35.62	NG	1.03862	NA	NA	2.29262e-12	1671	402.824	1268.18	NA	1017	304	713	NA	NA	0.547175	1:1:1:1:1:1	0.357268(0.412474:0.319182:0.340147)	NA	NA	NA	NA
evm.model.Contig36.119_evm.model.Contig35.52	NG	0.485855	0.654866	0.741916	0.0225535	1032	264.628	767.372	NA	390	115.583	274.417	NA	NA	0.529193	1:1:1:1:1:1	0.646667(0.612:0.445333:0.882667)	NA	NA	NA	NA
evm.model.Contig36.98_evm.model.Contig35.27	NG	0.983311	NA	NA	2.25348e-31	2688	643.659	2044.34	NA	1633	513	1120	NA	NA	0.508395	1:1:1:1:1:1	0.422352(0.430799:0.377193:0.459064)	NA	NA	NA	NA
evm.model.Contig36.79_evm.model.Contig35.19	NG	0.581248	0.994996	0.584171	3.03267e-07	1623	399.592	1223.41	NA	715	220.167	494.833	NA	NA	0.683115	1:1:1:1:1:1	0.552533(0.5776:0.468:0.612)	NA	NA	NA	NA
evm.model.Contig6.173_evm.model.Contig35.69	NG	1.11353	NA	NA	2.68294e-10	1476	346.256	1129.74	NA	920	264.667	655.333	NA	NA	0.617712	1:1:1:1:1:1	0.441687(0.454715:0.341191:0.529156)	NA	NA	NA	NA
evm.model.Contig6.176_evm.model.Contig35.63	NG	0.836219	NA	NA	4.02036e-12	810	191.679	618.321	NA	461	149.333	311.667	NA	NA	0.401694	1:1:1:1:1:1	0.348459(0.389916:0.288235:0.367227)	NA	NA	NA	NA
evm.model.Contig6.192_evm.model.Contig35.52	NG	0.711122	0.628047	1.13227	0.341707	981	255.07	725.93	NA	442	108.5	333.5	NA	NA	0.689522	1:1:1:1:1:1	0.637829(0.622137:0.435115:0.856234)	NA	NA	NA	NA
evm.model.Contig6.205_evm.model.Contig35.44	NG	0.998046	NA	NA	1.81276e-15	1854	452.492	1401.51	NA	1116	342.667	773.333	NA	NA	0.510398	1:1:1:1:1:1	0.494279(0.466247:0.392449:0.624142)	NA	NA	NA	NA
evm.model.Contig6.210_evm.model.Contig35.36	NG	0.954519	2.80206	0.340649	9.75163e-12	1575	388.145	1186.85	NA	925	284.167	640.833	NA	NA	1.40983	1:1:1:1:1:1	0.490536(0.527701:0.425208:0.518698)	NA	NA	NA	NA
evm.model.Contig6.230_evm.model.Contig35.34	NG	1.36109	NA	NA	4.4968e-10	1110	263.189	846.811	NA	749	217.333	531.667	NA	NA	0.801259	1:1:1:1:1:1	0.365377(0.389513:0.308365:0.398252)	NA	NA	NA	NA
evm.model.Contig6.241_evm.model.Contig35.8	NG	1.04274	NA	NA	1.3173e-14	843	204.004	638.996	NA	533	173.083	359.917	NA	NA	0.548402	1:1:1:1:1:1	0.453074(0.466019:0.413835:0.479369)	NA	NA	NA	NA
evm.model.Contig17.134_evm.model.Contig14.781	NG	0.572182	NA	NA	2.13261e-22	882	199.959	682.041	NA	430	157	273	NA	NA	0.215751	1:1:1:1:1:1	0.349048(0.38579:0.287517:0.373838)	NA	NA	NA	NA
evm.model.Contig17.126_evm.model.Contig14.782	NG	1.12459	2.24004	0.502038	8.72201e-08	2223	509.014	1713.99	NA	1361	362.5	998.5	NA	NA	1.38	1:1:1:1:1:1	0.369552(0.459078:0.34619:0.303387)	NA	NA	NA	NA
evm.model.Contig17.110_evm.model.Contig14.787	NG	0.406915	1.80588	0.225328	9.39336e-54	2292	567.771	1724.23	NA	929	387.5	541.5	NA	NA	0.753465	1:1:1:1:1:1	0.454298(0.525407:0.424257:0.413231)	NA	NA	NA	NA
evm.model.Contig17.107_evm.model.Contig9.936	NG	0.63142	0.837044	0.754345	0.0299563	1062	254.301	807.699	NA	473	128.25	344.75	NA	NA	0.680658	1:1:1:1:1:1	0.618159(0.557214:0.498756:0.798507)	NA	NA	NA	NA
evm.model.Contig17.105_evm.model.Contig9.935	NG	0.463997	1.9052	0.243543	3.52001e-46	2307	544.486	1762.51	NA	986	376.167	609.833	NA	NA	0.804142	1:1:1:1:1:1	0.483916(0.523522:0.390832:0.537394)	NA	NA	NA	NA
evm.model.Contig17.94_evm.model.Contig9.923	NG	0.731648	1.17666	0.621803	8.77708e-06	1608	416.112	1191.89	NA	804	247.083	556.917	NA	NA	0.846806	1:1:1:1:1:1	0.589295(0.569157:0.433227:0.765501)	NA	NA	NA	NA
evm.model.Contig6.634_evm.model.Contig9.637	NG	1.24729	NA	NA	1.3437e-12	1890	467.452	1422.55	NA	1231	366.333	864.667	NA	NA	0.691466	1:1:1:1:1:1	0.494694(0.532562:0.458032:0.493488)	NA	NA	NA	NA
evm.model.Contig6.656_evm.model.Contig9.617	NG	1.2128	1.93709	0.626093	0.000103913	2265	536.062	1728.94	NA	1411	371.667	1039.33	NA	NA	1.38422	1:1:1:1:1:1	0.455729(0.54988:0.379207:0.438101)	NA	NA	NA	NA
evm.model.Contig6.668_evm.model.Contig9.610	NG	0.865765	NA	NA	2.23475e-10	873	213.381	659.619	NA	500	161.25	338.75	NA	NA	0.40973	1:1:1:1:1:1	0.293651(0.331746:0.289418:0.259788)	NA	NA	NA	NA
evm.model.Contig6.675_evm.model.Contig9.602	NG	0.807301	1.37952	0.585205	0.000103415	1047	273.986	773.014	NA	555	172.833	382.167	NA	NA	0.957043	1:1:1:1:1:1	0.596343(0.559072:0.481013:0.748945)	NA	NA	NA	NA
evm.model.Contig6.695_evm.model.Contig9.591	NG	0.866614	1.04888	0.826225	0.378085	411	114.204	296.796	NA	217	64.5	152.5	NA	NA	0.917262	1:1:1:1:1:1	0.60514(0.577103:0.481308:0.757009)	NA	NA	NA	NA
evm.model.Contig6.710_evm.model.Contig9.575	NG	1.5564	0.895819	1.7374	0.00142422	732	181.062	550.938	NA	456	94.6667	361.333	NA	NA	1.393	1:1:1:1:1:1	0.609195(0.559561:0.482759:0.785266)	NA	NA	NA	NA
evm.model.Contig6.726_evm.model.Contig9.561	NG	0.66892	0.750143	0.891723	0.475934	636	174.701	461.299	NA	287	82.8333	204.167	NA	NA	0.691231	1:1:1:1:1:1	0.621212(0.57837:0.514107:0.77116)	NA	NA	NA	NA
evm.model.Contig17.604_evm.model.Contig9.365	NG	0.771919	NA	NA	2.1263e-21	876	209.212	666.788	NA	497	175.583	321.417	NA	NA	0.348738	1:1:1:1:1:1	0.350555(0.36969:0.287026:0.394948)	NA	NA	NA	NA
evm.model.Contig17.584_evm.model.Contig9.349	NG	1.01261	0.818609	1.23699	0.226648	516	133.98	382.02	NA	279	66.75	212.25	NA	NA	0.962238	1:1:1:1:1:1	0.636099(0.637555:0.454148:0.816594)	NA	NA	NA	NA
evm.model.Contig17.573_evm.model.Contig9.338	NG	0.624185	0.793917	0.786209	0.0655581	1014	247.729	766.271	NA	446	121.333	324.667	NA	NA	0.665652	1:1:1:1:1:1	0.627717(0.627717:0.404891:0.850543)	NA	NA	NA	NA
evm.model.Contig17.571_evm.model.Contig9.326	NG	1.137	1.48891	0.76365	0.0229929	1806	452.869	1353.13	NA	1085	293	792	NA	NA	1.22525	1:1:1:1:1:1	0.597615(0.581222:0.429955:0.781669)	NA	NA	NA	NA
evm.model.Contig17.547_evm.model.Contig9.320	NG	0.00440583	0.119679	0.0368139	3.28156e-05	309	81.3609	227.639	NA	10	9	1	NA	NA	0.0347576	1:1:1:1:1:1	0.692557(0.616505:0.475728:0.985437)	NA	NA	NA	NA
evm.model.Contig17.529_evm.model.Contig9.313	NG	1.32819	2.62841	0.505321	0.000659003	1269	297.04	971.96	NA	821	216.083	604.917	NA	NA	1.63254	1:1:1:1:1:1	0.440688(0.516904:0.347865:0.457295)	NA	NA	NA	NA
evm.model.Contig17.516_evm.model.Contig9.312	NG	0.725909	NA	NA	1.59315e-14	414	102.945	311.055	NA	235	90.3333	144.667	NA	NA	0.296745	1:1:1:1:1:1	0.313448(0.33438:0.261381:0.344584)	NA	NA	NA	NA
evm.model.Contig6.668_evm.model.Contig14.403	NG	1.00355	2.32016	0.432535	1.95587e-05	870	213.107	656.893	NA	516	152.583	363.417	NA	NA	1.32605	1:1:1:1:1:1	0.288023(0.332468:0.277922:0.25368)	NA	NA	NA	NA
evm.model.Contig6.684_evm.model.Contig14.421	NG	1.31829	2.50693	0.525858	6.36639e-05	1854	440.342	1413.66	NA	1196	318.583	877.417	NA	NA	1.6006	1:1:1:1:1:1	0.481835(0.499319:0.447548:0.498638)	NA	NA	NA	NA
evm.model.Contig6.698_evm.model.Contig14.434	NG	1.15649	NA	NA	2.73045e-09	1401	345.363	1055.64	NA	886	263.667	622.333	NA	NA	0.62489	1:1:1:1:1:1	0.502633(0.487849:0.397934:0.622114)	NA	NA	NA	NA
evm.model.Contig6.701_evm.model.Contig14.445	NG	0.614338	0.721673	0.851269	0.10573	1752	436.382	1315.62	NA	754	202.25	551.75	NA	NA	0.641073	1:1:1:1:1:1	0.614987(0.555039:0.437984:0.851938)	NA	NA	NA	NA
evm.model.Contig6.726_evm.model.Contig14.457	NG	1.25674	0.979815	1.28263	0.179024	567	153.895	413.105	NA	336	84.1667	251.833	NA	NA	1.18158	1:1:1:1:1:1	0.718069(0.698598:0.579439:0.876168)	NA	NA	NA	NA
evm.model.Contig6.747_evm.model.Contig14.467	NG	0.775785	0.769118	1.00867	1	696	191.947	504.053	NA	336	92.3333	243.667	NA	NA	0.773947	1:1:1:1:1:1	0.681548(0.666071:0.542857:0.835714)	NA	NA	NA	NA
evm.model.Contig6.754_evm.model.Contig14.476	NG	0.762474	1.24632	0.611779	2.93986e-05	1434	338.19	1095.81	NA	730	205.5	524.5	NA	NA	0.876583	1:1:1:1:1:1	0.458219(0.43595:0.320248:0.618457)	NA	NA	NA	NA
evm.model.Contig6.173_evm.model.Contig14.629	NG	0.87933	2.01002	0.437473	3.32736e-08	1275	292.141	982.859	NA	713	204.083	508.917	NA	NA	1.1384	1:1:1:1:1:1	0.424797(0.487805:0.346545:0.440041)	NA	NA	NA	NA
evm.model.Contig6.195_evm.model.Contig14.654	NG	0.564681	2.11287	0.267258	1.35066e-11	633	155.164	477.836	NA	299	109.417	189.583	NA	NA	0.944181	1:1:1:1:1:1	0.590774(0.566964:0.441964:0.763393)	NA	NA	NA	NA
evm.model.Contig6.200_evm.model.Contig14.665	NG	0.835031	1.0078	0.828572	0.239941	723	194.373	528.627	NA	374	107.75	266.25	NA	NA	0.881477	1:1:1:1:1:1	0.657244(0.609541:0.471731:0.890459)	NA	NA	NA	NA
evm.model.Contig6.202_evm.model.Contig14.681	NG	1.10029	NA	NA	4.39411e-12	1557	361.4	1195.6	NA	969	279.083	689.917	NA	NA	0.612783	1:1:1:1:1:1	0.455065(0.45915:0.40768:0.498366)	NA	NA	NA	NA
evm.model.Contig6.214_evm.model.Contig14.688	NG	1.14996	1.39727	0.823008	0.137995	1458	363.006	1094.99	NA	874	230	644	NA	NA	1.21154	1:1:1:1:1:1	0.512111(0.525952:0.423875:0.586505)	NA	NA	NA	NA
evm.model.Contig6.233_evm.model.Contig14.699	NG	1.56972	NA	NA	4.3471e-07	2760	638.354	2121.65	NA	1882	487	1395	NA	NA	0.975373	1:1:1:1:1:1	0.474645(0.507606:0.397566:0.518763)	NA	NA	NA	NA
evm.model.Contig6.248_evm.model.Contig14.714	NG	0.881556	2.10809	0.418177	0.000871025	420	103.209	316.791	NA	237	72.75	164.25	NA	NA	1.18296	1:1:1:1:1:1	0.311245(0.303522:0.246988:0.383225)	NA	NA	NA	NA
evm.model.Contig17.704_evm.model.Contig9.393	NG	0.844706	0.946522	0.892431	0.469555	657	162.578	494.422	NA	338	87.4167	250.583	NA	NA	0.869901	1:1:1:1:1:1	0.513271(0.481265:0.416862:0.641686)	NA	NA	NA	NA
evm.model.Contig17.680_evm.model.Contig9.367	NG	0.990588	NA	NA	4.28381e-36	2751	688.604	2062.4	NA	1691	557.083	1133.92	NA	NA	0.492323	1:1:1:1:1:1	0.482515(0.503747:0.390508:0.553289)	NA	NA	NA	NA
evm.model.Contig17.662_evm.model.Contig9.344	NG	0.827582	NA	NA	1.6109e-07	444	99.6629	344.337	NA	251	78.4167	172.583	NA	NA	0.417352	1:1:1:1:1:1	0.494792(0.5:0.425:0.559375)	NA	NA	NA	NA
evm.model.Contig17.641_evm.model.Contig9.341	NG	1.22349	0.846904	1.44466	0.0609328	483	129.22	353.78	NA	279	65.5833	213.417	NA	NA	1.12274	1:1:1:1:1:1	0.659933(0.641414:0.492424:0.84596)	NA	NA	NA	NA
evm.model.Contig17.638_evm.model.Contig9.321	NG	0.565858	0.633722	0.892911	0.539637	531	132.065	398.935	NA	215	56.5	158.5	NA	NA	0.582736	1:1:1:1:1:1	0.569661(0.496094:0.441406:0.771484)	NA	NA	NA	NA
evm.model.Contig17.630_evm.model.Contig9.314	NG	1.24668	1.42875	0.872571	0.212982	2040	530.247	1509.75	NA	1256	338.5	917.5	NA	NA	1.294	1:1:1:1:1:1	0.541491(0.55327:0.410865:0.660338)	NA	NA	NA	NA
evm.model.Contig17.626_evm.model.Contig9.313	NG	1.02283	NA	NA	2.92408e-17	1401	316.321	1084.68	NA	862	256.5	605.5	NA	NA	0.566112	1:1:1:1:1:1	0.433163(0.501706:0.341297:0.456485)	NA	NA	NA	NA
evm.model.Contig6.928_evm.model.Contig14.657	NG	1.23161	NA	NA	3.05856e-19	2748	647.398	2100.6	NA	1783	512.5	1270.5	NA	NA	0.705866	1:1:1:1:1:1	0.448021(0.468227:0.346154:0.529682)	NA	NA	NA	NA
evm.model.Contig6.943_evm.model.Contig14.670	NG	0.957127	NA	NA	9.41582e-12	1317	323.945	993.055	NA	780	243.083	536.917	NA	NA	0.475729	1:1:1:1:1:1	0.445931(0.45262:0.342809:0.542363)	NA	NA	NA	NA
evm.model.Contig6.945_evm.model.Contig14.681	NG	1.25412	NA	NA	1.67717e-09	1794	433.839	1360.16	NA	1160	331.5	828.5	NA	NA	0.70901	1:1:1:1:1:1	0.479556(0.464369:0.392523:0.581776)	NA	NA	NA	NA
evm.model.Contig6.949_evm.model.Contig14.682	NG	1.19089	NA	NA	5.0643e-10	1662	392.018	1269.98	NA	1058	300.167	757.833	NA	NA	0.674124	1:1:1:1:1:1	0.440252(0.435731:0.366745:0.518278)	NA	NA	NA	NA
evm.model.Contig17.855_evm.model.Contig14.699	NG	1.03902	1.57344	0.660349	0.00216247	1302	322.585	979.415	NA	763	212.25	550.75	NA	NA	1.17143	1:1:1:1:1:1	0.393213(0.418977:0.310768:0.449893)	NA	NA	NA	NA
evm.model.Contig17.854_evm.model.Contig14.701	NG	0.829446	0.99475	0.833824	0.21719	834	233.854	600.146	NA	430	128.833	301.167	NA	NA	0.875798	1:1:1:1:1:1	0.541583(0.575453:0.469819:0.579477)	NA	NA	NA	NA
evm.model.Contig17.211_evm.model.Contig14.456	NG	0.487693	3.21811	0.151546	4.6582e-24	927	227.223	699.777	NA	419	168.083	250.917	NA	NA	1.15696	1:1:1:1:1:1	0.390685(0.411085:0.334873:0.426097)	NA	NA	NA	NA
evm.model.Contig17.203_evm.model.Contig14.457	NG	0.824191	0.763691	1.07922	0.698418	546	144.895	401.105	NA	270	69.4167	200.583	NA	NA	0.808136	1:1:1:1:1:1	0.737374(0.712121:0.580808:0.919192)	NA	NA	NA	NA
evm.model.Contig17.201_evm.model.Contig14.459	NG	1.42847	NA	NA	0.00672379	603	133.424	469.576	NA	401	101.25	299.75	NA	NA	0.891132	1:1:1:1:1:1	0.497738(0.542986:0.328054:0.622172)	NA	NA	NA	NA
evm.model.Contig17.189_evm.model.Contig14.465	NG	0.895403	0.887604	1.00879	0.946237	1197	290.676	906.324	NA	625	151.25	473.75	NA	NA	0.893509	1:1:1:1:1:1	0.574178(0.544693:0.442272:0.735568)	NA	NA	NA	NA
evm.model.Contig17.186_evm.model.Contig14.471	NG	0.340317	1.38384	0.245923	2.30394e-32	1428	339.01	1088.99	NA	512	214.083	297.917	NA	NA	0.588051	1:1:1:1:1:1	0.512948(0.516932:0.374502:0.64741)	NA	NA	NA	NA
evm.model.Contig17.160_evm.model.Contig14.476	NG	1.46211	1.35702	1.07744	0.560931	1431	340.944	1090.06	NA	915	213.833	701.167	NA	NA	1.43707	1:1:1:1:1:1	0.461057(0.454103:0.334492:0.594576)	NA	NA	NA	NA
evm.model.Contig63.90_evm.model.Contig35.10	NG	1.34662	NA	NA	1.14167e-15	1884	470.786	1413.21	NA	1269	385.083	883.917	NA	NA	0.76023	1:1:1:1:1:1	0.410088(0.433824:0.324303:0.472136)	NA	NA	NA	NA
evm.model.Contig63.79_evm.model.Contig35.34	NG	0.711881	NA	NA	3.54974e-33	1086	244.881	841.119	NA	600	213.333	386.667	NA	NA	0.325872	1:1:1:1:1:1	0.472467(0.505507:0.335903:0.575991)	NA	NA	NA	NA
evm.model.Contig63.61_evm.model.Contig35.44	NG	1.86736	2.84193	0.657075	0.06309	1947	460.752	1486.25	NA	1360	337.75	1022.25	NA	NA	2.09799	1:1:1:1:1:1	0.476366(0.533973:0.422452:0.472674)	NA	NA	NA	NA
evm.model.Contig63.53_evm.model.Contig35.52	NG	0.682936	0.782604	0.872646	0.300699	981	245.972	735.028	NA	449	119.5	329.5	NA	NA	0.707926	1:1:1:1:1:1	0.627205(0.589136:0.435933:0.856546)	NA	NA	NA	NA
evm.model.Contig63.44_evm.model.Contig35.62	NG	1.13593	1.85424	0.61261	0.000254164	1671	396.942	1274.06	NA	1018	272.583	745.417	NA	NA	1.30656	1:1:1:1:1:1	0.445881(0.485632:0.373563:0.478448)	NA	NA	NA	NA
evm.model.Contig63.39_evm.model.Contig35.69	NG	1.11039	NA	NA	4.92056e-13	1833	437.925	1395.07	NA	1144	335.75	808.25	NA	NA	0.60619	1:1:1:1:1:1	0.46925(0.48647:0.369619:0.551661)	NA	NA	NA	NA
evm.model.Contig63.34_evm.model.Contig35.81	NG	1.02509	NA	NA	3.16205e-09	1026	250.834	775.166	NA	625	191.833	433.167	NA	NA	0.529997	1:1:1:1:1:1	0.353879(0.373045:0.297608:0.390984)	NA	NA	NA	NA
evm.model.Contig63.23_evm.model.Contig35.83	NG	1.4769	1.93507	0.763227	0.075764	1731	416.802	1314.2	NA	1137	288.917	848.083	NA	NA	1.58722	1:1:1:1:1:1	0.496756(0.528443:0.428892:0.532934)	NA	NA	NA	NA
evm.model.Contig148.12_evm.model.Contig35.288	NG	0.791166	1.11021	0.712624	0.00727321	1212	293.303	918.697	NA	619	169.917	449.083	NA	NA	0.868376	1:1:1:1:1:1	0.48468(0.433148:0.359331:0.66156)	NA	NA	NA	NA
evm.model.Contig148.18_evm.model.Contig35.314	NG	1.06761	1.37929	0.774033	0.059747	1257	298.443	958.557	NA	734	188.25	545.75	NA	NA	1.14161	1:1:1:1:1:1	0.460563(0.43044:0.346611:0.604637)	NA	NA	NA	NA
evm.model.Contig148.26_evm.model.Contig35.316	NG	0.765193	0.717466	1.06652	0.624712	1113	271.367	841.633	NA	529	125.333	403.667	NA	NA	0.753556	1:1:1:1:1:1	0.484277(0.45791:0.341074:0.653846)	NA	NA	NA	NA
evm.model.Contig182.10_evm.model.Contig35.337	NG	0.564339	0.773716	0.729388	0.0185544	939	239.29	699.71	NA	393	115.5	277.5	NA	NA	0.617695	1:1:1:1:1:1	0.643072(0.59488:0.471386:0.862952)	NA	NA	NA	NA
evm.model.Contig182.3_evm.model.Contig35.348	NG	1.23576	NA	NA	2.14035e-07	1359	353.982	1005.02	NA	876	267.333	608.667	NA	NA	0.653405	1:1:1:1:1:1	0.473733(0.485356:0.391213:0.54463)	NA	NA	NA	NA
evm.model.Contig164.13_evm.model.Contig35.355	NG	0.917584	1.63465	0.561334	0.00999778	435	108.492	326.508	NA	245	72.1667	172.833	NA	NA	1.09642	1:1:1:1:1:1	0.518293(0.514228:0.430894:0.609756)	NA	NA	NA	NA
evm.model.Contig164.4_evm.model.Contig35.360	NG	1.06804	NA	NA	1.30648e-19	1188	284.492	903.508	NA	757	242.5	514.5	NA	NA	0.572801	1:1:1:1:1:1	0.396007(0.415141:0.333611:0.439268)	NA	NA	NA	NA
evm.model.Contig164.3_evm.model.Contig35.361	NG	0.912863	1.59429	0.572584	0.00702279	528	137.65	390.35	NA	297	90.9167	206.083	NA	NA	1.09051	1:1:1:1:1:1	0.342491(0.342491:0.312271:0.372711)	NA	NA	NA	NA
evm.model.Contig6.924_evm.model.Contig35.431	NG	0.354698	0.585035	0.606286	1.00053e-06	1848	458.915	1389.08	NA	579	186.417	392.583	NA	NA	0.411898	1:1:1:1:1:1	0.648472(0.604803:0.448326:0.892285)	NA	NA	NA	NA
evm.model.Contig6.937_evm.model.Contig35.445	NG	0.303004	2.11532	0.143242	7.98252e-54	1524	348.899	1175.1	NA	539	246.083	292.917	NA	NA	0.717909	1:1:1:1:1:1	0.450862(0.512931:0.393966:0.44569)	NA	NA	NA	NA
evm.model.Contig6.943_evm.model.Contig35.459	NG	0.43714	NA	NA	4.09267e-41	1389	320.142	1068.86	NA	595	240.917	354.083	NA	NA	0.105902	1:1:1:1:1:1	0.308381(0.316261:0.276504:0.332378)	NA	NA	NA	NA
evm.model.Contig6.951_evm.model.Contig35.461	NG	0.825759	1.28944	0.640401	0.000685663	1170	289.555	880.445	NA	619	178.25	440.75	NA	NA	0.940512	1:1:1:1:1:1	0.590703(0.555556:0.501134:0.71542)	NA	NA	NA	NA
evm.model.Contig17.850_evm.model.Contig35.478	NG	0.801347	1.11476	0.718853	0.0980452	483	127.222	355.778	NA	249	73.8333	175.167	NA	NA	0.883899	1:1:1:1:1:1	0.545153(0.484064:0.488048:0.663347)	NA	NA	NA	NA
evm.model.Contig17.845_evm.model.Contig35.485	NG	0.460441	1.67435	0.274997	6.96986e-16	837	196.649	640.351	NA	352	131.667	220.333	NA	NA	0.745643	1:1:1:1:1:1	0.549164(0.516224:0.396755:0.734513)	NA	NA	NA	NA
evm.model.Contig17.839_evm.model.Contig35.497	NG	1.6384	NA	NA	3.19781e-10	2637	584.849	2052.15	NA	1832	466.083	1365.92	NA	NA	1.05324	1:1:1:1:1:1	0.444031(0.509564:0.326249:0.496281)	NA	NA	NA	NA
evm.model.Contig17.830_evm.model.Contig9.24	NG	0.414632	0.75112	0.552018	1.48832e-07	1440	354.758	1085.24	NA	514	168.333	345.667	NA	NA	0.497529	1:1:1:1:1:1	0.601913(0.566393:0.440164:0.79918)	NA	NA	NA	NA
evm.model.Contig17.718_evm.model.Contig35.1	NG	1.37224	5.93515	0.231207	4.23858e-07	2166	501.183	1664.82	NA	1424	375.75	1048.25	NA	NA	2.42804	1:1:1:1:1:1	0.455889(0.523468:0.440678:0.40352)	NA	NA	NA	NA
evm.model.Contig17.717_evm.model.Contig35.7	NG	0.958447	1.96804	0.487006	1.57864e-06	1254	307.52	946.48	NA	726	213.917	512.083	NA	NA	1.20603	1:1:1:1:1:1	0.474795(0.500945:0.415879:0.507561)	NA	NA	NA	NA
evm.model.Contig17.716_evm.model.Contig35.8	NG	1.79229	NA	NA	0.000148884	1158	263.088	894.912	NA	820	210.333	609.667	NA	NA	1.15791	1:1:1:1:1:1	0.474297(0.521687:0.407229:0.493976)	NA	NA	NA	NA
evm.model.Contig17.702_evm.model.Contig35.9	NG	0.95233	3.72536	0.255634	0.000131925	471	106.967	364.033	NA	276	79.6667	196.333	NA	NA	1.5821	1:1:1:1:1:1	0.425(0.438636:0.329545:0.506818)	NA	NA	NA	NA
evm.model.Contig17.683_evm.model.Contig35.32	NG	0.746523	1.5128	0.493472	1.26203e-05	828	194.551	633.449	NA	426	126.5	299.5	NA	NA	0.92657	1:1:1:1:1:1	0.586137(0.574924:0.41896:0.764526)	NA	NA	NA	NA
evm.model.Contig17.680_evm.model.Contig35.44	NG	0.934858	NA	NA	1.2406e-23	1971	462.662	1508.34	NA	1171	365	806	NA	NA	0.480679	1:1:1:1:1:1	0.385705(0.427329:0.351075:0.37871)	NA	NA	NA	NA
evm.model.Contig17.667_evm.model.Contig35.62	NG	1.01354	2.62536	0.386056	5.76114e-10	1674	405.346	1268.65	NA	1000	294.833	705.167	NA	NA	1.40383	1:1:1:1:1:1	0.367666(0.411509:0.328337:0.363153)	NA	NA	NA	NA
evm.model.Contig17.645_evm.model.Contig35.87	NG	0.941116	NA	NA	3.70308e-19	1923	485.449	1437.55	NA	1140	369.25	770.75	NA	NA	0.451094	1:1:1:1:1:1	0.463077(0.471795:0.371795:0.545641)	NA	NA	NA	NA
evm.model.Contig17.167_evm.model.Contig9.883	NG	0.309776	3.97652	0.0779013	6.38758e-44	1029	247.455	781.545	NA	383	184.667	198.333	NA	NA	1.19156	1:1:1:1:1:1	0.580332(0.591413:0.398892:0.750693)	NA	NA	NA	NA
evm.model.Contig17.154_evm.model.Contig9.894	NG	0.86607	0.631978	1.37041	0.0253183	885	226.153	658.847	NA	435	96.5833	338.417	NA	NA	0.80625	1:1:1:1:1:1	0.595116(0.515424:0.453728:0.816195)	NA	NA	NA	NA
evm.model.Contig17.134_evm.model.Contig9.914	NG	0.990816	3.71111	0.266987	2.80106e-07	891	205.682	685.318	NA	530	153.167	376.833	NA	NA	1.61878	1:1:1:1:1:1	0.276986(0.333729:0.243072:0.254157)	NA	NA	NA	NA
evm.model.Contig17.118_evm.model.Contig9.930	NG	0.204421	1.93356	0.105723	7.63837e-59	1203	287.373	915.627	NA	363	199.167	163.833	NA	NA	0.617478	1:1:1:1:1:1	0.432266(0.474138:0.364532:0.458128)	NA	NA	NA	NA
evm.model.Contig17.117_evm.model.Contig9.931	NG	0.502942	NA	NA	4.23346e-64	1086	264.139	821.861	NA	546	244.833	301.167	NA	NA	0.137394	1:1:1:1:1:1	0.529937(0.591153:0.406166:0.592493)	NA	NA	NA	NA
evm.model.Contig17.99_evm.model.Contig14.769	NG	0.260329	1.57435	0.165357	3.23716e-17	459	116.501	342.499	NA	152	76.6667	75.3333	NA	NA	0.593846	1:1:1:1:1:1	0.491228(0.567251:0.444444:0.461988)	NA	NA	NA	NA
evm.model.Contig6.651_evm.model.Contig35.44	NG	1.02769	2.83253	0.362818	1.57375e-11	1899	464.753	1434.25	NA	1143	340.583	802.417	NA	NA	1.4694	1:1:1:1:1:1	0.476845(0.515818:0.425722:0.488996)	NA	NA	NA	NA
evm.model.Contig6.658_evm.model.Contig35.62	NG	0.970376	NA	NA	4.83642e-15	1677	408.485	1268.52	NA	1000	309.5	690.5	NA	NA	0.490431	1:1:1:1:1:1	0.441948(0.44897:0.328652:0.548221)	NA	NA	NA	NA
evm.model.Contig6.684_evm.model.Contig35.63	NG	0.966725	NA	NA	1.84675e-07	816	195.448	620.552	NA	484	146.833	337.167	NA	NA	0.495656	1:1:1:1:1:1	0.389062(0.397656:0.328125:0.441406)	NA	NA	NA	NA
evm.model.Contig6.687_evm.model.Contig35.81	NG	0.935517	NA	NA	2.51025e-11	1155	289.946	865.054	NA	681	218.583	462.417	NA	NA	0.449633	1:1:1:1:1:1	0.376645(0.389348:0.316345:0.424242)	NA	NA	NA	NA
evm.model.Contig6.698_evm.model.Contig35.99	NG	1.51581	3.71615	0.407898	0.00730673	990	222.009	767.991	NA	665	165.333	499.667	NA	NA	2.00924	1:1:1:1:1:1	0.443856(0.491525:0.354873:0.485169)	NA	NA	NA	NA
evm.model.Contig6.715_evm.model.Contig35.121	NG	0.789735	2.31898	0.340553	2.90072e-11	1113	270.157	842.843	NA	605	193.417	411.583	NA	NA	1.16093	1:1:1:1:1:1	0.471557(0.460329:0.401946:0.552395)	NA	NA	NA	NA
evm.model.Contig6.728_evm.model.Contig35.132	NG	1.54168	4.72893	0.326011	9.43025e-05	1992	488.782	1503.22	NA	1349	365.917	983.083	NA	NA	2.32375	1:1:1:1:1:1	0.461409(0.549204:0.416787:0.418234)	NA	NA	NA	NA
evm.model.Contig6.742_evm.model.Contig35.151	NG	0.90678	2.14599	0.422546	1.03661e-07	1092	273.297	818.703	NA	624	193.25	430.75	NA	NA	1.21692	1:1:1:1:1:1	0.529595(0.522196:0.443925:0.622664)	NA	NA	NA	NA
evm.model.Contig17.229_evm.model.Contig35.12	NG	0.538984	1.04256	0.516982	0.000883921	453	122.217	330.783	NA	196	68.8333	127.167	NA	NA	0.674845	1:1:1:1:1:1	0.635417(0.60625:0.496875:0.803125)	NA	NA	NA	NA
evm.model.Contig17.227_evm.model.Contig35.13	NG	0.140295	1.23619	0.11349	4.61426e-50	1047	259.612	787.388	NA	258	157.25	100.75	NA	NA	0.412032	1:1:1:1:1:1	0.463866(0.501355:0.428184:0.46206)	NA	NA	NA	NA
evm.model.Contig17.218_evm.model.Contig35.20	NG	0.240148	1.62902	0.147419	3.1717e-73	2007	458.713	1548.29	NA	623	304.833	318.167	NA	NA	0.557584	1:1:1:1:1:1	0.455501(0.49691:0.393696:0.475896)	NA	NA	NA	NA
evm.model.Contig17.217_evm.model.Contig35.32	NG	0.812682	1.13618	0.715276	0.0335621	819	197.962	621.038	NA	424	115.833	308.167	NA	NA	0.890875	1:1:1:1:1:1	0.608466(0.590476:0.449206:0.785714)	NA	NA	NA	NA
evm.model.Contig17.207_evm.model.Contig35.41	NG	0.697093	1.44784	0.481471	1.3455e-07	1125	258.115	866.885	NA	559	165.5	393.5	NA	NA	0.86934	1:1:1:1:1:1	0.453184(0.497753:0.375281:0.486517)	NA	NA	NA	NA
evm.model.Contig17.205_evm.model.Contig35.44	NG	1.71018	NA	NA	0.00102407	1848	454.378	1393.62	NA	1281	342.667	938.333	NA	NA	1.04382	1:1:1:1:1:1	0.55037(0.531111:0.460741:0.659259)	NA	NA	NA	NA
evm.model.Contig6.651_evm.model.Contig14.434	NG	1.06722	NA	NA	1.38012e-14	2028	528.077	1499.92	NA	1252	398.167	853.833	NA	NA	0.528934	1:1:1:1:1:1	0.57623(0.564226:0.47599:0.688475)	NA	NA	NA	NA
evm.model.Contig6.662_evm.model.Contig14.426	NG	0.794029	1.36633	0.581139	5.05496e-05	1119	287.235	831.765	NA	588	180.583	407.417	NA	NA	0.940933	1:1:1:1:1:1	0.571283(0.543788:0.45112:0.718941)	NA	NA	NA	NA
evm.model.Contig6.684_evm.model.Contig14.386	NG	1.38776	1.44488	0.960467	0.766391	1077	256.207	820.793	NA	683	164.167	518.833	NA	NA	1.40134	1:1:1:1:1:1	0.428048(0.430926:0.341444:0.511774)	NA	NA	NA	NA
evm.model.Contig6.698_evm.model.Contig14.372	NG	1.21102	2.13204	0.568007	0.000531334	1389	327.057	1061.94	NA	869	231	638	NA	NA	1.42788	1:1:1:1:1:1	0.506944(0.563447:0.392992:0.564394)	NA	NA	NA	NA
evm.model.Contig6.711_evm.model.Contig14.368	NG	0.758016	NA	NA	1.75048e-34	2238	537.875	1700.12	NA	1226	415	811	NA	NA	0.335499	1:1:1:1:1:1	0.484803(0.473241:0.396928:0.584242)	NA	NA	NA	NA
evm.model.Contig6.726_evm.model.Contig14.363	NG	1.37673	0.96624	1.42483	0.0483517	636	182.56	453.44	NA	385	99.1667	285.833	NA	NA	1.2589	1:1:1:1:1:1	0.712667(0.68:0.618:0.84)	NA	NA	NA	NA
evm.model.Contig51.292_evm.model.Contig4.423	NG	0.174507	0.790898	0.220645	6.75583e-44	1962	442.982	1519.02	NA	453	216.5	236.5	NA	NA	0.313677	1:1:1:1:1:1	0.445185(0.532593:0.351111:0.451852)	NA	NA	NA	NA
evm.model.Contig51.291_evm.model.Contig4.424	NG	0.396948	1.98211	0.200266	6.21058e-56	2139	527.062	1611.94	NA	864	367.167	496.833	NA	NA	0.78754	1:1:1:1:1:1	0.498962(0.487539:0.395639:0.613707)	NA	NA	NA	NA
evm.model.Contig51.288_evm.model.Contig4.426	NG	0.529019	1.10822	0.477359	3.07445e-06	738	175.055	562.945	NA	315	101.333	213.667	NA	NA	0.666407	1:1:1:1:1:1	0.540956(0.518771:0.433447:0.670648)	NA	NA	NA	NA
evm.model.Contig51.263_evm.model.Contig4.429	NG	0.393298	0.680927	0.577592	0.00144735	624	148.612	475.388	NA	212	66.5	145.5	NA	NA	0.4618	1:1:1:1:1:1	0.54386(0.541353:0.402256:0.68797)	NA	NA	NA	NA
evm.model.Contig51.260_evm.model.Contig4.431	NG	0.323046	0.437051	0.739149	0.0597543	771	212.848	558.152	NA	217	70.5	146.5	NA	NA	0.354519	1:1:1:1:1:1	0.686522(0.617329:0.521661:0.920578)	NA	NA	NA	NA
evm.model.Contig51.259_evm.model.Contig4.432	NG	0.413987	0.922715	0.448662	3.02059e-12	1452	334.06	1117.94	NA	533	177.333	355.667	NA	NA	0.531029	1:1:1:1:1:1	0.444972(0.498102:0.479127:0.357685)	NA	NA	NA	NA
evm.model.Contig51.258_evm.model.Contig4.433	NG	0.0909636	0.955048	0.095245	7.17513e-62	1290	311.367	978.633	NA	252	168.167	83.8333	NA	NA	0.299528	1:1:1:1:1:1	0.469207(0.531178:0.438799:0.437644)	NA	NA	NA	NA
evm.model.Contig51.255_evm.model.Contig4.434	NG	0.334658	0.674301	0.496303	7.92717e-06	744	189.603	554.397	NA	234	84.3333	149.667	NA	NA	0.421213	1:1:1:1:1:1	0.586905(0.567857:0.478571:0.714286)	NA	NA	NA	NA
evm.model.Contig51.232_evm.model.Contig4.440	NG	0.467183	1.1855	0.394081	6.70092e-22	2067	477.093	1589.91	NA	837	284.167	552.833	NA	NA	0.63298	1:1:1:1:1:1	0.369969(0.460849:0.344811:0.304245)	NA	NA	NA	NA
evm.model.Contig51.225_evm.model.Contig4.441	NG	0.252947	1.02286	0.247294	7.09915e-13	546	124.499	421.501	NA	160	69.5	90.5	NA	NA	0.428503	1:1:1:1:1:1	0.409524(0.459524:0.340476:0.428571)	NA	NA	NA	NA
evm.model.Contig51.224_evm.model.Contig4.443	NG	0.488817	0.544031	0.89851	0.467252	660	178.775	481.225	NA	242	69.1667	172.833	NA	NA	0.503773	1:1:1:1:1:1	0.678524(0.537549:0.594862:0.903162)	NA	NA	NA	NA
evm.model.Contig51.218_evm.model.Contig4.451	NG	0.0643656	1.13268	0.0568261	9.04641e-36	540	133.338	406.662	NA	103	77.9167	25.0833	NA	NA	0.328154	1:1:1:1:1:1	0.345904(0.347932:0.285888:0.403893)	NA	NA	NA	NA
evm.model.Contig51.208_evm.model.Contig4.452	NG	0.493795	NA	NA	1.85629e-30	1221	266.349	954.651	NA	546	200.667	345.333	NA	NA	0.167938	1:1:1:1:1:1	0.372291(0.455882:0.26161:0.399381)	NA	NA	NA	NA
evm.model.Contig51.205_evm.model.Contig4.453	NG	0.111036	1.10746	0.100262	1.40866e-18	393	82.9456	310.054	NA	80	48	32	NA	NA	0.321339	1:1:1:1:1:1	0.469697(0.530303:0.363636:0.515152)	NA	NA	NA	NA
evm.model.Contig51.201_evm.model.Contig4.455	NG	0.260483	1.13863	0.228768	8.5068e-28	1143	258.395	884.605	NA	346	151.333	194.667	NA	NA	0.459004	1:1:1:1:1:1	0.470893(0.465311:0.411483:0.535885)	NA	NA	NA	NA
evm.model.Contig51.192_evm.model.Contig4.456	NG	0.257005	0.501359	0.512617	1.62993e-07	1308	326.83	981.17	NA	333	119.5	213.5	NA	NA	0.318061	1:1:1:1:1:1	0.615006(0.564576:0.458487:0.821956)	NA	NA	NA	NA
evm.model.Contig51.191_evm.model.Contig4.457	NG	0.15493	0.846731	0.182975	2.09706e-49	1683	425.635	1257.36	NA	392	216	176	NA	NA	0.329889	1:1:1:1:1:1	0.563412(0.642256:0.51936:0.52862)	NA	NA	NA	NA
evm.model.Contig51.188_evm.model.Contig4.458	NG	0.132801	0.370067	0.358856	3.66357e-29	3333	894.099	2438.9	NA	558	261.167	296.833	NA	NA	0.196449	1:1:1:1:1:1	0.683027(0.659947:0.490359:0.898773)	NA	NA	NA	NA
evm.model.Contig51.187_evm.model.Contig4.460	NG	0.19369	0.352373	0.549673	3.00109e-05	1272	315.646	956.354	NA	252	88.75	163.25	NA	NA	0.233067	1:1:1:1:1:1	0.647948(0.575594:0.507559:0.860691)	NA	NA	NA	NA
evm.model.Contig51.186_evm.model.Contig4.462	NG	0.336593	2.08325	0.161571	2.44008e-19	549	139.094	409.906	NA	209	97.8333	111.167	NA	NA	0.779124	1:1:1:1:1:1	0.409524(0.426374:0.334066:0.468132)	NA	NA	NA	NA
evm.model.Contig51.181_evm.model.Contig4.467	NG	0.30803	0.991125	0.310788	5.39742e-27	1647	400.037	1246.96	NA	535	220	315	NA	NA	0.473946	1:1:1:1:1:1	0.43459(0.486034:0.365922:0.451816)	NA	NA	NA	NA
evm.model.Contig51.169_evm.model.Contig4.469	NG	0.227125	0.954194	0.238028	7.10427e-29	1179	311.042	867.958	NA	338	167.917	170.083	NA	NA	0.418939	1:1:1:1:1:1	0.563607(0.535024:0.468599:0.687198)	NA	NA	NA	NA
evm.model.Contig51.166_evm.model.Contig4.470	NG	0.13887	NA	NA	4.79857e-187	2436	564.519	1871.48	NA	675	437.75	237.25	NA	NA	NA	1:1:1:1:1:1	0.590817(0.590413:0.412015:0.770024)	NA	NA	NA	NA
evm.model.Contig51.164_evm.model.Contig4.471	NG	0.355232	0.482605	0.736072	0.122828	492	134.166	357.834	NA	149	47.75	101.25	NA	NA	0.389966	1:1:1:1:1:1	0.671569(0.595588:0.573529:0.845588)	NA	NA	NA	NA
evm.model.Contig51.161_evm.model.Contig4.473	NG	0.323661	0.638939	0.506561	9.99666e-05	615	151.532	463.468	NA	187	65.1667	121.833	NA	NA	0.401343	1:1:1:1:1:1	0.629376(0.59589:0.442922:0.849315)	NA	NA	NA	NA
evm.model.Contig51.157_evm.model.Contig4.488	NG	0.222446	0.971294	0.22902	4.48574e-09	330	78.0405	251.959	NA	91	42.5	48.5	NA	NA	0.399539	1:1:1:1:1:1	0.501355(0.5:0.520325:0.48374)	NA	NA	NA	NA
evm.model.Contig51.151_evm.model.Contig4.492	NG	0.326713	0.535506	0.610101	0.0344897	351	93.6227	257.377	NA	104	35.8333	68.1667	NA	NA	0.382405	1:1:1:1:1:1	0.703837(0.625899:0.611511:0.874101)	NA	NA	NA	NA
evm.model.Contig51.148_evm.model.Contig4.493	NG	0.181083	1.38516	0.13073	3.09309e-83	2016	472.927	1543.07	NA	547	298.75	248.25	NA	NA	0.463544	1:1:1:1:1:1	0.455752(0.511799:0.393068:0.462389)	NA	NA	NA	NA
evm.model.Contig51.144_evm.model.Contig4.496	NG	0.357605	0.425154	0.84112	0.137007	1467	392.623	1074.38	NA	433	127.417	305.583	NA	NA	0.375684	1:1:1:1:1:1	0.697242(0.696942:0.501799:0.892986)	NA	NA	NA	NA
evm.model.Contig51.138_evm.model.Contig4.498	NG	0.252892	0.440483	0.574123	9.24614e-06	1371	377.224	993.776	NA	339	125.667	213.333	NA	NA	0.304507	1:1:1:1:1:1	0.711575(0.677419:0.55408:0.903226)	NA	NA	NA	NA
evm.model.Contig51.131_evm.model.Contig4.499	NG	0.308902	0.691537	0.446689	6.70817e-06	603	152.749	450.251	NA	183	69	114	NA	NA	0.405829	1:1:1:1:1:1	0.535746(0.520107:0.375335:0.711796)	NA	NA	NA	NA
evm.model.Contig51.124_evm.model.Contig4.501	NG	0.112204	0.945653	0.118653	4.02731e-59	1446	337.709	1108.29	NA	297	181.5	115.5	NA	NA	0.306854	1:1:1:1:1:1	0.556315(0.53418:0.412109:0.722656)	NA	NA	NA	NA
evm.model.Contig51.123_evm.model.Contig4.502	NG	0.144224	0.362036	0.39837	1.69439e-05	597	151.768	445.232	NA	102	43.5833	58.4167	NA	NA	0.199596	1:1:1:1:1:1	0.6518(0.593897:0.495305:0.866197)	NA	NA	NA	NA
evm.model.Contig51.121_evm.model.Contig4.507	NG	0.272984	0.922464	0.29593	2.136e-20	1152	269.577	882.423	NA	345	143.083	201.917	NA	NA	0.424968	1:1:1:1:1:1	0.440031(0.498832:0.428738:0.392523)	NA	NA	NA	NA
evm.model.Contig51.118_evm.model.Contig4.509	NG	0.159109	0.493838	0.322188	1.27776e-16	1281	335.857	945.143	NA	257	121.5	135.5	NA	NA	0.24687	1:1:1:1:1:1	0.701696(0.668142:0.497788:0.939159)	NA	NA	NA	NA
evm.model.Contig51.116_evm.model.Contig4.510	NG	0.162077	0.600021	0.270119	2.79971e-15	900	201.366	698.634	NA	185	83.1667	101.833	NA	NA	0.260063	1:1:1:1:1:1	0.519807(0.601449:0.404348:0.553623)	NA	NA	NA	NA
evm.model.Contig51.112_evm.model.Contig4.512	NG	0.291686	0.38854	0.750724	0.0260465	1311	344.061	966.939	NA	338	104.333	233.667	NA	NA	0.317105	1:1:1:1:1:1	0.681788(0.664694:0.481262:0.899408)	NA	NA	NA	NA
evm.model.Contig51.109_evm.model.Contig4.514	NG	0.154521	0.442785	0.348974	2.27444e-13	1227	321.708	905.292	NA	234	107.583	126.417	NA	NA	0.230101	1:1:1:1:1:1	0.628499(0.631679:0.469466:0.784351)	NA	NA	NA	NA
evm.model.Contig51.108_evm.model.Contig4.515	NG	0.321281	0.906146	0.354558	1.17498e-28	2223	525.559	1697.44	NA	720	276.417	443.583	NA	NA	0.459554	1:1:1:1:1:1	0.438521(0.536152:0.369485:0.409926)	NA	NA	NA	NA
evm.model.Contig51.107_evm.model.Contig4.516	NG	0.345739	0.514887	0.671486	0.00667225	918	237.804	680.196	NA	277	88.5833	188.417	NA	NA	0.389556	1:1:1:1:1:1	0.626302(0.567708:0.523438:0.78776)	NA	NA	NA	NA
evm.model.Contig51.103_evm.model.Contig4.521	NG	0.128443	1.38872	0.0924906	1.06085e-129	2532	583.618	1948.38	NA	599	369	230	NA	NA	0.418932	1:1:1:1:1:1	0.498439(0.579625:0.390515:0.525176)	NA	NA	NA	NA
evm.model.Contig51.83_evm.model.Contig4.522	NG	0.344231	1.20288	0.286172	1.0401e-28	1518	368.155	1149.84	NA	538	220.583	317.417	NA	NA	0.552477	1:1:1:1:1:1	0.613118(0.596008:0.421103:0.822243)	NA	NA	NA	NA
evm.model.Contig51.81_evm.model.Contig4.523	NG	0.169981	0.987063	0.172209	3.45634e-12	327	78.7994	248.201	NA	81	43.25	37.75	NA	NA	0.366878	1:1:1:1:1:1	0.443056(0.45:0.45:0.429167)	NA	NA	NA	NA
evm.model.Contig51.77_evm.model.Contig4.524	NG	0.675779	0.707206	0.955562	0.833809	477	123.938	353.062	NA	214	56.75	157.25	NA	NA	0.683945	1:1:1:1:1:1	0.676587(0.681548:0.470238:0.877976)	NA	NA	NA	NA
evm.model.Contig51.70_evm.model.Contig4.531	NG	0.0809716	0.759993	0.106542	6.71922e-74	1914	434.16	1479.84	NA	321	207.417	113.583	NA	NA	0.234997	1:1:1:1:1:1	0.444012(0.552877:0.376361:0.402799)	NA	NA	NA	NA
evm.model.Contig51.69_evm.model.Contig4.532	NG	0.380757	0.879806	0.432774	1.17618e-08	849	202.887	646.113	NA	298	105.083	192.917	NA	NA	0.500016	1:1:1:1:1:1	0.502844(0.585324:0.395904:0.527304)	NA	NA	NA	NA
evm.model.Contig51.68_evm.model.Contig4.533	NG	0.0789405	1.09163	0.0723141	4.73922e-132	2388	554.02	1833.98	NA	456	318.583	137.417	NA	NA	0.313887	1:1:1:1:1:1	0.408167(0.4845:0.343:0.397)	NA	NA	NA	NA
evm.model.Contig51.64_evm.model.Contig4.534	NG	0.897184	1.8088	0.496011	0.000610408	582	140.851	441.149	NA	327	96.1667	230.833	NA	NA	1.11781	1:1:1:1:1:1	0.466469(0.411243:0.376726:0.61144)	NA	NA	NA	NA
evm.model.Contig51.55_evm.model.Contig4.536	NG	0.400846	0.6219	0.64455	0.000178581	1335	333.963	1001.04	NA	452	141.167	310.833	NA	NA	0.456145	1:1:1:1:1:1	0.656823(0.62831:0.47556:0.866599)	NA	NA	NA	NA
evm.model.Contig51.53_evm.model.Contig4.544	NG	0.134036	0.730686	0.183438	8.91315e-114	4287	1060.02	3226.98	NA	891	494.917	396.083	NA	NA	0.281566	1:1:1:1:1:1	0.490367(0.568245:0.479805:0.42305)	NA	NA	NA	NA
evm.model.Contig51.46_evm.model.Contig4.550	NG	0.0994873	2.06804	0.0481071	8.14982e-129	1710	413.103	1296.9	NA	411	290.167	120.833	NA	NA	0.575051	1:1:1:1:1:1	0.532597(0.567035:0.390379:0.640379)	NA	NA	NA	NA
evm.model.Contig51.36_evm.model.Contig4.551	NG	0.255893	0.430596	0.594275	0.00457969	639	166.614	472.386	NA	157	54.5833	102.417	NA	NA	0.301445	1:1:1:1:1:1	0.639657(0.600791:0.533597:0.784585)	NA	NA	NA	NA
evm.model.Contig51.35_evm.model.Contig4.553	NG	0.146273	0.880639	0.166098	2.28666e-44	1380	341.569	1038.43	NA	315	177	138	NA	NA	0.328039	1:1:1:1:1:1	0.516417(0.574946:0.406852:0.567452)	NA	NA	NA	NA
evm.model.Contig51.34_evm.model.Contig4.554	NG	0.156337	0.409099	0.382151	3.46187e-12	1362	360.479	1001.52	NA	255	113.667	141.333	NA	NA	0.223236	1:1:1:1:1:1	0.714089(0.639175:0.589691:0.913402)	NA	NA	NA	NA
evm.model.Contig51.31_evm.model.Contig4.568	NG	0.497505	0.688061	0.723053	0.0344233	738	180.235	557.765	NA	284	81.1667	202.833	NA	NA	0.544043	1:1:1:1:1:1	0.589109(0.523102:0.419142:0.825083)	NA	NA	NA	NA
evm.model.Contig51.30_evm.model.Contig4.593	NG	0.365745	0.813089	0.449822	8.32025e-09	1029	237.568	791.432	NA	347	117.917	229.083	NA	NA	0.469025	1:1:1:1:1:1	0.497671(0.502994:0.376248:0.613772)	NA	NA	NA	NA
evm.model.Contig51.28_evm.model.Contig4.595	NG	0.131203	1.81311	0.0723636	9.26268e-100	1584	389.744	1194.26	NA	410	266.25	143.75	NA	NA	0.545037	1:1:1:1:1:1	0.608059(0.607143:0.415751:0.801282)	NA	NA	NA	NA
evm.model.Contig51.25_evm.model.Contig4.597	NG	0.174349	0.491236	0.354919	6.75705e-13	1146	296.421	849.579	NA	239	106.833	132.167	NA	NA	0.256314	1:1:1:1:1:1	0.696634(0.637931:0.561576:0.890394)	NA	NA	NA	NA
evm.model.Contig51.24_evm.model.Contig4.598	NG	0.245953	1.14055	0.215644	3.40291e-23	831	203.895	627.105	NA	251	119.5	131.5	NA	NA	0.465452	1:1:1:1:1:1	0.537447(0.495253:0.492089:0.625)	NA	NA	NA	NA
evm.model.Contig51.22_evm.model.Contig4.600	NG	0.0804788	1.3779	0.0584067	5.51883e-70	1041	248.195	792.805	NA	217	156.5	60.5	NA	NA	0.38981	1:1:1:1:1:1	0.500472(0.535411:0.399433:0.566572)	NA	NA	NA	NA
evm.model.Contig51.20_evm.model.Contig4.602	NG	0.138785	0.372006	0.373073	1.24884e-11	1326	336.138	989.862	NA	224	98.5833	125.417	NA	NA	0.197906	1:1:1:1:1:1	0.659236(0.631635:0.468153:0.877919)	NA	NA	NA	NA
evm.model.Contig51.17_evm.model.Contig4.604	NG	1.02185	0.61093	1.67262	0.000179854	951	240.101	710.899	NA	497	100.333	396.667	NA	NA	0.918106	1:1:1:1:1:1	0.668052(0.567867:0.577562:0.858726)	NA	NA	NA	NA
evm.model.Contig51.8_evm.model.Contig4.611	NG	0.168853	0.291117	0.580018	0.0462399	369	102.237	266.763	NA	65	24.6667	40.3333	NA	NA	0.202728	1:1:1:1:1:1	0.729762(0.75:0.532143:0.907143)	NA	NA	NA	NA
evm.model.Contig51.4_evm.model.Contig4.615	NG	0.273515	0.44789	0.610676	0.00153354	855	231.789	623.211	NA	221	78.1667	142.833	NA	NA	0.320788	1:1:1:1:1:1	0.697635(0.592905:0.557432:0.942568)	NA	NA	NA	NA
evm.model.Contig51.2_evm.model.Contig4.617	NG	0.899055	1.08372	0.829598	0.116061	1356	338.315	1017.69	NA	727	193.917	533.083	NA	NA	0.945129	1:1:1:1:1:1	0.5809(0.542883:0.466241:0.733577)	NA	NA	NA	NA
evm.model.Contig42.3_evm.model.Contig4.619	NG	0.180288	0.37522	0.480486	0.000307898	579	164.558	414.442	NA	115	48.5833	66.4167	NA	NA	0.23569	1:1:1:1:1:1	0.71273(0.69598:0.487437:0.954774)	NA	NA	NA	NA
evm.model.Contig42.5_evm.model.Contig4.620	NG	0.216852	0.791336	0.274033	3.48167e-27	1446	358.298	1087.7	NA	380	175.167	204.833	NA	NA	0.359201	1:1:1:1:1:1	0.611872(0.58317:0.428571:0.823875)	NA	NA	NA	NA
evm.model.Contig42.13_evm.model.Contig4.621	NG	0.0821447	0.791168	0.103827	1.39652e-72	1818	414.939	1403.06	NA	312	202.833	109.167	NA	NA	0.243972	1:1:1:1:1:1	0.453166(0.518838:0.424647:0.416013)	NA	NA	NA	NA
evm.model.Contig42.14_evm.model.Contig4.622	NG	0.367207	0.463143	0.792859	0.159266	678	183.77	494.23	NA	207	63.5	143.5	NA	NA	0.39321	1:1:1:1:1:1	0.538549(0.505669:0.452381:0.657596)	NA	NA	NA	NA
evm.model.Contig42.16_evm.model.Contig4.624	NG	0.246528	0.407004	0.605715	0.011431	594	155.734	438.266	NA	141	48.9167	92.0833	NA	NA	0.288601	1:1:1:1:1:1	0.72549(0.70362:0.554299:0.918552)	NA	NA	NA	NA
evm.model.Contig42.19_evm.model.Contig4.630	NG	0.888246	0.56493	1.57231	0.00922229	561	145.723	415.277	NA	274	57.8333	216.167	NA	NA	0.804263	1:1:1:1:1:1	0.66129(0.578341:0.550691:0.854839)	NA	NA	NA	NA
evm.model.Contig42.33_evm.model.Contig4.631	NG	0.390205	0.537902	0.72542	0.121331	405	110.268	294.732	NA	132	42.3333	89.6667	NA	NA	0.430418	1:1:1:1:1:1	0.70045(0.625:0.564189:0.912162)	NA	NA	NA	NA
evm.model.Contig42.36_evm.model.Contig4.634	NG	0.228385	1.14767	0.198998	1.07377e-14	522	108.06	413.94	NA	145	63.5	81.5	NA	NA	0.418689	1:1:1:1:1:1	0.422733(0.425287:0.293103:0.549808)	NA	NA	NA	NA
evm.model.Contig42.37_evm.model.Contig4.635	NG	0.896244	1.27749	0.701567	0.0042359	1389	327.116	1061.88	NA	756	200.667	555.333	NA	NA	0.986028	1:1:1:1:1:1	0.404568(0.426052:0.381275:0.406377)	NA	NA	NA	NA
evm.model.Contig42.41_evm.model.Contig4.639	NG	0.279567	0.529447	0.528037	1.05894e-05	975	249.059	725.941	NA	264	94.5833	169.417	NA	NA	0.343398	1:1:1:1:1:1	0.650287(0.597052:0.536855:0.816953)	NA	NA	NA	NA
evm.model.Contig42.44_evm.model.Contig4.642	NG	0.262639	0.884346	0.296986	3.34709e-16	858	217.905	640.095	NA	255	113.167	141.833	NA	NA	0.420533	1:1:1:1:1:1	0.610756(0.567093:0.496805:0.768371)	NA	NA	NA	NA
evm.model.Contig42.50_evm.model.Contig4.650	NG	0.235458	0.418311	0.562878	4.90498e-06	1428	374.786	1053.21	NA	333	120.167	212.833	NA	NA	0.283449	1:1:1:1:1:1	0.688406(0.676749:0.494329:0.89414)	NA	NA	NA	NA
evm.model.Contig42.58_evm.model.Contig4.653	NG	0.0126494	0.535006	0.0236435	3.12947e-29	546	127.452	418.548	NA	54	48.75	5.25	NA	NA	0.134582	1:1:1:1:1:1	0.568681(0.535714:0.39011:0.78022)	NA	NA	NA	NA
evm.model.Contig42.60_evm.model.Contig4.655	NG	0.0774055	0.763206	0.101422	8.6726e-50	1203	287.461	915.539	NA	205	137.667	67.3333	NA	NA	0.24128	1:1:1:1:1:1	0.51358(0.582716:0.409877:0.548148)	NA	NA	NA	NA
evm.model.Contig42.85_evm.model.Contig4.661	NG	0.241256	0.757227	0.318604	2.70647e-16	993	263.073	729.927	NA	276	125.417	150.583	NA	NA	0.377951	1:1:1:1:1:1	0.676136(0.676136:0.505682:0.846591)	NA	NA	NA	NA
evm.model.Contig42.103_evm.model.Contig4.665	NG	0.716344	0.783824	0.913909	0.630603	549	148.07	400.93	NA	257	72	185	NA	NA	0.734544	1:1:1:1:1:1	0.609195(0.56705:0.51341:0.747126)	NA	NA	NA	NA
evm.model.Contig42.115_evm.model.Contig4.667	NG	0.0905955	0.195228	0.46405	0.0519741	231	61.0867	169.913	NA	25	10.5	14.5	NA	NA	0.118265	1:1:1:1:1:1	0.632184(0.534483:0.471264:0.890805)	NA	NA	NA	NA
evm.model.Contig42.117_evm.model.Contig4.668	NG	0.178605	0.642936	0.277796	1.15792e-18	1083	263.46	819.54	NA	244	113.75	130.25	NA	NA	0.291562	1:1:1:1:1:1	0.628415(0.543716:0.460383:0.881148)	NA	NA	NA	NA
evm.model.Contig42.140_evm.model.Contig4.675	NG	0.193266	0.728591	0.26526	1.80587e-36	1926	483.086	1442.91	NA	471	225.167	245.833	NA	NA	0.327538	1:1:1:1:1:1	0.566568(0.581361:0.489645:0.628698)	NA	NA	NA	NA
evm.model.Contig42.151_evm.model.Contig4.684	NG	0.223399	0.591598	0.37762	7.54115e-20	1869	467.164	1401.84	NA	462	191.167	270.833	NA	NA	0.315432	1:1:1:1:1:1	0.659701(0.617647:0.49226:0.869195)	NA	NA	NA	NA
evm.model.Contig42.153_evm.model.Contig4.685	NG	0.162245	0.786171	0.206374	4.4649e-26	1047	241.062	805.938	NA	235	117.417	117.583	NA	NA	0.305898	1:1:1:1:1:1	0.415622(0.507519:0.389724:0.349624)	NA	NA	NA	NA
evm.model.Contig42.157_evm.model.Contig4.695	NG	0.256502	0.941329	0.272489	3.79292e-15	741	172.505	568.495	NA	216	92.5	123.5	NA	NA	0.41593	1:1:1:1:1:1	0.415106(0.425094:0.367041:0.453184)	NA	NA	NA	NA
evm.model.Contig42.162_evm.model.Contig4.703	NG	0.322717	0.779509	0.414	4.52979e-05	384	104.696	279.304	NA	124	50.75	73.25	NA	NA	0.44726	1:1:1:1:1:1	0.539075(0.550239:0.385167:0.681818)	NA	NA	NA	NA
evm.model.Contig42.175_evm.model.Contig4.713	NG	1.05722	1.89411	0.55816	1.81188e-06	1785	472.716	1312.28	NA	1070	326.167	743.833	NA	NA	1.27885	1:1:1:1:1:1	0.560795(0.555479:0.485437:0.64147)	NA	NA	NA	NA
evm.model.Contig42.199_evm.model.Contig4.719	NG	0.345103	0.692424	0.498399	3.55549e-12	1860	481.668	1378.33	NA	599	217.75	381.25	NA	NA	0.435046	1:1:1:1:1:1	0.591463(0.535366:0.442683:0.796341)	NA	NA	NA	NA
evm.model.Contig42.203_evm.model.Contig4.744	NG	0.884526	NA	NA	1.09396e-18	1608	396.174	1211.83	NA	933	303.583	629.417	NA	NA	0.420222	1:1:1:1:1:1	0.428798(0.479592:0.385714:0.421088)	NA	NA	NA	NA
evm.model.Contig42.221_evm.model.Contig4.749	NG	0.104961	0.736938	0.142429	9.59172e-48	1542	333.871	1208.13	NA	275	156.667	118.333	NA	NA	0.241796	1:1:1:1:1:1	0.509621(0.527002:0.319367:0.682495)	NA	NA	NA	NA
evm.model.Contig42.229_evm.model.Contig4.750	NG	0.298126	0.526716	0.566008	4.44276e-05	1017	262.941	754.059	NA	285	99.5	185.5	NA	NA	0.357227	1:1:1:1:1:1	0.663111(0.625333:0.470667:0.893333)	NA	NA	NA	NA
evm.model.Contig42.231_evm.model.Contig4.751	NG	0.300589	0.888941	0.338143	2.75046e-16	1104	265.803	838.197	NA	346	138.417	207.583	NA	NA	0.442243	1:1:1:1:1:1	0.52649(0.533113:0.470199:0.576159)	NA	NA	NA	NA
evm.model.Contig42.233_evm.model.Contig4.759	NG	0.103923	0.513297	0.202463	4.76906e-16	747	180.251	566.749	NA	122	67	55	NA	NA	0.202705	1:1:1:1:1:1	0.592866(0.603321:0.461255:0.714022)	NA	NA	NA	NA
evm.model.Contig42.241_evm.model.Contig4.762	NG	0.274131	0.565729	0.484562	4.58846e-06	744	209.777	534.223	NA	206	83.3333	122.667	NA	NA	0.35635	1:1:1:1:1:1	0.706037(0.706693:0.507874:0.903543)	NA	NA	NA	NA
evm.model.Contig42.246_evm.model.Contig4.766	NG	0.247895	1.11485	0.222357	5.04368e-34	1383	311.582	1071.42	NA	407	180.833	226.167	NA	NA	0.443215	1:1:1:1:1:1	0.463231(0.520796:0.396022:0.472875)	NA	NA	NA	NA
evm.model.Contig42.247_evm.model.Contig4.769	NG	1.13361	2.34016	0.484417	9.64978e-05	1056	277.356	778.644	NA	654	198.833	455.167	NA	NA	1.45051	1:1:1:1:1:1	0.54955(0.571726:0.445946:0.630977)	NA	NA	NA	NA
evm.model.Contig42.251_evm.model.Contig4.780	NG	0.230832	1.22517	0.188409	2.39895e-39	1293	304.022	988.978	NA	380	183.5	196.5	NA	NA	0.464629	1:1:1:1:1:1	0.445118(0.493939:0.394949:0.446465)	NA	NA	NA	NA
evm.model.Contig42.256_evm.model.Contig4.782	NG	0.334081	0.802156	0.416479	4.91452e-16	1629	402.774	1226.23	NA	529	198.417	330.583	NA	NA	0.449814	1:1:1:1:1:1	0.629439(0.562715:0.477663:0.847938)	NA	NA	NA	NA
evm.model.Contig42.262_evm.model.Contig4.791	NG	0.221533	0.470664	0.470682	4.77235e-05	639	180.218	458.782	NA	151	63	88	NA	NA	0.291796	1:1:1:1:1:1	0.660096(0.636201:0.498208:0.845878)	NA	NA	NA	NA
evm.model.Contig42.269_evm.model.Contig4.801	NG	0.319799	1.1481	0.278547	5.33658e-36	1968	438.695	1529.3	NA	656	257.833	398.167	NA	NA	0.504439	1:1:1:1:1:1	0.413809(0.507545:0.336077:0.397805)	NA	NA	NA	NA
evm.model.Contig42.291_evm.model.Contig4.813	NG	0.103225	0.60881	0.169553	8.45862e-13	423	106.73	316.27	NA	75	44.5	30.5	NA	NA	0.230793	1:1:1:1:1:1	0.537415(0.535714:0.428571:0.647959)	NA	NA	NA	NA
evm.model.Contig42.300_evm.model.Contig4.821	NG	1.13252	4.52201	0.250447	1.26294e-14	2679	662.706	2016.29	NA	1674	495.833	1178.17	NA	NA	1.97098	1:1:1:1:1:1	0.511207(0.524015:0.402978:0.606628)	NA	NA	NA	NA
evm.model.Contig42.323_evm.model.Contig4.831	NG	0.914698	0.913342	1.00148	1	1374	356.002	1018	NA	726	188	538	NA	NA	0.914346	1:1:1:1:1:1	0.595196(0.581851:0.480427:0.72331)	NA	NA	NA	NA
evm.model.Contig44.3_evm.model.Contig4.841	NG	1.15985	1.22162	0.949442	0.710446	984	252.814	731.186	NA	584	152.417	431.583	NA	NA	1.17572	1:1:1:1:1:1	0.601047(0.612319:0.455314:0.735507)	NA	NA	NA	NA
evm.model.Contig44.15_evm.model.Contig4.860	NG	0.74704	NA	NA	2.97674e-26	1041	242.373	798.627	NA	582	204.25	377.75	NA	NA	0.340282	1:1:1:1:1:1	0.327973(0.328947:0.272417:0.382554)	NA	NA	NA	NA
evm.model.Contig44.17_evm.model.Contig4.885	NG	0.21769	0.576335	0.377715	7.94506e-13	1119	307.475	811.525	NA	277	123.667	153.333	NA	NA	0.316238	1:1:1:1:1:1	0.670782(0.625926:0.493827:0.892593)	NA	NA	NA	NA
evm.model.Contig44.21_evm.model.Contig72.11	NG	0.470437	0.72584	0.648128	0.037332	423	105.363	317.637	NA	160	49	111	NA	NA	0.534054	1:1:1:1:1:1	0.589474(0.468421:0.534211:0.765789)	NA	NA	NA	NA
evm.model.Contig44.28_evm.model.Contig72.30	NG	0.205656	0.605348	0.339732	6.83475e-10	732	179.747	552.253	NA	174	74.6667	99.3333	NA	NA	0.303803	1:1:1:1:1:1	0.651102(0.519455:0.548638:0.885214)	NA	NA	NA	NA
evm.model.Contig44.30_evm.model.Contig72.35	NG	0.196813	0.307766	0.639491	0.0249942	660	173.309	486.691	NA	128	43.75	84.25	NA	NA	0.225948	1:1:1:1:1:1	0.673246(0.620614:0.467105:0.932018)	NA	NA	NA	NA
evm.model.Contig44.45_evm.model.Contig72.40	NG	0.284504	1.2462	0.228297	4.54815e-47	2001	450.937	1550.06	NA	641	274	367	NA	NA	0.501228	1:1:1:1:1:1	0.436314(0.485482:0.405343:0.418118)	NA	NA	NA	NA
evm.model.Contig44.50_evm.model.Contig72.44	NG	0.352582	0.867985	0.406208	2.27902e-17	1590	419.541	1170.46	NA	545	215.75	329.25	NA	NA	0.488578	1:1:1:1:1:1	0.639226(0.643847:0.461005:0.812825)	NA	NA	NA	NA
evm.model.Contig44.53_evm.model.Contig72.45	NG	0.333601	1.11573	0.298997	2.5322e-44	2577	623.379	1953.62	NA	888	361.917	526.083	NA	NA	0.5228	1:1:1:1:1:1	0.609369(0.56159:0.430011:0.836506)	NA	NA	NA	NA
evm.model.Contig44.55_evm.model.Contig72.47	NG	0.546889	0.728611	0.750591	0.121773	528	128.368	399.632	NA	215	59.8333	155.167	NA	NA	0.591069	1:1:1:1:1:1	0.645604(0.604396:0.43956:0.892857)	NA	NA	NA	NA
evm.model.Contig36.354_evm.model.Contig8.301	NG	0.397713	2.18602	0.181935	1.3932e-41	1527	358.552	1168.45	NA	615	254.333	360.667	NA	NA	0.817621	1:1:1:1:1:1	0.477969(0.528736:0.402299:0.502874)	NA	NA	NA	NA
evm.model.Contig36.348_evm.model.Contig8.291	NG	0.127823	0.806569	0.158477	1.02675e-25	771	189.557	581.443	NA	162	93.6667	68.3333	NA	NA	0.294698	1:1:1:1:1:1	0.533587(0.558935:0.439163:0.602662)	NA	NA	NA	NA
evm.model.Contig36.327_evm.model.Contig8.283	NG	0.489786	1.41902	0.345158	2.47477e-13	963	225.955	737.045	NA	409	143.917	265.083	NA	NA	0.707818	1:1:1:1:1:1	0.587324(0.584507:0.488732:0.688732)	NA	NA	NA	NA
evm.model.Contig36.322_evm.model.Contig8.269	NG	0.30656	0.535659	0.572305	0.00137142	636	182.637	453.363	NA	184	69.9167	114.083	NA	NA	0.37235	1:1:1:1:1:1	0.573834(0.556995:0.472798:0.69171)	NA	NA	NA	NA
evm.model.Contig36.318_evm.model.Contig8.267	NG	0.623877	1.21189	0.514796	0.000486959	510	118.283	391.717	NA	237	71.0833	165.917	NA	NA	0.760253	1:1:1:1:1:1	0.49258(0.503425:0.34589:0.628425)	NA	NA	NA	NA
evm.model.Contig36.306_evm.model.Contig8.262	NG	0.175452	1.21008	0.144992	6.78534e-45	1134	282.773	851.227	NA	303	169.833	133.167	NA	NA	0.433446	1:1:1:1:1:1	0.565972(0.56901:0.457031:0.671875)	NA	NA	NA	NA
evm.model.Contig36.305_evm.model.Contig8.261	NG	0.214038	0.809286	0.264478	8.65631e-12	537	136.01	400.99	NA	142	67.3333	74.6667	NA	NA	0.364801	1:1:1:1:1:1	0.457615(0.469828:0.418103:0.484914)	NA	NA	NA	NA
evm.model.Contig36.302_evm.model.Contig8.255	NG	0.137521	1.08934	0.126242	3.48848e-42	1026	234.115	791.885	NA	234	134.5	99.5	NA	NA	0.35471	1:1:1:1:1:1	0.437805(0.492683:0.364634:0.456098)	NA	NA	NA	NA
evm.model.Contig36.300_evm.model.Contig8.251	NG	0.314232	0.973252	0.322868	3.8364e-18	1134	277.001	856.999	NA	371	151	220	NA	NA	0.47521	1:1:1:1:1:1	0.388657(0.492693:0.351775:0.321503)	NA	NA	NA	NA
evm.model.Contig36.284_evm.model.Contig8.248	NG	0.108631	0.786972	0.138036	5.43382e-47	1380	317.013	1062.99	NA	262	154.5	107.5	NA	NA	0.264459	1:1:1:1:1:1	0.478944(0.54818:0.437901:0.450749)	NA	NA	NA	NA
evm.model.Contig36.281_evm.model.Contig8.247	NG	0.229625	0.798219	0.287671	2.67322e-26	1446	364.531	1081.47	NA	393	179.083	213.917	NA	NA	0.372965	1:1:1:1:1:1	0.482652(0.556691:0.463755:0.427509)	NA	NA	NA	NA
evm.model.Contig36.280_evm.model.Contig8.245	NG	0.084196	0.811094	0.103806	2.66657e-25	603	132.143	470.857	NA	103	65.5	37.5	NA	NA	0.243491	1:1:1:1:1:1	0.533172(0.597087:0.347087:0.65534)	NA	NA	NA	NA
evm.model.Contig36.279_evm.model.Contig8.244	NG	0.178514	1.00704	0.177266	5.74978e-08	216	52.3325	163.667	NA	55	29	26	NA	NA	0.379249	1:1:1:1:1:1	0.441767(0.463855:0.289157:0.572289)	NA	NA	NA	NA
evm.model.Contig36.274_evm.model.Contig8.243	NG	0.099205	1.3106	0.0756946	2.44779e-75	1308	299.11	1008.89	NA	279	185.25	93.75	NA	NA	0.376222	1:1:1:1:1:1	0.485985(0.530682:0.351136:0.576136)	NA	NA	NA	NA
evm.model.Contig36.271_evm.model.Contig8.242	NG	0.163203	1.40155	0.116445	8.13196e-54	1149	281.956	867.044	NA	306	178.833	127.167	NA	NA	0.467083	1:1:1:1:1:1	0.514948(0.542601:0.380045:0.622197)	NA	NA	NA	NA
evm.model.Contig36.270_evm.model.Contig8.237	NG	0.196927	1.01819	0.193408	9.69507e-43	1428	361.285	1066.72	NA	386	201.25	184.75	NA	NA	0.404708	1:1:1:1:1:1	0.51494(0.578685:0.434263:0.531873)	NA	NA	NA	NA
evm.model.Contig36.253_evm.model.Contig8.235	NG	0.42428	0.592596	0.715968	0.0192183	957	244.105	712.895	NA	331	100	231	NA	NA	0.467213	1:1:1:1:1:1	0.652367(0.569527:0.471893:0.91568)	NA	NA	NA	NA
evm.model.Contig36.238_evm.model.Contig8.231	NG	0.207676	0.870044	0.238696	2.47078e-16	684	161.682	522.318	NA	178	83.25	94.75	NA	NA	0.364245	1:1:1:1:1:1	0.370572(0.472752:0.365123:0.273842)	NA	NA	NA	NA
evm.model.Contig36.228_evm.model.Contig8.220	NG	0.515826	0.541746	0.952155	0.654343	1323	355.337	967.663	NA	498	137.083	360.917	NA	NA	0.522788	1:1:1:1:1:1	0.664553(0.663949:0.483696:0.846014)	NA	NA	NA	NA
evm.model.Contig36.222_evm.model.Contig8.212	NG	0.88914	0.455414	1.95238	0.000178036	582	145.5	436.5	NA	277	49.6667	227.333	NA	NA	0.780708	1:1:1:1:1:1	0.696541(0.634434:0.521226:0.933962)	NA	NA	NA	NA
evm.model.Contig36.213_evm.model.Contig8.202	NG	0.612677	1.0081	0.607753	2.87328e-05	1296	312.485	983.515	NA	585	173.25	411.75	NA	NA	0.70802	1:1:1:1:1:1	0.381893(0.417279:0.325827:0.402574)	NA	NA	NA	NA
evm.model.Contig36.209_evm.model.Contig8.198	NG	0.261697	1.12205	0.233232	2.49589e-26	1128	248.715	879.285	NA	339	144.75	194.25	NA	NA	0.451397	1:1:1:1:1:1	0.46375(0.5225:0.365:0.50375)	NA	NA	NA	NA
evm.model.Contig36.204_evm.model.Contig8.194	NG	0.126175	0.893643	0.141191	1.16413e-18	489	118.733	370.267	NA	105	62	43	NA	NA	0.312521	1:1:1:1:1:1	0.542683(0.582317:0.442073:0.603659)	NA	NA	NA	NA
evm.model.Contig36.199_evm.model.Contig8.184	NG	0.0734756	0.773552	0.0949847	3.66253e-138	3255	785.642	2469.36	NA	552	379.167	172.833	NA	NA	0.242449	1:1:1:1:1:1	0.448752(0.499119:0.479295:0.367841)	NA	NA	NA	NA
evm.model.Contig36.195_evm.model.Contig8.183	NG	0.307555	0.308012	0.998514	0.917868	630	170.888	459.112	NA	159	43.1667	115.833	NA	NA	0.307679	1:1:1:1:1:1	0.693848(0.622318:0.536481:0.922747)	NA	NA	NA	NA
evm.model.Contig36.183_evm.model.Contig8.179	NG	0.236079	0.652609	0.361746	4.98287e-16	1281	336.712	944.288	NA	338	146.75	191.25	NA	NA	0.345564	1:1:1:1:1:1	0.666667(0.59:0.587:0.823)	NA	NA	NA	NA
evm.model.Contig36.177_evm.model.Contig8.174	NG	0.368511	0.660576	0.557863	0.00411621	510	111.579	398.421	NA	165	49	116	NA	NA	0.43241	1:1:1:1:1:1	0.525043(0.528497:0.30829:0.738342)	NA	NA	NA	NA
evm.model.Contig36.165_evm.model.Contig8.166	NG	0.103665	0.81591	0.127055	6.54147e-57	1536	360.277	1175.72	NA	293	179.167	113.833	NA	NA	0.270726	1:1:1:1:1:1	0.441057(0.499129:0.417247:0.406794)	NA	NA	NA	NA
evm.model.Contig36.163_evm.model.Contig8.164	NG	0.161696	0.691115	0.233964	6.6103e-25	1119	288.263	830.737	NA	251	130.167	120.833	NA	NA	0.298078	1:1:1:1:1:1	0.555415(0.625635:0.432741:0.607868)	NA	NA	NA	NA
evm.model.Contig36.157_evm.model.Contig4.15	NG	1.33621	1.42972	0.934602	0.622141	1503	374.299	1128.7	NA	943	239	704	NA	NA	1.3595	1:1:1:1:1:1	0.571023(0.597538:0.431818:0.683712)	NA	NA	NA	NA
evm.model.Contig36.137_evm.model.Contig4.34	NG	0.993725	NA	NA	1.50649e-22	1005	248.306	756.694	NA	634	217.333	416.667	NA	NA	0.501133	1:1:1:1:1:1	0.334024(0.35544:0.281347:0.365285)	NA	NA	NA	NA
evm.model.Contig36.123_evm.model.Contig4.52	NG	0.0938054	0.69788	0.134415	2.58551e-18	495	132.09	362.91	NA	92	60	32	NA	NA	0.255002	1:1:1:1:1:1	0.659639(0.614458:0.472892:0.891566)	NA	NA	NA	NA
evm.model.Contig36.107_evm.model.Contig4.57	NG	0.00576302	0.812163	0.00709588	1.97433e-88	1131	260.061	870.939	NA	134	129	5	NA	NA	0.191186	1:1:1:1:1:1	0.472458(0.516949:0.387712:0.512712)	NA	NA	NA	NA
evm.model.Contig36.104_evm.model.Contig4.58	NG	0.11147	0.813325	0.137055	2.48142e-95	2730	662.396	2067.6	NA	543	328.833	214.167	NA	NA	0.281765	1:1:1:1:1:1	0.429437(0.501473:0.454322:0.332515)	NA	NA	NA	NA
evm.model.Contig36.78_evm.model.Contig4.61	NG	0.300811	0.452831	0.664291	0.00566335	972	240.237	731.763	NA	263	81.6667	181.333	NA	NA	0.338384	1:1:1:1:1:1	0.675516(0.60767:0.49115:0.927729)	NA	NA	NA	NA
evm.model.Contig36.62_evm.model.Contig4.64	NG	0.100948	0.922799	0.109393	1.55089e-14	318	70.953	247.047	NA	61	37.6667	23.3333	NA	NA	0.284321	1:1:1:1:1:1	0.383013(0.353365:0.293269:0.502404)	NA	NA	NA	NA
evm.model.Contig36.58_evm.model.Contig4.65	NG	0.30687	1.47819	0.207598	1.74949e-16	591	127.42	463.58	NA	199	82.25	116.75	NA	NA	0.559408	1:1:1:1:1:1	0.486698(0.528169:0.410798:0.521127)	NA	NA	NA	NA
evm.model.Contig36.57_evm.model.Contig4.67	NG	0.0833519	0.981441	0.0849281	2.65594e-59	1203	269.176	933.824	NA	221	147.333	73.6667	NA	NA	0.284303	1:1:1:1:1:1	0.462272(0.523632:0.414179:0.449005)	NA	NA	NA	NA
evm.model.Contig36.55_evm.model.Contig4.71	NG	0.253676	0.543398	0.466832	1.74729e-07	1059	245.525	813.475	NA	270	94.9167	175.083	NA	NA	0.320847	1:1:1:1:1:1	0.551081(0.493289:0.36689:0.793065)	NA	NA	NA	NA
evm.model.Contig36.49_evm.model.Contig4.75	NG	0.125625	0.741632	0.169389	7.65599e-73	2607	609.172	1997.83	NA	518	286.917	231.083	NA	NA	0.269566	1:1:1:1:1:1	0.48062(0.565338:0.420266:0.456257)	NA	NA	NA	NA
evm.model.Contig36.48_evm.model.Contig4.78	NG	0.288478	0.693678	0.415868	1.98182e-09	945	228.508	716.492	NA	275	103.417	171.583	NA	NA	0.386459	1:1:1:1:1:1	0.602627(0.54064:0.520936:0.746305)	NA	NA	NA	NA
evm.model.Contig36.46_evm.model.Contig4.80	NG	1.0999	1.02626	1.07176	0.786626	309	71.6921	237.308	NA	177	40.0833	136.917	NA	NA	1.08282	1:1:1:1:1:1	0.570667(0.44:0.472:0.8)	NA	NA	NA	NA
evm.model.Contig36.41_evm.model.Contig4.85	NG	0.378818	0.846275	0.44763	1.93481e-08	933	221.585	711.415	NA	324	112.417	211.583	NA	NA	0.489838	1:1:1:1:1:1	0.439201(0.48852:0.41199:0.417092)	NA	NA	NA	NA
evm.model.Contig36.38_evm.model.Contig4.87	NG	0.179427	1.15316	0.155596	7.85418e-44	1185	290.977	894.023	NA	314	171.333	142.667	NA	NA	0.418529	1:1:1:1:1:1	0.564134(0.564951:0.469363:0.658088)	NA	NA	NA	NA
evm.model.Contig36.34_evm.model.Contig4.91	NG	0.156636	0.919572	0.170336	6.39747e-15	438	103.16	334.84	NA	102	54.6667	47.3333	NA	NA	0.336326	1:1:1:1:1:1	0.530675(0.527607:0.411043:0.653374)	NA	NA	NA	NA
evm.model.Contig36.31_evm.model.Contig4.95	NG	0.213666	0.872944	0.244765	5.39344e-29	1284	322.149	961.851	NA	345	166.167	178.833	NA	NA	0.379076	1:1:1:1:1:1	0.633547(0.603632:0.495726:0.801282)	NA	NA	NA	NA
evm.model.Contig36.27_evm.model.Contig4.108	NG	0.0798915	0.661128	0.120841	2.12987e-23	648	150.97	497.03	NA	104	66.3333	37.6667	NA	NA	0.215307	1:1:1:1:1:1	0.466799(0.52988:0.370518:0.5)	NA	NA	NA	NA
evm.model.Contig36.24_evm.model.Contig4.114	NG	0.673776	0.945796	0.71239	0.0620557	588	135.508	452.492	NA	274	72.8333	201.167	NA	NA	0.736464	1:1:1:1:1:1	0.526042(0.482639:0.411458:0.684028)	NA	NA	NA	NA
evm.model.Contig36.18_evm.model.Contig4.122	NG	0.167401	0.597474	0.280182	4.76055e-18	1077	272.742	804.258	NA	233	112.333	120.667	NA	NA	0.276314	1:1:1:1:1:1	0.641026(0.576923:0.453581:0.892573)	NA	NA	NA	NA
evm.model.Contig36.16_evm.model.Contig4.145	NG	0.363823	2.2599	0.160991	1.60735e-79	2751	609.503	2141.5	NA	1052	434.667	617.333	NA	NA	0.783912	1:1:1:1:1:1	0.386319(0.453094:0.293485:0.412378)	NA	NA	NA	NA
evm.model.Contig36.10_evm.model.Contig4.168	NG	0.623725	0.97815	0.637658	0.00273792	816	206.786	609.214	NA	371	113	258	NA	NA	0.713541	1:1:1:1:1:1	0.612729(0.55178:0.459547:0.826861)	NA	NA	NA	NA
evm.model.Contig55.171_evm.model.Contig8.378	NG	1.02178	0.727339	1.40483	0.0175288	858	213.691	644.309	NA	459	99.5	359.5	NA	NA	0.94845	1:1:1:1:1:1	0.680645(0.609677:0.548387:0.883871)	NA	NA	NA	NA
evm.model.Contig55.145_evm.model.Contig8.360	NG	0.205647	1.14753	0.179209	1.12687e-88	2883	670.661	2212.34	NA	792	394.083	397.917	NA	NA	0.424753	1:1:1:1:1:1	0.432769(0.502988:0.401394:0.393924)	NA	NA	NA	NA
evm.model.Contig55.143_evm.model.Contig8.358	NG	0.308803	1.07599	0.286994	2.41067e-11	564	132.726	431.274	NA	185	75.8333	109.167	NA	NA	0.489345	1:1:1:1:1:1	0.484848(0.489669:0.400826:0.56405)	NA	NA	NA	NA
evm.model.Contig55.142_evm.model.Contig8.357	NG	0.285719	0.845394	0.337971	3.97566e-08	495	123.921	371.079	NA	151	62.8333	88.1667	NA	NA	0.425831	1:1:1:1:1:1	0.630952(0.607143:0.469388:0.816327)	NA	NA	NA	NA
evm.model.Contig55.131_evm.model.Contig8.348	NG	0.345041	0.624738	0.552297	0.0310724	246	67.62	178.38	NA	78	28.6667	49.3333	NA	NA	0.421924	1:1:1:1:1:1	0.554507(0.45283:0.496855:0.713836)	NA	NA	NA	NA
evm.model.Contig55.123_evm.model.Contig8.342	NG	0.151538	0.646788	0.234293	2.07486e-23	1104	278.621	825.379	NA	234	120.75	113.25	NA	NA	0.276526	1:1:1:1:1:1	0.537129(0.611386:0.423267:0.576733)	NA	NA	NA	NA
evm.model.Contig55.118_evm.model.Contig8.339	NG	0.281401	0.486596	0.578305	0.00572248	489	148.047	340.953	NA	133	53	80	NA	NA	0.343525	1:1:1:1:1:1	0.756983(0.75419:0.620112:0.896648)	NA	NA	NA	NA
evm.model.Contig55.111_evm.model.Contig8.335	NG	0.150827	0.82715	0.182345	1.10086e-89	3360	754.398	2605.6	NA	734	378	356	NA	NA	0.302677	1:1:1:1:1:1	0.449155(0.55201:0.377622:0.417832)	NA	NA	NA	NA
evm.model.Contig55.107_evm.model.Contig8.332	NG	0.999694	0.801682	1.247	0.184799	660	175.14	484.86	NA	354	86.25	267.75	NA	NA	0.947149	1:1:1:1:1:1	0.691799(0.694444:0.53373:0.847222)	NA	NA	NA	NA
evm.model.Contig55.103_evm.model.Contig8.327	NG	0.607269	0.53293	1.13949	0.440113	570	151.385	418.615	NA	232	57.75	174.25	NA	NA	0.587525	1:1:1:1:1:1	0.69281(0.669118:0.490196:0.919118)	NA	NA	NA	NA
evm.model.Contig55.102_evm.model.Contig8.324	NG	0.2063	0.372436	0.553919	1.00539e-06	1668	434.347	1233.65	NA	350	127.5	222.5	NA	NA	0.249562	1:1:1:1:1:1	0.686392(0.593482:0.513722:0.951973)	NA	NA	NA	NA
evm.model.Contig55.98_evm.model.Contig8.322	NG	0.565662	0.5686	0.994832	1	576	147.811	428.189	NA	229	58.9167	170.083	NA	NA	0.566416	1:1:1:1:1:1	0.709703(0.669014:0.558685:0.901408)	NA	NA	NA	NA
evm.model.Contig55.90_evm.model.Contig8.317	NG	0.371281	0.555205	0.668727	0.138291	273	70.9559	202.044	NA	87	27.8333	59.1667	NA	NA	0.419085	1:1:1:1:1:1	0.664966(0.612245:0.52551:0.857143)	NA	NA	NA	NA
evm.model.Contig55.89_evm.model.Contig8.316	NG	0.173984	0.470609	0.369699	3.61099e-10	1026	240.31	785.69	NA	206	84	122	NA	NA	0.24346	1:1:1:1:1:1	0.621508(0.572626:0.428771:0.863128)	NA	NA	NA	NA
evm.model.Contig55.86_evm.model.Contig8.310	NG	0.136135	0.815136	0.167009	3.60186e-18	555	136.642	418.358	NA	120	67.9167	52.0833	NA	NA	0.303306	1:1:1:1:1:1	0.396111(0.408333:0.463333:0.316667)	NA	NA	NA	NA
evm.model.Contig55.84_evm.model.Contig8.305	NG	0.512514	1.28474	0.398923	9.23583e-16	1554	344.988	1209.01	NA	661	212.083	448.917	NA	NA	0.683949	1:1:1:1:1:1	0.410346(0.466994:0.363764:0.400281)	NA	NA	NA	NA
evm.model.Contig6.458_evm.model.Contig43.153	NG	1.14576	NA	NA	2.66655e-39	2697	671.218	2025.78	NA	1761	571.417	1189.58	NA	NA	0.611735	1:1:1:1:1:1	0.498526(0.523431:0.417772:0.554377)	NA	NA	NA	NA
evm.model.Contig6.468_evm.model.Contig43.146	NG	0.897796	NA	NA	2.22875e-17	1434	353.964	1080.04	NA	839	273.667	565.333	NA	NA	0.42935	1:1:1:1:1:1	0.479566(0.545977:0.427203:0.465517)	NA	NA	NA	NA
evm.model.Contig6.491_evm.model.Contig43.122	NG	0.722487	1.21099	0.596608	0.00267308	642	162.428	479.572	NA	320	97.5833	222.417	NA	NA	0.84608	1:1:1:1:1:1	0.484848(0.45086:0.400491:0.603194)	NA	NA	NA	NA
evm.model.Contig6.511_evm.model.Contig43.105	NG	0.930594	1.15189	0.807882	0.0689032	1413	373.236	1039.76	NA	774	219.667	554.333	NA	NA	0.989049	1:1:1:1:1:1	0.434285(0.421945:0.31802:0.56289)	NA	NA	NA	NA
evm.model.Contig6.518_evm.model.Contig43.91	NG	0.495014	0.873353	0.566798	2.77822e-09	2052	478.097	1573.9	NA	817	246.667	570.333	NA	NA	0.583164	1:1:1:1:1:1	0.471744(0.549007:0.447682:0.418543)	NA	NA	NA	NA
evm.model.Contig6.519_evm.model.Contig43.90	NG	0.25169	0.751786	0.33479	1.16898e-06	423	97.947	325.053	NA	116	46.5	69.5	NA	NA	0.367489	1:1:1:1:1:1	0.543524(0.531847:0.372611:0.726115)	NA	NA	NA	NA
evm.model.Contig6.523_evm.model.Contig43.84	NG	0.289661	0.568086	0.509889	0.0012676	477	116.312	360.688	NA	133	46.3333	86.6667	NA	NA	0.357552	1:1:1:1:1:1	0.445946(0.418919:0.358108:0.560811)	NA	NA	NA	NA
evm.model.Contig6.527_evm.model.Contig43.83	NG	0.209902	0.821734	0.255438	4.89371e-52	2739	615.248	2123.75	NA	696	307.167	388.833	NA	NA	0.347334	1:1:1:1:1:1	0.414271(0.525154:0.353696:0.363963)	NA	NA	NA	NA
evm.model.Contig6.528_evm.model.Contig43.82	NG	0.084773	0.369654	0.229331	5.7851e-15	909	241.564	667.436	NA	124	70.5	53.5	NA	NA	0.160479	1:1:1:1:1:1	0.691083(0.686306:0.479299:0.907643)	NA	NA	NA	NA
evm.model.Contig6.529_evm.model.Contig43.81	NG	0.53284	2.1806	0.244355	4.31147e-14	732	167.245	564.755	NA	334	118.583	215.417	NA	NA	0.909314	1:1:1:1:1:1	0.357047(0.388778:0.288577:0.393788)	NA	NA	NA	NA
evm.model.Contig6.536_evm.model.Contig43.80	NG	0.148614	0.741381	0.200455	2.09435e-28	1110	271.819	838.181	NA	241	128	113	NA	NA	0.293772	1:1:1:1:1:1	0.564767(0.667098:0.507772:0.51943)	NA	NA	NA	NA
evm.model.Contig6.541_evm.model.Contig43.78	NG	0.239073	0.75968	0.314702	1.11172e-22	1482	361.334	1120.67	NA	402	172.583	229.417	NA	NA	0.366005	1:1:1:1:1:1	0.459296(0.539604:0.380363:0.457921)	NA	NA	NA	NA
evm.model.Contig17.730_evm.model.Contig8.554	NG	0.779112	2.46483	0.316091	1.19307e-07	639	157.326	481.674	NA	347	113.583	233.417	NA	NA	1.19415	1:1:1:1:1:1	0.297101(0.317603:0.242842:0.330859)	NA	NA	NA	NA
evm.model.Contig17.722_evm.model.Contig8.532	NG	0.686557	0.961946	0.713717	0.0929824	450	104.241	345.759	NA	212	56.5	155.5	NA	NA	0.75035	1:1:1:1:1:1	0.561254(0.568376:0.369658:0.745726)	NA	NA	NA	NA
evm.model.Contig17.704_evm.model.Contig8.512	NG	1.07477	1.09762	0.979186	0.936307	828	216.274	611.726	NA	474	124.667	349.333	NA	NA	1.08074	1:1:1:1:1:1	0.568696(0.526932:0.469555:0.709602)	NA	NA	NA	NA
evm.model.Contig17.680_evm.model.Contig8.505	NG	0.90256	NA	NA	7.36196e-41	1950	487.586	1462.41	NA	1182	414.417	767.583	NA	NA	0.426836	1:1:1:1:1:1	0.449914(0.467876:0.369948:0.511917)	NA	NA	NA	NA
evm.model.Contig17.665_evm.model.Contig8.496	NG	1.02595	NA	NA	2.14343e-14	1371	341.979	1029.02	NA	844	268.75	575.25	NA	NA	0.520605	1:1:1:1:1:1	0.440735(0.475155:0.381988:0.465062)	NA	NA	NA	NA
evm.model.Contig17.657_evm.model.Contig8.488	NG	0.225612	0.396391	0.569164	0.000580758	924	220.856	703.144	NA	205	68	137	NA	NA	0.266431	1:1:1:1:1:1	0.5086(0.503559:0.301601:0.720641)	NA	NA	NA	NA
evm.model.Contig17.655_evm.model.Contig8.484	NG	1.02929	1.31051	0.78541	0.167668	756	180.573	575.427	NA	434	111.833	322.167	NA	NA	1.09646	1:1:1:1:1:1	0.509448(0.478458:0.42517:0.624717)	NA	NA	NA	NA
evm.model.Contig17.634_evm.model.Contig8.473	NG	0.752683	1.01259	0.743322	0.0556673	765	193.337	571.663	NA	379	107.417	271.583	NA	NA	0.818369	1:1:1:1:1:1	0.502795(0.462264:0.414046:0.632075)	NA	NA	NA	NA
evm.model.Contig17.626_evm.model.Contig8.455	NG	0.252934	NA	NA	1.16949e-73	1347	303.296	1043.7	NA	462	237.917	224.083	NA	NA	NA	1:1:1:1:1:1	0.398039(0.482353:0.333333:0.378431)	NA	NA	NA	NA
evm.model.Contig17.617_evm.model.Contig8.438	NG	0.554608	1.61566	0.343269	2.54852e-21	1674	394.165	1279.83	NA	763	261.333	501.667	NA	NA	0.804448	1:1:1:1:1:1	0.444006(0.526025:0.425868:0.380126)	NA	NA	NA	NA
evm.model.Contig17.615_evm.model.Contig8.429	NG	0.49015	0.981246	0.499518	2.80193e-10	1464	374.416	1089.58	NA	597	204.917	392.083	NA	NA	0.615748	1:1:1:1:1:1	0.632424(0.632727:0.474545:0.79)	NA	NA	NA	NA
evm.model.Contig17.613_evm.model.Contig8.423	NG	0.373539	0.657105	0.568462	1.15337e-06	1380	341.36	1038.64	NA	455	149.417	305.583	NA	NA	0.443682	1:1:1:1:1:1	0.619416(0.540378:0.489691:0.828179)	NA	NA	NA	NA
evm.model.Contig17.598_evm.model.Contig8.412	NG	0.22347	0.472128	0.473325	5.88201e-05	636	172.443	463.557	NA	150	60.4167	89.5833	NA	NA	0.29089	1:1:1:1:1:1	0.643452(0.617857:0.546429:0.766071)	NA	NA	NA	NA
evm.model.Contig6.156_evm.model.Contig83.59	NG	0.953766	0.824855	1.15628	0.226316	1176	297.323	878.677	NA	623	148.75	474.25	NA	NA	0.921174	1:1:1:1:1:1	0.644338(0.623206:0.477273:0.832536)	NA	NA	NA	NA
evm.model.Contig6.159_evm.model.Contig83.43	NG	0.52484	0.795474	0.659783	0.00491536	789	205.307	583.693	NA	321	100.667	220.333	NA	NA	0.595262	1:1:1:1:1:1	0.663409(0.63355:0.540717:0.815961)	NA	NA	NA	NA
evm.model.Contig6.164_evm.model.Contig83.40	NG	0.668635	0.713391	0.937263	0.671942	720	191.909	528.091	NA	322	88.3333	233.667	NA	NA	0.680564	1:1:1:1:1:1	0.633229(0.557994:0.561129:0.780564)	NA	NA	NA	NA
evm.model.Contig6.165_evm.model.Contig83.34	NG	0.422268	1.01448	0.416241	0.00215581	237	53.4993	183.501	NA	89	29.75	59.25	NA	NA	0.555951	1:1:1:1:1:1	0.54085(0.5:0.362745:0.759804)	NA	NA	NA	NA
evm.model.Contig6.170_evm.model.Contig83.20	NG	0.547494	1.63142	0.335593	3.85858e-32	2460	590.516	1869.48	NA	1119	392.583	726.417	NA	NA	0.807688	1:1:1:1:1:1	0.465433(0.545964:0.460202:0.390135)	NA	NA	NA	NA
evm.model.Contig6.173_evm.model.Contig83.15	NG	1.53522	NA	NA	2.59729e-05	1476	335.51	1140.49	NA	1004	259.083	744.917	NA	NA	0.958938	1:1:1:1:1:1	0.408428(0.461912:0.359806:0.403566)	NA	NA	NA	NA
evm.model.Contig6.179_evm.model.Contig83.3	NG	1.0604	0.919943	1.15268	0.327332	960	236.778	723.222	NA	536	125.5	410.5	NA	NA	1.02576	1:1:1:1:1:1	0.615059(0.582487:0.467005:0.795685)	NA	NA	NA	NA
evm.model.Contig6.201_evm.model.Contig84.97	NG	1.24639	2.4387	0.51109	3.23799e-07	2553	597	1956	NA	1619	430.417	1188.58	NA	NA	1.5252	1:1:1:1:1:1	0.342068(0.404874:0.306604:0.314727)	NA	NA	NA	NA
evm.model.Contig6.214_evm.model.Contig84.75	NG	1.24411	1.27566	0.975261	0.804017	1416	368.613	1047.39	NA	862	226	636	NA	NA	1.25232	1:1:1:1:1:1	0.610051(0.611641:0.469466:0.749046)	NA	NA	NA	NA
evm.model.Contig6.224_evm.model.Contig84.58	NG	1.33162	2.009	0.662826	0.0216972	1164	276.422	887.578	NA	746	193.083	552.917	NA	NA	1.49248	1:1:1:1:1:1	0.493014(0.526946:0.364271:0.587824)	NA	NA	NA	NA
evm.model.Contig17.563_evm.model.Contig27.296	NG	0.497753	3.49976	0.142225	1.20846e-35	1407	351.192	1055.81	NA	645	260.917	384.083	NA	NA	1.24706	1:1:1:1:1:1	0.548913(0.518116:0.521739:0.606884)	NA	NA	NA	NA
evm.model.Contig17.557_evm.model.Contig27.293	NG	0.0990082	0.75925	0.130403	2.44366e-14	390	82.7273	307.273	NA	68	39.5	28.5	NA	NA	0.23906	1:1:1:1:1:1	0.472527(0.453297:0.348901:0.615385)	NA	NA	NA	NA
evm.model.Contig17.553_evm.model.Contig27.286	NG	0.188898	0.974401	0.19386	4.81437e-66	2460	550.17	1909.83	NA	619	300.083	318.917	NA	NA	0.364572	1:1:1:1:1:1	0.433368(0.549325:0.344756:0.406023)	NA	NA	NA	NA
evm.model.Contig17.551_evm.model.Contig27.282	NG	0.123817	1.16233	0.106524	4.66349e-113	2454	574.665	1879.33	NA	554	339.5	214.5	NA	NA	0.367011	1:1:1:1:1:1	0.531596(0.51718:0.410545:0.667062)	NA	NA	NA	NA
evm.model.Contig17.549_evm.model.Contig27.281	NG	0.42034	0.871359	0.482395	2.35216e-07	942	226.724	715.276	NA	347	116.833	230.167	NA	NA	0.528893	1:1:1:1:1:1	0.585804(0.498652:0.508086:0.750674)	NA	NA	NA	NA
evm.model.Contig17.548_evm.model.Contig27.280	NG	0.27107	0.993506	0.272842	5.60511e-45	2517	542.91	1974.09	NA	748	298.917	449.083	NA	NA	0.426897	1:1:1:1:1:1	0.445211(0.517816:0.341379:0.476437)	NA	NA	NA	NA
evm.model.Contig17.547_evm.model.Contig27.279	NG	0.00440828	0.105223	0.0418947	0.000122283	309	81.487	227.513	NA	9	8	1	NA	NA	0.0309943	1:1:1:1:1:1	0.690939(0.616505:0.475728:0.980583)	NA	NA	NA	NA
evm.model.Contig17.529_evm.model.Contig27.276	NG	0.904204	NA	NA	6.82867e-16	1197	266.539	930.461	NA	700	211.167	488.833	NA	NA	0.48019	1:1:1:1:1:1	0.37057(0.430686:0.294751:0.386272)	NA	NA	NA	NA
evm.model.Contig32.391_evm.model.Contig76.55	NG	0.638502	0.898784	0.710406	0.00735648	1107	267.787	839.213	NA	501	140.25	360.75	NA	NA	0.701465	1:1:1:1:1:1	0.625772(0.626157:0.472222:0.778935)	NA	NA	NA	NA
evm.model.Contig32.404_evm.model.Contig76.53	NG	0.806575	1.80687	0.446393	2.68668e-10	1551	358.687	1192.31	NA	834	244.833	589.167	NA	NA	1.03791	1:1:1:1:1:1	0.434082(0.505181:0.379965:0.417098)	NA	NA	NA	NA
evm.model.Contig32.406_evm.model.Contig76.51	NG	0.188722	2.0363	0.0926792	4.41199e-89	1731	401.466	1329.53	NA	503	281.167	221.833	NA	NA	0.617225	1:1:1:1:1:1	0.432907(0.505591:0.397764:0.395367)	NA	NA	NA	NA
evm.model.Contig32.420_evm.model.Contig76.45	NG	0.379594	2.03062	0.186935	4.01449e-46	1677	396.563	1280.44	NA	659	277.583	381.417	NA	NA	0.770016	1:1:1:1:1:1	0.492655(0.551695:0.434746:0.491525)	NA	NA	NA	NA
evm.model.Contig6.9_evm.model.Contig76.39	NG	0.425621	0.67722	0.628483	0.0873363	255	59.2337	195.766	NA	90	26.4167	63.5833	NA	NA	0.484065	1:1:1:1:1:1	0.636201(0.532258:0.483871:0.892473)	NA	NA	NA	NA
evm.model.Contig6.27_evm.model.Contig76.32	NG	0.492003	0.67328	0.730756	0.0618307	681	159.026	521.974	NA	259	70.6667	188.333	NA	NA	0.534335	1:1:1:1:1:1	0.626162(0.547809:0.49004:0.840637)	NA	NA	NA	NA
evm.model.Contig6.31_evm.model.Contig76.29	NG	0.595301	0.844793	0.704671	0.105419	387	104.074	282.926	NA	169	52.75	116.25	NA	NA	0.662396	1:1:1:1:1:1	0.607843(0.573529:0.5:0.75)	NA	NA	NA	NA
evm.model.Contig6.34_evm.model.Contig76.28	NG	0.597231	0.818132	0.729993	0.0539444	681	180.705	500.295	NA	296	90	206	NA	NA	0.655848	1:1:1:1:1:1	0.681217(0.628968:0.551587:0.863095)	NA	NA	NA	NA
evm.model.Contig6.587_evm.model.Contig84.108	NG	1.44997	1.10403	1.31333	0.0750179	948	238.071	709.929	NA	593	137.583	455.417	NA	NA	1.36309	1:1:1:1:1:1	0.662255(0.652941:0.511765:0.822059)	NA	NA	NA	NA
evm.model.Contig6.597_evm.model.Contig84.103	NG	0.801493	0.842196	0.95167	0.702764	879	233.858	645.142	NA	436	118.333	317.667	NA	NA	0.812322	1:1:1:1:1:1	0.662757(0.585044:0.554252:0.848974)	NA	NA	NA	NA
evm.model.Contig6.605_evm.model.Contig84.101	NG	1.10101	0.817087	1.34748	0.0772601	696	172.795	523.205	NA	388	86	302	NA	NA	1.03052	1:1:1:1:1:1	0.558233(0.549699:0.400602:0.724398)	NA	NA	NA	NA
evm.model.Contig6.621_evm.model.Contig84.99	NG	0.732587	0.656929	1.11517	0.44485	720	189.465	530.535	NA	331	82.9167	248.083	NA	NA	0.712678	1:1:1:1:1:1	0.675065(0.627907:0.46124:0.936047)	NA	NA	NA	NA
evm.model.Contig6.631_evm.model.Contig84.75	NG	1.13746	NA	NA	1.57567e-18	1515	370.646	1144.35	NA	976	306.083	669.917	NA	NA	0.614531	1:1:1:1:1:1	0.478756(0.537178:0.408953:0.490137)	NA	NA	NA	NA
evm.model.Contig6.634_evm.model.Contig84.63	NG	1.13772	NA	NA	2.43277e-17	1881	504.746	1376.25	NA	1205	399.25	805.75	NA	NA	0.564084	1:1:1:1:1:1	0.603073(0.614894:0.506383:0.687943)	NA	NA	NA	NA
evm.model.Contig6.651_evm.model.Contig84.42	NG	0.937993	2.05921	0.45551	1.24833e-07	1305	321.059	983.941	NA	752	225.333	526.667	NA	NA	1.21384	1:1:1:1:1:1	0.431733(0.456921:0.388418:0.449859)	NA	NA	NA	NA
evm.model.Contig6.670_evm.model.Contig84.28	NG	0.861129	NA	NA	6.72331e-23	1410	322.459	1087.54	NA	818	261.083	556.917	NA	NA	0.4355	1:1:1:1:1:1	0.406034(0.454006:0.376855:0.38724)	NA	NA	NA	NA
evm.model.Contig17.680_evm.model.Contig4.744	NG	0.993574	NA	NA	1.45469e-18	2019	470.086	1548.91	NA	1215	362.167	852.833	NA	NA	0.529408	1:1:1:1:1:1	0.375606(0.428274:0.341476:0.357069)	NA	NA	NA	NA
evm.model.Contig17.667_evm.model.Contig4.761	NG	0.79796	NA	NA	6.69261e-21	990	241.635	748.365	NA	566	198.417	367.583	NA	NA	0.359122	1:1:1:1:1:1	0.311133(0.343147:0.287645:0.302606)	NA	NA	NA	NA
evm.model.Contig17.662_evm.model.Contig4.766	NG	0.711615	1.9486	0.365193	2.70745e-05	444	102.037	341.963	NA	228	70.8333	157.167	NA	NA	0.995891	1:1:1:1:1:1	0.32197(0.362689:0.278409:0.324811)	NA	NA	NA	NA
evm.model.Contig17.655_evm.model.Contig4.770	NG	1.43909	NA	NA	0.000524359	789	176.025	612.975	NA	529	136.75	392.25	NA	NA	0.894935	1:1:1:1:1:1	0.488673(0.47411:0.409385:0.582524)	NA	NA	NA	NA
evm.model.Contig17.645_evm.model.Contig4.782	NG	1.42125	1.31394	1.08166	0.49274	1710	444.95	1265.05	NA	1082	275.833	806.167	NA	NA	1.39333	1:1:1:1:1:1	0.5088(0.486272:0.389652:0.650475)	NA	NA	NA	NA
evm.model.Contig17.641_evm.model.Contig4.804	NG	0.760905	0.670845	1.13425	0.493592	525	143.782	381.218	NA	246	63.75	182.25	NA	NA	0.73624	1:1:1:1:1:1	0.648784(0.622318:0.497854:0.82618)	NA	NA	NA	NA
evm.model.Contig17.638_evm.model.Contig4.820	NG	0.787842	0.844202	0.933239	0.66792	723	179.938	543.062	NA	356	91.1667	264.833	NA	NA	0.801869	1:1:1:1:1:1	0.627129(0.531022:0.512774:0.837591)	NA	NA	NA	NA
evm.model.Contig51.181_evm.model.Contig27.146	NG	0.793606	NA	NA	4.15551e-30	1869	456.497	1412.5	NA	1050	358.333	691.667	NA	NA	0.355523	1:1:1:1:1:1	0.433436(0.445585:0.345996:0.508727)	NA	NA	NA	NA
evm.model.Contig51.156_evm.model.Contig27.126	NG	0.597586	2.19319	0.272473	1.15263e-13	840	198.082	641.918	NA	405	140.583	264.417	NA	NA	0.97385	1:1:1:1:1:1	0.437349(0.483133:0.368675:0.460241)	NA	NA	NA	NA
evm.model.Contig51.155_evm.model.Contig27.124	NG	0.695755	1.80073	0.386374	2.48168e-08	807	192.93	614.07	NA	410	131.583	278.417	NA	NA	0.959921	1:1:1:1:1:1	0.402168(0.40813:0.355285:0.443089)	NA	NA	NA	NA
evm.model.Contig51.154_evm.model.Contig27.119	NG	1.6306	2.09244	0.779281	0.190873	1443	352.189	1090.81	NA	973	247.917	725.083	NA	NA	1.74332	1:1:1:1:1:1	0.574461(0.576046:0.420152:0.727186)	NA	NA	NA	NA
evm.model.Contig51.136_evm.model.Contig27.105	NG	1.09044	NA	NA	5.07021e-08	705	167.096	537.904	NA	443	133.833	309.167	NA	NA	0.594977	1:1:1:1:1:1	0.461286(0.489173:0.349409:0.545276)	NA	NA	NA	NA
evm.model.Contig51.119_evm.model.Contig27.101	NG	0.779607	NA	NA	2.6414e-27	1401	316.121	1084.88	NA	784	258.083	525.917	NA	NA	0.378057	1:1:1:1:1:1	0.292692(0.331923:0.250769:0.295385)	NA	NA	NA	NA
evm.model.Contig51.112_evm.model.Contig43.370	NG	0.779229	0.64568	1.20684	0.0941117	1350	353.032	996.968	NA	636	152.833	483.167	NA	NA	0.744305	1:1:1:1:1:1	0.673639(0.658367:0.476096:0.886454)	NA	NA	NA	NA
evm.model.Contig44.216_evm.model.Contig4.196	NG	0.71151	0.831669	0.855521	0.434787	423	107.119	315.881	NA	199	53.8333	145.167	NA	NA	0.741939	1:1:1:1:1:1	0.447633(0.424471:0.358006:0.560423)	NA	NA	NA	NA
evm.model.Contig44.223_evm.model.Contig4.210	NG	1.37861	3.31431	0.415957	0.0107732	675	147.78	527.22	NA	442	109.5	332.5	NA	NA	1.8024	1:1:1:1:1:1	0.288747(0.316561:0.254777:0.294904)	NA	NA	NA	NA
evm.model.Contig44.237_evm.model.Contig4.221	NG	1.25394	NA	NA	2.69953e-07	1467	336.205	1130.79	NA	944	255.25	688.75	NA	NA	0.737382	1:1:1:1:1:1	0.432682(0.487785:0.339577:0.470684)	NA	NA	NA	NA
evm.model.Contig44.261_evm.model.Contig4.245	NG	1.49898	NA	NA	0.000538574	1101	266.587	834.413	NA	744	203	541	NA	NA	0.893895	1:1:1:1:1:1	0.534875(0.571586:0.370044:0.662996)	NA	NA	NA	NA
evm.model.Contig44.276_evm.model.Contig4.255	NG	0.264635	0.472336	0.56027	0.000232353	861	219.706	641.294	NA	220	77	143	NA	NA	0.317635	1:1:1:1:1:1	0.651886(0.579511:0.51682:0.859327)	NA	NA	NA	NA
evm.model.Contig44.291_evm.model.Contig4.271	NG	0.794479	0.671493	1.18315	0.141422	1248	334.352	913.648	NA	596	148.333	447.667	NA	NA	0.761529	1:1:1:1:1:1	0.688437(0.679872:0.475375:0.910064)	NA	NA	NA	NA
evm.model.Contig55.179_evm.model.Contig4.286	NG	0.757065	NA	NA	6.28853e-16	1083	248.753	834.247	NA	587	189.333	397.667	NA	NA	0.353487	1:1:1:1:1:1	0.351425(0.416118:0.322368:0.315789)	NA	NA	NA	NA
evm.model.Contig55.157_evm.model.Contig4.293	NG	1.18753	NA	NA	7.87736e-12	1869	463.053	1405.95	NA	1194	356	838	NA	NA	0.645562	1:1:1:1:1:1	0.454751(0.516968:0.407805:0.43948)	NA	NA	NA	NA
evm.model.Contig6.361_evm.model.Contig210.3	NG	0.206608	1.54016	0.134147	3.90993e-43	1062	239.246	822.754	NA	305	156.417	148.583	NA	NA	0.507029	1:1:1:1:1:1	0.456583(0.547619:0.330532:0.491597)	NA	NA	NA	NA
evm.model.Contig6.365_evm.model.Contig210.4	NG	0.699771	0.824087	0.849147	0.249543	807	195.983	611.017	NA	376	98	278	NA	NA	0.729962	1:1:1:1:1:1	0.617089(0.596519:0.44462:0.810127)	NA	NA	NA	NA
evm.model.Contig6.381_evm.model.Contig153.5	NG	0.549402	0.581445	0.944892	0.780189	633	162.933	470.067	NA	249	65.9167	183.083	NA	NA	0.55765	1:1:1:1:1:1	0.558598(0.579251:0.387608:0.708934)	NA	NA	NA	NA
evm.model.Contig6.388_evm.model.Contig153.13	NG	0.300404	0.69823	0.430237	5.11849e-12	1302	327.375	974.625	NA	390	148.75	241.25	NA	NA	0.400434	1:1:1:1:1:1	0.608725(0.610429:0.478528:0.737219)	NA	NA	NA	NA
evm.model.Contig6.397_evm.model.Contig153.15	NG	0.17104	0.890842	0.191998	6.0298e-82	3039	706.368	2332.63	NA	725	368.25	356.75	NA	NA	0.338347	1:1:1:1:1:1	0.425282(0.493421:0.43938:0.343045)	NA	NA	NA	NA
evm.model.Contig6.405_evm.model.Contig153.16	NG	0.192975	1.00345	0.192312	3.60446e-48	1749	387.437	1361.56	NA	446	214.333	231.667	NA	NA	0.37251	1:1:1:1:1:1	0.405705(0.459689:0.358557:0.398868)	NA	NA	NA	NA
evm.model.Contig32.65_evm.model.Contig84.112	NG	1.408	NA	NA	3.8026e-09	1092	273.557	818.443	NA	744	224.083	519.917	NA	NA	0.804768	1:1:1:1:1:1	0.436251(0.47731:0.358185:0.473258)	NA	NA	NA	NA
evm.model.Contig32.86_evm.model.Contig84.90	NG	1.27535	1.29329	0.986128	1	870	199.582	670.418	NA	534	123	411	NA	NA	1.27946	1:1:1:1:1:1	0.409918(0.448944:0.298415:0.482394)	NA	NA	NA	NA
evm.model.Contig32.105_evm.model.Contig84.73	NG	0.812436	3.27693	0.247926	2.21545e-14	1275	308.686	966.314	NA	708	228.583	479.417	NA	NA	1.40911	1:1:1:1:1:1	0.517198(0.579737:0.425891:0.545966)	NA	NA	NA	NA
evm.model.Contig32.108_evm.model.Contig84.58	NG	0.854602	1.13268	0.754497	0.0581821	861	213.625	647.375	NA	455	124.833	330.167	NA	NA	0.923596	1:1:1:1:1:1	0.505208(0.491667:0.364583:0.659375)	NA	NA	NA	NA
evm.model.Contig32.122_evm.model.Contig84.37	NG	0.360937	1.25268	0.288132	2.99175e-12	633	147.82	485.18	NA	229	90	139	NA	NA	0.569179	1:1:1:1:1:1	0.276981(0.3287:0.217489:0.284753)	NA	NA	NA	NA
evm.model.Contig32.124_evm.model.Contig84.36	NG	0.128712	0.937175	0.137341	3.36718e-82	2271	526.452	1744.55	NA	488	281.667	206.333	NA	NA	0.316126	1:1:1:1:1:1	0.430573(0.540764:0.378981:0.371975)	NA	NA	NA	NA
evm.model.Contig32.144_evm.model.Contig84.15	NG	0.96378	2.61645	0.368354	3.23708e-12	1740	444.35	1295.65	NA	1026	323.083	702.917	NA	NA	1.38583	1:1:1:1:1:1	0.490887(0.491659:0.36886:0.612141)	NA	NA	NA	NA
evm.model.Contig17.704_evm.model.Contig4.160	NG	0.872578	2.06067	0.423443	7.26063e-09	1242	308.788	933.212	NA	698	216.75	481.25	NA	NA	1.16796	1:1:1:1:1:1	0.575238(0.557143:0.490476:0.678095)	NA	NA	NA	NA
evm.model.Contig17.680_evm.model.Contig4.184	NG	0.776618	NA	NA	5.21372e-28	1266	290.039	975.961	NA	714	241.917	472.083	NA	NA	0.369598	1:1:1:1:1:1	0.321453(0.369654:0.286151:0.308554)	NA	NA	NA	NA
evm.model.Contig17.667_evm.model.Contig4.195	NG	0.988681	NA	NA	8.06117e-30	2328	596.844	1731.16	NA	1430	479.083	950.917	NA	NA	0.47883	1:1:1:1:1:1	0.504423(0.497156:0.42654:0.589573)	NA	NA	NA	NA
evm.model.Contig17.655_evm.model.Contig4.210	NG	0.935897	3.45685	0.270737	2.523e-05	576	125.248	450.752	NA	334	93	241	NA	NA	1.48406	1:1:1:1:1:1	0.419463(0.41443:0.364094:0.479866)	NA	NA	NA	NA
evm.model.Contig17.645_evm.model.Contig4.212	NG	0.933221	1.40603	0.663726	0.000127159	1854	466.703	1387.3	NA	1037	296.333	740.667	NA	NA	1.05224	1:1:1:1:1:1	0.494288(0.481855:0.38256:0.618448)	NA	NA	NA	NA
evm.model.Contig17.626_evm.model.Contig4.229	NG	1.281	NA	NA	6.80792e-06	1230	280.338	949.662	NA	796	212.833	583.167	NA	NA	0.761117	1:1:1:1:1:1	0.403247(0.479125:0.329026:0.40159)	NA	NA	NA	NA
evm.model.Contig17.613_evm.model.Contig4.251	NG	1.28545	1.15	1.11778	0.344607	1401	353.375	1047.63	NA	852	207.833	644.167	NA	NA	1.25128	1:1:1:1:1:1	0.613277(0.563559:0.498305:0.777966)	NA	NA	NA	NA
evm.model.Contig6.923_evm.model.Contig43.296	NG	0.0660177	0.886584	0.074463	6.76937e-43	843	194.221	648.779	NA	142	101	41	NA	NA	0.25507	1:1:1:1:1:1	0.454123(0.510453:0.404181:0.447735)	NA	NA	NA	NA
evm.model.Contig6.925_evm.model.Contig43.298	NG	0.239037	1.02911	0.232274	2.22731e-17	693	163.74	529.26	NA	200	91.6667	108.333	NA	NA	0.425715	1:1:1:1:1:1	0.626886(0.537037:0.522634:0.820988)	NA	NA	NA	NA
evm.model.Contig6.931_evm.model.Contig43.300	NG	0.163606	0.98638	0.165865	4.89719e-38	1188	267.309	920.691	NA	282	146.667	135.333	NA	NA	0.348736	1:1:1:1:1:1	0.434167(0.455:0.365:0.4825)	NA	NA	NA	NA
evm.model.Contig6.932_evm.model.Contig43.301	NG	0.15745	0.376033	0.418712	1.01722e-13	2007	507.222	1499.78	NA	363	150	213	NA	NA	0.212692	1:1:1:1:1:1	0.65929(0.591286:0.480636:0.905947)	NA	NA	NA	NA
evm.model.Contig6.940_evm.model.Contig43.305	NG	0.113477	0.474088	0.239358	2.5366e-14	765	196.831	568.169	NA	129	69.1667	59.8333	NA	NA	0.20626	1:1:1:1:1:1	0.671515(0.681818:0.485455:0.847273)	NA	NA	NA	NA
evm.model.Contig6.943_evm.model.Contig43.307	NG	0.440607	NA	NA	5.00397e-58	1377	324.091	1052.91	NA	619	268.167	350.833	NA	NA	0.101546	1:1:1:1:1:1	0.425287(0.43044:0.358502:0.48692)	NA	NA	NA	NA
evm.model.Contig6.950_evm.model.Contig43.309	NG	0.0651743	0.915866	0.0711614	2.97636e-34	609	145.761	463.239	NA	106	77.0833	28.9167	NA	NA	0.268783	1:1:1:1:1:1	0.604878(0.604878:0.460976:0.74878)	NA	NA	NA	NA
evm.model.Contig6.951_evm.model.Contig43.310	NG	0.464249	0.807417	0.57498	2.99793e-05	1020	255.853	764.147	NA	391	126.5	264.5	NA	NA	0.550328	1:1:1:1:1:1	0.594878(0.56801:0.511335:0.70529)	NA	NA	NA	NA
evm.model.Contig17.857_evm.model.Contig43.311	NG	0.123228	0.436929	0.282031	1.70363e-24	1830	464.536	1365.46	NA	309	153.833	155.167	NA	NA	0.202859	1:1:1:1:1:1	0.67912(0.627981:0.465024:0.944356)	NA	NA	NA	NA
evm.model.Contig17.856_evm.model.Contig43.312	NG	0.297258	0.818645	0.363109	1.62262e-10	705	197.703	507.297	NA	223	98.5	124.5	NA	NA	0.44347	1:1:1:1:1:1	0.676037(0.662651:0.546185:0.819277)	NA	NA	NA	NA
evm.model.Contig17.845_evm.model.Contig43.325	NG	0.523598	0.624973	0.837794	0.188961	966	232.093	733.907	NA	375	98.4167	276.583	NA	NA	0.547955	1:1:1:1:1:1	0.635294(0.570588:0.426471:0.908824)	NA	NA	NA	NA
evm.model.Contig17.831_evm.model.Contig43.327	NG	0.319744	0.761209	0.420047	2.24285e-13	1401	331.811	1069.19	NA	437	158.667	278.333	NA	NA	0.4243	1:1:1:1:1:1	0.59573(0.549587:0.421488:0.816116)	NA	NA	NA	NA
evm.model.Contig17.826_evm.model.Contig43.330	NG	0.398182	0.60667	0.65634	0.112992	255	58.0948	196.905	NA	85	24.1667	60.8333	NA	NA	0.44568	1:1:1:1:1:1	0.589286(0.584821:0.383929:0.799107)	NA	NA	NA	NA
evm.model.Contig17.820_evm.model.Contig43.332	NG	0.030505	0.572954	0.0532416	4.81477e-16	345	77.3783	267.622	NA	39	31	8	NA	NA	0.152168	1:1:1:1:1:1	0.472464(0.586957:0.326087:0.504348)	NA	NA	NA	NA
evm.model.Contig17.806_evm.model.Contig43.340	NG	0.258148	0.909099	0.28396	2.23443e-26	1446	341.034	1104.97	NA	421	179.667	241.333	NA	NA	0.411673	1:1:1:1:1:1	0.496633(0.557576:0.475758:0.456566)	NA	NA	NA	NA
evm.model.Contig17.803_evm.model.Contig43.343	NG	0.538262	1.58753	0.339056	1.03343e-08	534	144.767	389.233	NA	245	95.5	149.5	NA	NA	0.822719	1:1:1:1:1:1	0.598485(0.626033:0.516529:0.652893)	NA	NA	NA	NA
evm.model.Contig17.786_evm.model.Contig43.348	NG	0.289356	1.27197	0.227487	7.60138e-30	1188	284.113	903.887	NA	391	174	217	NA	NA	0.52435	1:1:1:1:1:1	0.58062(0.604651:0.425581:0.711628)	NA	NA	NA	NA
evm.model.Contig17.783_evm.model.Contig43.350	NG	0.0521495	0.691424	0.0754233	4.84187e-53	1134	283.757	850.243	NA	171	128.167	42.8333	NA	NA	0.212113	1:1:1:1:1:1	0.449359(0.526923:0.378846:0.442308)	NA	NA	NA	NA
evm.model.Contig17.775_evm.model.Contig43.353	NG	0.157321	0.377703	0.41652	6.15729e-08	1011	268.193	742.807	NA	185	79.5833	105.417	NA	NA	0.215783	1:1:1:1:1:1	0.679524(0.622857:0.481429:0.934286)	NA	NA	NA	NA
evm.model.Contig17.774_evm.model.Contig43.354	NG	0.0831967	0.682301	0.121936	9.79074e-50	1392	342.242	1049.76	NA	236	153.333	82.6667	NA	NA	0.230494	1:1:1:1:1:1	0.549858(0.597222:0.425214:0.627137)	NA	NA	NA	NA
evm.model.Contig17.772_evm.model.Contig43.357	NG	0.225852	1.26111	0.17909	1.90355e-16	489	114.674	374.326	NA	143	70	73	NA	NA	0.468627	1:1:1:1:1:1	0.44494(0.464286:0.363839:0.506696)	NA	NA	NA	NA
evm.model.Contig17.771_evm.model.Contig43.359	NG	0.367228	NA	NA	1.21476e-35	837	202.738	634.262	NA	343	158.833	184.167	NA	NA	0.0360588	1:1:1:1:1:1	0.483044(0.506203:0.439206:0.503722)	NA	NA	NA	NA
evm.model.Contig17.768_evm.model.Contig43.362	NG	0.270688	0.356901	0.758439	0.0876256	858	229.761	628.239	NA	208	65.25	142.75	NA	NA	0.293775	1:1:1:1:1:1	0.706522(0.645963:0.583851:0.889752)	NA	NA	NA	NA
evm.model.Contig17.766_evm.model.Contig43.363	NG	0.0480531	0.420785	0.114199	3.14731e-30	1062	270.669	791.331	NA	124	87.1667	36.8333	NA	NA	0.14305	1:1:1:1:1:1	0.632964(0.555402:0.403047:0.940443)	NA	NA	NA	NA
evm.model.Contig17.763_evm.model.Contig43.365	NG	0.808653	0.807253	1.00173	1	285	64.8976	220.102	NA	141	32.0833	108.917	NA	NA	0.808334	1:1:1:1:1:1	0.504415(0.509934:0.354305:0.649007)	NA	NA	NA	NA
evm.model.Contig17.761_evm.model.Contig43.367	NG	1.1113	1.5342	0.724349	0.0395111	990	234.55	755.45	NA	591	153.167	437.833	NA	NA	1.21149	1:1:1:1:1:1	0.50986(0.485687:0.333015:0.710878)	NA	NA	NA	NA
evm.model.Contig17.749_evm.model.Contig43.370	NG	0.395798	0.6382	0.620179	3.69416e-05	1362	352.928	1009.07	NA	462	151.667	310.333	NA	NA	0.458611	1:1:1:1:1:1	0.534244(0.524707:0.389467:0.688557)	NA	NA	NA	NA
evm.model.Contig17.747_evm.model.Contig43.371	NG	0.273149	1.10936	0.246223	1.85284e-28	1230	298.15	931.85	NA	386	172.667	213.333	NA	NA	0.475846	1:1:1:1:1:1	0.364806(0.39532:0.270936:0.428161)	NA	NA	NA	NA
evm.model.Contig17.733_evm.model.Contig43.376	NG	0.311626	1.20773	0.258027	4.5922e-25	1134	271.886	862.114	NA	383	163.167	219.833	NA	NA	0.526474	1:1:1:1:1:1	0.445621(0.529661:0.402542:0.404661)	NA	NA	NA	NA
evm.model.Contig17.731_evm.model.Contig27.104	NG	0.457097	0.588648	0.776519	0.202209	504	129.537	374.463	NA	181	52.8333	128.167	NA	NA	0.490908	1:1:1:1:1:1	0.664216(0.625:0.534314:0.833333)	NA	NA	NA	NA
evm.model.Contig17.730_evm.model.Contig27.106	NG	0.288508	0.991365	0.291021	1.80326e-12	630	158.178	471.822	NA	200	87	113	NA	NA	0.464979	1:1:1:1:1:1	0.555556(0.573059:0.426941:0.666667)	NA	NA	NA	NA
evm.model.Contig17.722_evm.model.Contig27.109	NG	0.469096	0.568643	0.824939	0.347415	450	101.602	348.398	NA	162	40.5	121.5	NA	NA	0.491572	1:1:1:1:1:1	0.584629(0.580311:0.349741:0.823834)	NA	NA	NA	NA
evm.model.Contig17.720_evm.model.Contig27.111	NG	0.0325379	0.887688	0.0366547	2.19281e-49	747	176.479	570.521	NA	110	91.8333	18.1667	NA	NA	0.234567	1:1:1:1:1:1	0.491968(0.586345:0.407631:0.481928)	NA	NA	NA	NA
evm.model.Contig17.718_evm.model.Contig27.112	NG	0.233629	0.961666	0.242942	7.3415e-41	1872	437.322	1434.68	NA	525	237	288	NA	NA	0.403707	1:1:1:1:1:1	0.424262(0.482827:0.411493:0.378468)	NA	NA	NA	NA
evm.model.Contig17.715_evm.model.Contig27.113	NG	0.610126	1.4545	0.419476	2.29789e-08	885	193.621	691.379	NA	413	124.333	288.667	NA	NA	0.794858	1:1:1:1:1:1	0.358559(0.376577:0.322523:0.376577)	NA	NA	NA	NA
evm.model.Contig17.714_evm.model.Contig27.114	NG	1.36529	NA	NA	4.36271e-09	2613	594.79	2018.21	NA	1718	449.5	1268.5	NA	NA	0.826884	1:1:1:1:1:1	0.36858(0.444767:0.332485:0.328488)	NA	NA	NA	NA
evm.model.Contig17.711_evm.model.Contig27.115	NG	0.091632	1.11736	0.0820073	5.30902e-58	1050	261.645	788.355	NA	220	152	68	NA	NA	0.34723	1:1:1:1:1:1	0.536723(0.581921:0.418079:0.610169)	NA	NA	NA	NA
evm.model.Contig17.705_evm.model.Contig27.121	NG	0.276072	0.963337	0.286578	7.50552e-19	972	242.442	729.558	NA	300	131.5	168.5	NA	NA	0.447494	1:1:1:1:1:1	0.52963(0.582716:0.444444:0.561728)	NA	NA	NA	NA
evm.model.Contig17.702_evm.model.Contig27.122	NG	0.00541301	0.539454	0.0100342	4.58564e-28	480	109.185	370.815	NA	44	42	2	NA	NA	0.12689	1:1:1:1:1:1	0.462222(0.482222:0.344444:0.56)	NA	NA	NA	NA
evm.model.Contig17.695_evm.model.Contig27.123	NG	0.32875	0.419303	0.784038	0.21027	561	157.744	403.256	NA	158	50.6667	107.333	NA	NA	0.354212	1:1:1:1:1:1	0.684127(0.645238:0.580952:0.82619)	NA	NA	NA	NA
evm.model.Contig17.694_evm.model.Contig27.125	NG	0.182072	1.14259	0.15935	1.64245e-56	1644	379.491	1264.51	NA	427	222.583	204.417	NA	NA	0.403792	1:1:1:1:1:1	0.428742(0.458855:0.437388:0.389982)	NA	NA	NA	NA
evm.model.Contig17.690_evm.model.Contig27.126	NG	0.0820918	0.87095	0.0942555	6.97722e-38	837	191.841	645.159	NA	149	98.8333	50.1667	NA	NA	0.262899	1:1:1:1:1:1	0.481087(0.562057:0.37234:0.508865)	NA	NA	NA	NA
evm.model.Contig17.689_evm.model.Contig27.130	NG	0.201338	0.535002	0.376331	7.53231e-08	654	177.344	476.656	NA	152	67.8333	84.1667	NA	NA	0.291817	1:1:1:1:1:1	0.702957(0.677419:0.530242:0.90121)	NA	NA	NA	NA
evm.model.Contig17.688_evm.model.Contig27.135	NG	0.381703	1.09463	0.348706	3.91883e-05	279	74.2527	204.747	NA	104	42.75	61.25	NA	NA	0.57144	1:1:1:1:1:1	0.601667(0.66:0.455:0.69)	NA	NA	NA	NA
evm.model.Contig17.686_evm.model.Contig27.139	NG	0.0247075	0.763808	0.0323479	2.15007e-30	483	112.706	370.294	NA	63	54	9	NA	NA	0.197173	1:1:1:1:1:1	0.505144(0.506173:0.438272:0.570988)	NA	NA	NA	NA
evm.model.Contig17.680_evm.model.Contig27.147	NG	0.547579	1.17531	0.465901	0.0120163	204	47.4577	156.542	NA	89	28.1667	60.8333	NA	NA	0.693613	1:1:1:1:1:1	0.244813(0.270747:0.223548:0.240145)	NA	NA	NA	NA
evm.model.Contig17.679_evm.model.Contig27.148	NG	0.198287	0.334216	0.593289	0.000287101	1356	321.986	1034.01	NA	267	86.8333	180.167	NA	NA	0.230564	1:1:1:1:1:1	0.598145(0.51167:0.39228:0.890485)	NA	NA	NA	NA
evm.model.Contig17.676_evm.model.Contig27.152	NG	0.157404	0.838036	0.187825	1.20912e-22	777	178.342	598.658	NA	175	90	85	NA	NA	0.313627	1:1:1:1:1:1	0.468434(0.475379:0.354167:0.575758)	NA	NA	NA	NA
evm.model.Contig17.675_evm.model.Contig27.154	NG	0.160943	0.380688	0.422769	9.78729e-16	2322	602.936	1719.06	NA	429	180	249	NA	NA	0.218003	1:1:1:1:1:1	0.609429(0.56263:0.399269:0.866388)	NA	NA	NA	NA
evm.model.Contig17.674_evm.model.Contig27.155	NG	0.226716	0.613639	0.369461	2.21023e-08	636	172.602	463.398	NA	163	72.3333	90.6667	NA	NA	0.331722	1:1:1:1:1:1	0.697872(0.680851:0.493617:0.919149)	NA	NA	NA	NA
evm.model.Contig17.673_evm.model.Contig27.172	NG	0.049558	0.940627	0.0526861	1.56336e-100	1677	394.578	1282.42	NA	273	211.5	61.5	NA	NA	0.259216	1:1:1:1:1:1	0.487179(0.618068:0.389088:0.454383)	NA	NA	NA	NA
evm.model.Contig17.672_evm.model.Contig27.173	NG	0.0873679	0.821742	0.10632	1.19087e-55	1362	311.127	1050.87	NA	242	155.333	86.6667	NA	NA	0.255124	1:1:1:1:1:1	0.456044(0.467033:0.383516:0.517582)	NA	NA	NA	NA
evm.model.Contig17.671_evm.model.Contig27.178	NG	0.310672	0.967617	0.32107	2.1437e-20	1272	312.742	959.258	NA	414	170	244	NA	NA	0.472193	1:1:1:1:1:1	0.351829(0.392725:0.31566:0.347102)	NA	NA	NA	NA
evm.model.Contig17.669_evm.model.Contig27.182	NG	0.167127	0.919965	0.181667	4.20584e-25	837	196.212	640.788	NA	200	104	96	NA	NA	0.34361	1:1:1:1:1:1	0.504662(0.568182:0.43007:0.515734)	NA	NA	NA	NA
evm.model.Contig17.666_evm.model.Contig27.187	NG	0.22878	0.80295	0.284924	1.79895e-32	1734	463.585	1270.42	NA	479	228.5	250.5	NA	NA	0.382284	1:1:1:1:1:1	0.506768(0.484772:0.637902:0.397631)	NA	NA	NA	NA
evm.model.Contig17.660_evm.model.Contig27.191	NG	0.399947	0.677388	0.590426	7.63502e-05	975	262.868	712.132	NA	338	117.25	220.75	NA	NA	0.474748	1:1:1:1:1:1	0.602672(0.53692:0.513713:0.757384)	NA	NA	NA	NA
evm.model.Contig17.655_evm.model.Contig27.196	NG	1.00755	1.61247	0.624849	0.0132345	759	168.897	590.103	NA	439	111.917	327.083	NA	NA	1.14216	1:1:1:1:1:1	0.511261(0.477027:0.432432:0.624324)	NA	NA	NA	NA
evm.model.Contig17.645_evm.model.Contig27.197	NG	0.158075	0.881375	0.179351	9.1117e-84	2745	714.987	2030.01	NA	660	370.667	289.333	NA	NA	0.346472	1:1:1:1:1:1	0.593783(0.605901:0.453109:0.722339)	NA	NA	NA	NA
evm.model.Contig17.643_evm.model.Contig27.199	NG	0.417522	0.63706	0.655389	0.0404359	432	116.288	315.712	NA	151	49.9167	101.083	NA	NA	0.476619	1:1:1:1:1:1	0.674374(0.676301:0.528902:0.817919)	NA	NA	NA	NA
evm.model.Contig17.641_evm.model.Contig27.200	NG	0.230064	0.568046	0.405009	5.60243e-06	525	144.769	380.231	NA	133	57.6667	75.3333	NA	NA	0.323263	1:1:1:1:1:1	0.695103(0.656398:0.57109:0.85782)	NA	NA	NA	NA
evm.model.Contig17.640_evm.model.Contig27.201	NG	0.27993	0.369854	0.756865	0.223212	360	101.038	258.962	NA	90	29.5	60.5	NA	NA	0.305168	1:1:1:1:1:1	0.70155(0.589147:0.589147:0.926357)	NA	NA	NA	NA
evm.model.Contig17.638_evm.model.Contig27.204	NG	0.0869662	0.281858	0.308546	2.49604e-07	735	180.889	554.111	NA	88	42.5	45.5	NA	NA	0.134931	1:1:1:1:1:1	0.677249(0.559524:0.535714:0.936508)	NA	NA	NA	NA
evm.model.Contig17.636_evm.model.Contig27.206	NG	0.0462328	0.648454	0.0712969	2.30764e-19	399	97.9067	301.093	NA	56	42.5	13.5	NA	NA	0.194006	1:1:1:1:1:1	0.637255(0.628676:0.536765:0.746324)	NA	NA	NA	NA
evm.model.Contig17.634_evm.model.Contig27.207	NG	0.573021	0.666874	0.859264	0.186848	1359	352.952	1006.05	NA	559	155.917	403.083	NA	NA	0.597396	1:1:1:1:1:1	0.649729(0.596545:0.528455:0.824187)	NA	NA	NA	NA
evm.model.Contig17.630_evm.model.Contig27.209	NG	0.157023	0.473821	0.331398	4.75447e-24	2019	548.503	1470.5	NA	401	192.667	208.333	NA	NA	0.243088	1:1:1:1:1:1	0.697612(0.679094:0.500731:0.913012)	NA	NA	NA	NA
evm.model.Contig17.627_evm.model.Contig27.212	NG	0.455964	0.778091	0.586004	0.0111612	411	109.279	301.721	NA	156	52.9167	103.083	NA	NA	0.541613	1:1:1:1:1:1	0.668998(0.590909:0.615385:0.800699)	NA	NA	NA	NA
evm.model.Contig17.626_evm.model.Contig27.213	NG	0.158321	0.90158	0.175604	7.68874e-39	1308	296.745	1011.25	NA	300	155.667	144.333	NA	NA	0.326944	1:1:1:1:1:1	0.402058(0.469124:0.350598:0.386454)	NA	NA	NA	NA
evm.model.Contig17.625_evm.model.Contig27.214	NG	0.866021	1.01993	0.849101	0.313332	741	191.485	549.515	NA	389	106.75	282.25	NA	NA	0.905792	1:1:1:1:1:1	0.520982(0.5:0.369359:0.693587)	NA	NA	NA	NA
evm.model.Contig17.622_evm.model.Contig27.217	NG	0.445965	0.613223	0.727248	0.0546105	606	160.542	445.458	NA	217	67.25	149.75	NA	NA	0.490276	1:1:1:1:1:1	0.665963(0.56962:0.56962:0.85865)	NA	NA	NA	NA
evm.model.Contig17.620_evm.model.Contig27.218	NG	0.18701	0.428024	0.436914	1.70934e-11	1611	419.283	1191.72	NA	334	136.75	197.25	NA	NA	0.249737	1:1:1:1:1:1	0.64273(0.56117:0.468085:0.898936)	NA	NA	NA	NA
evm.model.Contig17.617_evm.model.Contig27.220	NG	0.21233	0.815551	0.260352	2.55271e-34	1758	412.827	1345.17	NA	454	205.25	248.75	NA	NA	0.353983	1:1:1:1:1:1	0.451893(0.5347:0.440852:0.380126)	NA	NA	NA	NA
evm.model.Contig17.615_evm.model.Contig27.223	NG	0.641176	NA	NA	3.38621e-34	1551	368.689	1182.31	NA	799	289.417	509.583	NA	NA	0.251051	1:1:1:1:1:1	0.509786(0.524911:0.427046:0.577402)	NA	NA	NA	NA
evm.model.Contig17.613_evm.model.Contig27.224	NG	0.367841	0.496157	0.74138	0.00708881	1611	396.28	1214.72	NA	497	143.833	353.167	NA	NA	0.399405	1:1:1:1:1:1	0.655367(0.565254:0.531356:0.869492)	NA	NA	NA	NA
evm.model.Contig17.610_evm.model.Contig27.225	NG	0.20174	0.387142	0.5211	0.00346082	498	126.761	371.239	NA	104	38.3333	65.6667	NA	NA	0.248932	1:1:1:1:1:1	0.692235(0.607955:0.536932:0.931818)	NA	NA	NA	NA
evm.model.Contig17.609_evm.model.Contig27.227	NG	0.202858	0.732887	0.276793	7.62813e-64	3663	913.647	2749.35	NA	916	427.333	488.667	NA	NA	0.335061	1:1:1:1:1:1	0.49811(0.552091:0.438696:0.503544)	NA	NA	NA	NA
evm.model.Contig17.607_evm.model.Contig27.228	NG	0.132277	0.342314	0.38642	4.31651e-06	660	188.595	471.405	NA	109	51.8333	57.1667	NA	NA	0.192295	1:1:1:1:1:1	0.713964(0.664414:0.545045:0.932432)	NA	NA	NA	NA
evm.model.Contig17.606_evm.model.Contig27.233	NG	0.090048	0.869041	0.103618	4.33459e-86	1956	488.744	1467.26	NA	376	251.5	124.5	NA	NA	0.284694	1:1:1:1:1:1	0.601109(0.655068:0.451589:0.696672)	NA	NA	NA	NA
evm.model.Contig17.603_evm.model.Contig27.237	NG	0.132434	0.431076	0.307217	1.54242e-08	603	163.681	439.319	NA	107	53.6667	53.3333	NA	NA	0.213498	1:1:1:1:1:1	0.703869(0.700893:0.506696:0.904018)	NA	NA	NA	NA
evm.model.Contig17.600_evm.model.Contig27.241	NG	0.231037	0.943716	0.244817	2.86235e-43	1971	476.505	1494.49	NA	553	255.833	297.167	NA	NA	0.403333	1:1:1:1:1:1	0.505087(0.540698:0.47093:0.503634)	NA	NA	NA	NA
evm.model.Contig17.598_evm.model.Contig27.242	NG	0.174556	0.435431	0.400882	3.2544e-06	633	168.525	464.475	NA	128	55.6667	72.3333	NA	NA	0.244009	1:1:1:1:1:1	0.683333(0.64375:0.597917:0.808333)	NA	NA	NA	NA
evm.model.Contig17.595_evm.model.Contig27.245	NG	0.207703	0.33649	0.617264	0.0104958	732	202.852	529.148	NA	151	55	96	NA	NA	0.243392	1:1:1:1:1:1	0.720771(0.679104:0.563433:0.919776)	NA	NA	NA	NA
evm.model.Contig17.593_evm.model.Contig27.247	NG	0.577806	0.682934	0.846063	0.188948	1134	289.253	844.747	NA	470	129.667	340.333	NA	NA	0.604621	1:1:1:1:1:1	0.641026(0.540598:0.573718:0.808761)	NA	NA	NA	NA
evm.model.Contig17.588_evm.model.Contig27.249	NG	0.217113	1.03696	0.209374	5.03313e-46	1659	418.588	1240.41	NA	469	235.167	233.833	NA	NA	0.423972	1:1:1:1:1:1	0.56942(0.595782:0.544815:0.567663)	NA	NA	NA	NA
evm.model.Contig17.585_evm.model.Contig27.252	NG	0.237635	0.457101	0.519874	1.68292e-07	1479	359.122	1119.88	NA	351	122.917	228.083	NA	NA	0.290924	1:1:1:1:1:1	0.64853(0.569418:0.461538:0.914634)	NA	NA	NA	NA
evm.model.Contig17.584_evm.model.Contig27.257	NG	0.26259	0.598165	0.438993	1.74321e-05	540	143.546	396.454	NA	147	59.1667	87.8333	NA	NA	0.351795	1:1:1:1:1:1	0.690939(0.65534:0.538835:0.878641)	NA	NA	NA	NA
evm.model.Contig17.581_evm.model.Contig27.259	NG	0.119227	0.34121	0.349423	1.70576e-13	1458	379.978	1078.02	NA	223	104.167	118.833	NA	NA	0.177079	1:1:1:1:1:1	0.68444(0.62173:0.481891:0.949698)	NA	NA	NA	NA
evm.model.Contig17.576_evm.model.Contig27.261	NG	0.330492	0.543641	0.607924	0.000236838	1071	274.112	796.888	NA	319	106	213	NA	NA	0.385046	1:1:1:1:1:1	0.658967(0.601902:0.475543:0.899457)	NA	NA	NA	NA
evm.model.Contig17.575_evm.model.Contig27.274	NG	0.214689	0.697978	0.307587	2.50004e-11	696	168.401	527.599	NA	175	76.5	98.5	NA	NA	0.331623	1:1:1:1:1:1	0.518102(0.59176:0.411985:0.550562)	NA	NA	NA	NA
evm.model.Contig17.574_evm.model.Contig27.276	NG	1.53932	1.52759	1.00768	0.950994	1650	379.378	1270.62	NA	1078	247.417	830.583	NA	NA	1.53662	1:1:1:1:1:1	0.454631(0.507052:0.33921:0.51763)	NA	NA	NA	NA
evm.model.Contig17.570_evm.model.Contig27.277	NG	0.151773	0.525874	0.288611	3.36523e-14	930	229.501	700.499	NA	183	86.75	96.25	NA	NA	0.244092	1:1:1:1:1:1	0.527168(0.62069:0.431034:0.529781)	NA	NA	NA	NA
evm.model.Contig17.567_evm.model.Contig27.278	NG	0.16995	2.16395	0.078537	1.7914e-27	447	106.15	340.85	NA	127	75.1667	51.8333	NA	NA	0.643468	1:1:1:1:1:1	0.558333(0.440625:0.49375:0.740625)	NA	NA	NA	NA
evm.model.Contig17.547_evm.model.Contig27.298	NG	0.00440496	0.105461	0.0417686	0.000120241	309	81.3158	227.684	NA	9	8	1	NA	NA	0.0309986	1:1:1:1:1:1	0.692557(0.616505:0.475728:0.985437)	NA	NA	NA	NA
evm.model.Contig17.546_evm.model.Contig27.299	NG	0.226524	0.790495	0.28656	1.46335e-46	2820	647.097	2172.9	NA	741	316.167	424.833	NA	NA	0.355937	1:1:1:1:1:1	0.419771(0.482843:0.441176:0.335294)	NA	NA	NA	NA
evm.model.Contig17.543_evm.model.Contig27.300	NG	0.455849	0.586447	0.777307	0.0917439	813	203.593	609.407	NA	291	82.8333	208.167	NA	NA	0.488553	1:1:1:1:1:1	0.520924(0.489177:0.349567:0.724026)	NA	NA	NA	NA
evm.model.Contig17.541_evm.model.Contig27.302	NG	0.250413	1.6411	0.152589	7.53439e-39	1026	246.281	779.719	NA	330	164	166	NA	NA	0.584233	1:1:1:1:1:1	0.567002(0.508794:0.498744:0.693467)	NA	NA	NA	NA
evm.model.Contig17.532_evm.model.Contig27.303	NG	0.24197	0.877899	0.275624	4.99921e-06	285	58.1491	226.851	NA	77	30.0833	46.9167	NA	NA	0.37172	1:1:1:1:1:1	0.530581(0.463303:0.353211:0.775229)	NA	NA	NA	NA
evm.model.Contig17.530_evm.model.Contig27.304	NG	0.0981338	1.02294	0.0959335	6.59602e-59	1191	290.488	900.512	NA	245	162.167	82.8333	NA	NA	0.323695	1:1:1:1:1:1	0.501584(0.578385:0.387173:0.539192)	NA	NA	NA	NA
evm.model.Contig17.526_evm.model.Contig27.305	NG	0.203546	0.351473	0.579124	0.0797032	270	67.1167	202.883	NA	55	18.8333	36.1667	NA	NA	0.240318	1:1:1:1:1:1	0.715789(0.678947:0.536842:0.931579)	NA	NA	NA	NA
evm.model.Contig17.521_evm.model.Contig27.308	NG	0.153659	0.951028	0.161571	1.08273e-18	531	125.55	405.45	NA	124	67.6667	56.3333	NA	NA	0.342189	1:1:1:1:1:1	0.412634(0.47379:0.320565:0.443548)	NA	NA	NA	NA
evm.model.Contig17.517_evm.model.Contig27.311	NG	0.045747	0.626209	0.0730538	4.27865e-22	483	122.475	360.525	NA	68	52	16	NA	NA	0.192936	1:1:1:1:1:1	0.52682(0.597701:0.45977:0.522989)	NA	NA	NA	NA
evm.model.Contig17.515_evm.model.Contig27.313	NG	0.0257606	0.616428	0.0417901	3.85872e-16	285	67.808	217.192	NA	34	28.5	5.5	NA	NA	0.166294	1:1:1:1:1:1	0.505995(0.435252:0.330935:0.751799)	NA	NA	NA	NA
evm.model.Contig17.514_evm.model.Contig27.314	NG	0.0346806	0.656066	0.0528614	1.63302e-25	507	113.582	393.418	NA	63	49.6667	13.3333	NA	NA	0.173888	1:1:1:1:1:1	0.49211(0.550296:0.411243:0.514793)	NA	NA	NA	NA
evm.model.Contig17.512_evm.model.Contig27.315	NG	0.0152647	0.353322	0.0432034	5.81968e-64	1938	448.961	1489.04	NA	149	126.5	22.5	NA	NA	0.0935797	1:1:1:1:1:1	0.631173(0.570988:0.378858:0.943673)	NA	NA	NA	NA
evm.model.Contig17.509_evm.model.Contig27.316	NG	0.181992	0.605953	0.300339	2.45679e-07	420	102.847	317.153	NA	94	42.75	51.25	NA	NA	0.285808	1:1:1:1:1:1	0.552154(0.5:0.469388:0.687075)	NA	NA	NA	NA
evm.model.Contig17.505_evm.model.Contig27.317	NG	0.189361	0.558585	0.339002	2.36643e-17	1275	369.199	905.801	NA	297	145.417	151.583	NA	NA	0.296277	1:1:1:1:1:1	0.69225(0.696388:0.521445:0.858916)	NA	NA	NA	NA
evm.model.Contig17.504_evm.model.Contig27.318	NG	0.0783114	0.83263	0.094053	3.7202e-63	1452	329.109	1122.89	NA	249	165.5	83.5	NA	NA	0.249284	1:1:1:1:1:1	0.439158(0.461938:0.407439:0.448097)	NA	NA	NA	NA
evm.model.Contig17.502_evm.model.Contig27.322	NG	0.244482	0.732916	0.333575	8.20456e-14	1002	227.516	774.484	NA	268	106.417	161.583	NA	NA	0.355387	1:1:1:1:1:1	0.350788(0.39527:0.355574:0.30152)	NA	NA	NA	NA
evm.model.Contig17.495_evm.model.Contig27.325	NG	0.115937	0.947633	0.122344	3.35077e-95	2394	561.643	1832.36	NA	499	302.167	196.833	NA	NA	0.311057	1:1:1:1:1:1	0.457627(0.538741:0.400726:0.433414)	NA	NA	NA	NA
evm.model.Contig17.487_evm.model.Contig27.326	NG	0.17429	0.379709	0.45901	1.93079e-10	1737	441.351	1295.65	NA	333	131.5	201.5	NA	NA	0.226485	1:1:1:1:1:1	0.624873(0.555046:0.45948:0.860092)	NA	NA	NA	NA
evm.model.Contig17.486_evm.model.Contig27.328	NG	0.082196	1.14591	0.0717298	1.10191e-32	555	131.119	423.881	NA	110	77	33	NA	NA	0.333499	1:1:1:1:1:1	0.384956(0.429204:0.356932:0.368732)	NA	NA	NA	NA
evm.model.Contig17.485_evm.model.Contig27.329	NG	0.111138	0.680981	0.163203	4.00663e-26	849	210.058	638.942	NA	160	94	66	NA	NA	0.252128	1:1:1:1:1:1	0.514671(0.538732:0.450704:0.554577)	NA	NA	NA	NA
evm.model.Contig17.479_evm.model.Contig27.332	NG	0.214984	0.395244	0.543926	2.54405e-06	1386	373.515	1012.49	NA	304	114.75	189.25	NA	NA	0.263562	1:1:1:1:1:1	0.699346(0.678431:0.503922:0.915686)	NA	NA	NA	NA
evm.model.Contig17.474_evm.model.Contig27.333	NG	0.216073	0.56472	0.38262	6.75268e-13	1194	310.212	883.788	NA	289	123.083	165.917	NA	NA	0.306654	1:1:1:1:1:1	0.677469(0.664352:0.534722:0.833333)	NA	NA	NA	NA
evm.model.Contig17.470_evm.model.Contig27.335	NG	0.108797	0.810129	0.134296	3.47478e-54	1470	365.737	1104.26	NA	293	181.167	111.833	NA	NA	0.283289	1:1:1:1:1:1	0.47979(0.526198:0.497006:0.416168)	NA	NA	NA	NA
evm.model.Contig17.468_evm.model.Contig27.336	NG	0.540558	1.20249	0.449534	0.0021524	270	70.1077	199.892	NA	119	42	77	NA	NA	0.712433	1:1:1:1:1:1	0.544529(0.530534:0.450382:0.652672)	NA	NA	NA	NA
evm.model.Contig17.466_evm.model.Contig27.337	NG	0.224538	0.692178	0.324393	3.32331e-06	369	90.7125	278.288	NA	95	41	54	NA	NA	0.339499	1:1:1:1:1:1	0.493506(0.470779:0.454545:0.555195)	NA	NA	NA	NA
evm.model.Contig17.465_evm.model.Contig27.339	NG	0.231686	2.67219	0.0867027	2.29049e-46	930	214.642	715.358	NA	299	156.417	142.583	NA	NA	0.794949	1:1:1:1:1:1	0.484509(0.559295:0.38141:0.512821)	NA	NA	NA	NA
evm.model.Contig17.462_evm.model.Contig27.344	NG	0.0609963	0.684265	0.0891413	9.76695e-28	627	151.881	475.119	NA	96	68.1667	27.8333	NA	NA	0.211973	1:1:1:1:1:1	0.496013(0.456938:0.476077:0.555024)	NA	NA	NA	NA
evm.model.Contig17.461_evm.model.Contig27.345	NG	0.124114	1.11902	0.110913	1.99142e-96	2148	512.49	1635.51	NA	485	297.917	187.083	NA	NA	0.361488	1:1:1:1:1:1	0.443311(0.564626:0.385034:0.380272)	NA	NA	NA	NA
evm.model.Contig17.459_evm.model.Contig27.347	NG	0.175759	0.953157	0.184397	2.53862e-51	1710	415.461	1294.54	NA	427	224.167	202.833	NA	NA	0.364636	1:1:1:1:1:1	0.60457(0.625806:0.459677:0.728226)	NA	NA	NA	NA
evm.model.Contig17.455_evm.model.Contig27.352	NG	0.214504	1.01632	0.211058	3.78459e-42	1584	379.714	1204.29	NA	436	211.333	224.667	NA	NA	0.406715	1:1:1:1:1:1	0.586462(0.549488:0.459044:0.750853)	NA	NA	NA	NA
evm.model.Contig17.453_evm.model.Contig27.354	NG	0.226248	0.448811	0.504105	0.00165508	486	119.915	366.085	NA	112	40.5	71.5	NA	NA	0.281163	1:1:1:1:1:1	0.640404(0.639394:0.409091:0.872727)	NA	NA	NA	NA
evm.model.Contig17.450_evm.model.Contig27.358	NG	0.261356	0.818621	0.319263	3.49915e-17	1041	267.622	773.378	NA	304	133.333	170.667	NA	NA	0.404619	1:1:1:1:1:1	0.660965(0.681579:0.511842:0.789474)	NA	NA	NA	NA
evm.model.Contig17.449_evm.model.Contig27.360	NG	0.0971182	0.79204	0.122618	3.31369e-37	963	229.318	733.682	NA	179	112.167	66.8333	NA	NA	0.262599	1:1:1:1:1:1	0.451515(0.530303:0.360606:0.463636)	NA	NA	NA	NA
evm.model.Contig17.448_evm.model.Contig27.361	NG	0.222248	0.74989	0.296375	4.95527e-13	753	178.075	574.925	NA	195	84.4167	110.583	NA	NA	0.347029	1:1:1:1:1:1	0.573579(0.548495:0.473244:0.698997)	NA	NA	NA	NA
evm.model.Contig17.441_evm.model.Contig27.362	NG	0.186409	0.806067	0.231258	3.13283e-38	1722	403.707	1318.29	NA	417	199.417	217.583	NA	NA	0.331682	1:1:1:1:1:1	0.498656(0.539516:0.425:0.531452)	NA	NA	NA	NA
evm.model.Contig17.435_evm.model.Contig27.364	NG	0.489228	3.24987	0.150538	5.90824e-40	1530	396.989	1133.01	NA	701	293.833	407.167	NA	NA	1.20553	1:1:1:1:1:1	0.518382(0.534926:0.501838:0.518382)	NA	NA	NA	NA
evm.model.Contig17.433_evm.model.Contig27.366	NG	0.189427	0.730319	0.259376	9.1117e-37	1878	483.124	1394.88	NA	459	225.5	233.5	NA	NA	0.328574	1:1:1:1:1:1	0.646091(0.610425:0.546639:0.781207)	NA	NA	NA	NA
evm.model.Contig17.430_evm.model.Contig27.369	NG	0.665048	1.47257	0.451622	0.00262625	303	70.5735	232.427	NA	148	45.5	102.5	NA	NA	0.853134	1:1:1:1:1:1	0.343358(0.383459:0.242481:0.404135)	NA	NA	NA	NA
evm.model.Contig17.427_evm.model.Contig27.374	NG	0.217251	0.546619	0.397446	1.11008e-08	858	206.324	651.676	NA	203	80.0833	122.917	NA	NA	0.296455	1:1:1:1:1:1	0.635671(0.597561:0.448171:0.86128)	NA	NA	NA	NA
evm.model.Contig17.423_evm.model.Contig27.379	NG	0.152646	0.497185	0.307021	3.34837e-19	1422	370.942	1051.06	NA	280	134.833	145.167	NA	NA	0.242522	1:1:1:1:1:1	0.676551(0.641104:0.510225:0.878323)	NA	NA	NA	NA
evm.model.Contig17.419_evm.model.Contig27.382	NG	0.191537	0.320569	0.597492	0.000155172	1416	366.416	1049.58	NA	273	95.5833	177.417	NA	NA	0.224927	1:1:1:1:1:1	0.648728(0.594912:0.421722:0.92955)	NA	NA	NA	NA
evm.model.Contig17.416_evm.model.Contig27.385	NG	0.2029	0.602149	0.33696	4.56233e-19	1440	372.614	1067.39	NA	344	154.25	189.75	NA	NA	0.30621	1:1:1:1:1:1	0.675032(0.663127:0.509653:0.852317)	NA	NA	NA	NA
evm.model.Contig17.412_evm.model.Contig27.387	NG	0.0853384	0.284666	0.299784	9.19948e-14	1440	351.098	1088.9	NA	171	83.1667	87.8333	NA	NA	0.133938	1:1:1:1:1:1	0.608025(0.514815:0.415741:0.893519)	NA	NA	NA	NA
evm.model.Contig17.409_evm.model.Contig27.388	NG	0.14196	0.337814	0.420232	0.000495129	474	117.043	356.957	NA	78	31.8333	46.1667	NA	NA	0.190322	1:1:1:1:1:1	0.662791(0.572674:0.505814:0.909884)	NA	NA	NA	NA
evm.model.Contig17.408_evm.model.Contig27.389	NG	0.515317	1.23867	0.416024	4.28364e-11	1047	255.971	791.029	NA	450	155.167	294.833	NA	NA	0.692164	1:1:1:1:1:1	0.527295(0.616625:0.416873:0.548387)	NA	NA	NA	NA
evm.model.Contig17.402_evm.model.Contig27.397	NG	0.540832	1.42901	0.378467	6.13987e-22	2001	465.993	1535.01	NA	889	297.5	591.5	NA	NA	0.74767	1:1:1:1:1:1	0.519647(0.566225:0.440397:0.552318)	NA	NA	NA	NA
evm.model.Contig17.398_evm.model.Contig27.400	NG	0.111682	0.501181	0.222839	9.51374e-30	1554	403.965	1150.03	NA	267	147.667	119.333	NA	NA	0.212933	1:1:1:1:1:1	0.675873(0.659048:0.478095:0.890476)	NA	NA	NA	NA
evm.model.Contig17.393_evm.model.Contig27.403	NG	0.257649	0.58173	0.442902	1.19723e-08	1056	245.042	810.958	NA	276	99.1667	176.833	NA	NA	0.332851	1:1:1:1:1:1	0.591828(0.56432:0.457524:0.753641)	NA	NA	NA	NA
evm.model.Contig17.388_evm.model.Contig27.404	NG	0.154964	0.941803	0.164539	1.07384e-46	1428	335.757	1092.24	NA	333	180.083	152.917	NA	NA	0.339968	1:1:1:1:1:1	0.547001(0.587199:0.425788:0.628015)	NA	NA	NA	NA
evm.model.Contig17.381_evm.model.Contig27.406	NG	0.318185	1.67303	0.190185	3.93089e-16	495	123.492	371.508	NA	179	82.6667	96.3333	NA	NA	0.65619	1:1:1:1:1:1	0.344916(0.359073:0.30695:0.368726)	NA	NA	NA	NA
evm.model.Contig17.380_evm.model.Contig27.407	NG	0.204697	0.390898	0.523658	9.81048e-06	1152	291.872	860.128	NA	243	88.9167	154.083	NA	NA	0.251873	1:1:1:1:1:1	0.643791(0.582108:0.432598:0.916667)	NA	NA	NA	NA
evm.model.Contig17.369_evm.model.Contig27.410	NG	0.305886	0.547935	0.558253	0.000547616	723	177.265	545.735	NA	206	68.9167	137.083	NA	NA	0.365232	1:1:1:1:1:1	0.587802(0.55205:0.484227:0.727129)	NA	NA	NA	NA
evm.model.Contig17.367_evm.model.Contig27.413	NG	0.651247	1.20571	0.540138	0.00603303	378	94.0708	283.929	NA	180	56.4167	123.583	NA	NA	0.789233	1:1:1:1:1:1	0.561453(0.567039:0.427374:0.689944)	NA	NA	NA	NA
evm.model.Contig17.365_evm.model.Contig27.414	NG	0.244638	0.502605	0.48674	0.00335249	351	93.5097	257.49	NA	88	34.25	53.75	NA	NA	0.313363	1:1:1:1:1:1	0.665509(0.541667:0.600694:0.854167)	NA	NA	NA	NA
evm.model.Contig17.364_evm.model.Contig27.416	NG	0.309928	0.592135	0.523407	0.000106269	711	183.172	527.828	NA	209	75	134	NA	NA	0.382631	1:1:1:1:1:1	0.661578(0.568702:0.553435:0.862595)	NA	NA	NA	NA
evm.model.Contig17.363_evm.model.Contig27.417	NG	0.326691	0.53936	0.605701	0.00614838	612	157.946	454.054	NA	181	60.75	120.25	NA	NA	0.381577	1:1:1:1:1:1	0.638778(0.549801:0.515936:0.850598)	NA	NA	NA	NA
evm.model.Contig17.357_evm.model.Contig27.418	NG	0.294181	1.05898	0.277796	7.29278e-52	2796	647.123	2148.88	NA	890	367.083	522.917	NA	NA	0.471191	1:1:1:1:1:1	0.444095(0.498428:0.437107:0.396751)	NA	NA	NA	NA
evm.model.Contig17.351_evm.model.Contig27.425	NG	0.880976	0.79234	1.11187	0.37117	1200	342.712	857.288	NA	612	167.667	444.333	NA	NA	0.855662	1:1:1:1:1:1	0.687364(0.684096:0.508715:0.869281)	NA	NA	NA	NA
evm.model.Contig17.349_evm.model.Contig27.428	NG	0.46847	0.830242	0.564257	0.000475403	615	173.941	441.059	NA	241	87.3333	153.667	NA	NA	0.57079	1:1:1:1:1:1	0.710914(0.716814:0.575221:0.840708)	NA	NA	NA	NA
evm.model.Contig17.348_evm.model.Contig27.429	NG	0.0275058	0.842374	0.0326527	3.82054e-73	1128	257.873	870.127	NA	154	130.5	23.5	NA	NA	0.213793	1:1:1:1:1:1	0.48227(0.543883:0.409574:0.493351)	NA	NA	NA	NA
evm.model.Contig17.347_evm.model.Contig27.430	NG	0.00331279	0.101362	0.0326827	8.02117e-06	408	105.473	302.527	NA	11	10	1	NA	NA	0.0286597	1:1:1:1:1:1	0.70098(0.628676:0.485294:0.988971)	NA	NA	NA	NA
evm.model.Contig17.345_evm.model.Contig27.431	NG	0.0638641	0.666733	0.0957867	1.33943e-40	1017	241.118	775.882	NA	154	106.5	47.5	NA	NA	0.206797	1:1:1:1:1:1	0.51955(0.549853:0.384164:0.624633)	NA	NA	NA	NA
evm.model.Contig17.344_evm.model.Contig27.433	NG	0.11255	0.461735	0.243755	1.04872e-05	279	70.0928	208.907	NA	46	24.1667	21.8333	NA	NA	0.200275	1:1:1:1:1:1	0.418535(0.43722:0.26009:0.558296)	NA	NA	NA	NA
evm.model.Contig17.340_evm.model.Contig27.435	NG	0.118128	1.02373	0.11539	1.38884e-57	1335	316.347	1018.65	NA	288	176.667	111.333	NA	NA	0.332722	1:1:1:1:1:1	0.493676(0.496652:0.489955:0.49442)	NA	NA	NA	NA
evm.model.Contig17.337_evm.model.Contig27.436	NG	0.32349	0.893648	0.361988	8.38353e-11	750	192.461	557.539	NA	247	100.5	146.5	NA	NA	0.469801	1:1:1:1:1:1	0.624264(0.634276:0.521201:0.717314)	NA	NA	NA	NA
evm.model.Contig17.334_evm.model.Contig27.437	NG	0.0749873	0.60981	0.122968	8.46084e-29	810	214.432	595.568	NA	132	89.5	42.5	NA	NA	0.216571	1:1:1:1:1:1	0.597865(0.580071:0.469751:0.743772)	NA	NA	NA	NA
evm.model.Contig17.332_evm.model.Contig27.440	NG	0.1243	1.29157	0.0962393	1.17044e-66	1329	304.663	1024.34	NA	305	187.667	117.333	NA	NA	0.391887	1:1:1:1:1:1	0.459459(0.536036:0.358108:0.484234)	NA	NA	NA	NA
evm.model.Contig17.331_evm.model.Contig27.441	NG	0.0996565	0.739364	0.134787	2.58507e-27	768	183.984	584.016	NA	141	86.5	54.5	NA	NA	0.252906	1:1:1:1:1:1	0.444649(0.48893:0.420664:0.424354)	NA	NA	NA	NA
evm.model.Contig17.330_evm.model.Contig27.442	NG	0.43352	0.655998	0.660857	0.00133449	1047	280.352	766.648	NA	375	122.583	252.417	NA	NA	0.493093	1:1:1:1:1:1	0.684729(0.6367:0.594828:0.82266)	NA	NA	NA	NA
evm.model.Contig17.329_evm.model.Contig27.443	NG	0.185876	0.871295	0.213333	1.18018e-31	1254	295.302	958.698	NA	310	152.167	157.833	NA	NA	0.347284	1:1:1:1:1:1	0.458238(0.532184:0.417241:0.425287)	NA	NA	NA	NA
evm.model.Contig17.325_evm.model.Contig27.448	NG	0.412483	0.619284	0.666064	6.82221e-06	2226	572.875	1653.12	NA	766	241.5	524.5	NA	NA	0.465705	1:1:1:1:1:1	0.676117(0.585696:0.528351:0.914304)	NA	NA	NA	NA
evm.model.Contig17.314_evm.model.Contig27.462	NG	0.194815	0.845382	0.230446	8.56117e-22	972	212.344	759.656	NA	238	107.667	130.333	NA	NA	0.336938	1:1:1:1:1:1	0.469613(0.498619:0.342541:0.56768)	NA	NA	NA	NA
evm.model.Contig17.306_evm.model.Contig27.464	NG	0.164921	0.749482	0.220047	1.3776e-34	1479	362.243	1116.76	NA	337	171.667	165.333	NA	NA	0.308094	1:1:1:1:1:1	0.467064(0.534923:0.403748:0.462521)	NA	NA	NA	NA
evm.model.Contig17.302_evm.model.Contig27.471	NG	0.327156	0.522109	0.626604	2.79347e-05	1569	405.453	1163.55	NA	461	152.5	308.5	NA	NA	0.377535	1:1:1:1:1:1	0.660628(0.586957:0.484601:0.910326)	NA	NA	NA	NA
evm.model.Contig17.286_evm.model.Contig27.472	NG	0.128196	0.433932	0.295428	2.21754e-21	1623	433.514	1189.49	NA	283	142.833	140.167	NA	NA	0.20986	1:1:1:1:1:1	0.707879(0.692727:0.479091:0.951818)	NA	NA	NA	NA
evm.model.Contig17.283_evm.model.Contig27.473	NG	0.0901242	0.719587	0.125244	1.56793e-39	1065	266.207	798.793	NA	191	123.167	67.8333	NA	NA	0.247465	1:1:1:1:1:1	0.499541(0.541322:0.424242:0.533058)	NA	NA	NA	NA
evm.model.Contig17.281_evm.model.Contig27.476	NG	0.166879	1.05907	0.157572	1.46368e-64	1911	438.353	1472.65	NA	469	248.667	220.333	NA	NA	0.371533	1:1:1:1:1:1	0.449341(0.518237:0.392857:0.43693)	NA	NA	NA	NA
evm.model.Contig17.279_evm.model.Contig27.477	NG	0.157871	0.934938	0.168858	1.6572e-47	1521	353.209	1167.79	NA	355	188.75	166.25	NA	NA	0.338323	1:1:1:1:1:1	0.502841(0.5625:0.421402:0.524621)	NA	NA	NA	NA
evm.model.Contig17.278_evm.model.Contig27.479	NG	0.184934	0.35501	0.520926	0.000576828	762	185.929	576.071	NA	147	52.5833	94.4167	NA	NA	0.226433	1:1:1:1:1:1	0.653015(0.564846:0.517065:0.877133)	NA	NA	NA	NA
evm.model.Contig17.277_evm.model.Contig27.482	NG	0.118486	0.605223	0.195773	2.83737e-40	1746	420.738	1325.26	NA	320	174.75	145.25	NA	NA	0.235776	1:1:1:1:1:1	0.626082(0.654221:0.413961:0.810065)	NA	NA	NA	NA
evm.model.Contig17.275_evm.model.Contig27.483	NG	0.0893749	0.876919	0.101919	3.30692e-56	1302	301.07	1000.93	NA	240	155.667	84.3333	NA	NA	0.271484	1:1:1:1:1:1	0.470882(0.49584:0.384359:0.532446)	NA	NA	NA	NA
evm.model.Contig17.272_evm.model.Contig27.487	NG	0.158456	0.438697	0.361198	1.66003e-07	669	166.094	502.906	NA	127	55.1667	71.8333	NA	NA	0.228032	1:1:1:1:1:1	0.656421(0.602459:0.506148:0.860656)	NA	NA	NA	NA
evm.model.Contig17.270_evm.model.Contig27.488	NG	0.510257	NA	NA	5.68412e-63	2424	555.252	1868.75	NA	1118	426.25	691.75	NA	NA	0.164311	1:1:1:1:1:1	0.457231(0.491945:0.416571:0.463176)	NA	NA	NA	NA
evm.model.Contig17.269_evm.model.Contig27.489	NG	0.189417	0.620619	0.305207	9.1931e-15	975	234.716	740.284	NA	223	99.0833	123.917	NA	NA	0.293222	1:1:1:1:1:1	0.619497(0.56469:0.455526:0.838275)	NA	NA	NA	NA
evm.model.Contig17.263_evm.model.Contig27.494	NG	0.339688	0.744131	0.45649	2.54878e-05	588	137.734	450.266	NA	188	65	123	NA	NA	0.434426	1:1:1:1:1:1	0.424528(0.509434:0.42217:0.341981)	NA	NA	NA	NA
evm.model.Contig17.257_evm.model.Contig27.495	NG	0.134798	0.550138	0.245025	8.0135e-22	1200	296.277	903.723	NA	227	115.5	111.5	NA	NA	0.237345	1:1:1:1:1:1	0.647971(0.577566:0.4642:0.902148)	NA	NA	NA	NA
evm.model.Contig17.253_evm.model.Contig27.498	NG	0.356917	0.63949	0.558128	0.00499884	426	102.644	323.356	NA	136	44.1667	91.8333	NA	NA	0.425003	1:1:1:1:1:1	0.577257(0.505208:0.463542:0.763021)	NA	NA	NA	NA
evm.model.Contig17.252_evm.model.Contig27.499	NG	0.317964	0.520255	0.611171	0.0139971	459	121.048	337.952	NA	133	45.4167	87.5833	NA	NA	0.371312	1:1:1:1:1:1	0.649573(0.594872:0.530769:0.823077)	NA	NA	NA	NA
evm.model.Contig17.240_evm.model.Contig27.500	NG	0.0976034	1.08593	0.08988	7.19971e-93	1878	427.486	1450.51	NA	378	245.25	132.75	NA	NA	0.322574	1:1:1:1:1:1	0.471436(0.506289:0.406447:0.501572)	NA	NA	NA	NA
evm.model.Contig17.238_evm.model.Contig27.501	NG	0.165384	1.05424	0.156876	1.84213e-45	1275	305.897	969.103	NA	317	173.167	143.833	NA	NA	0.378637	1:1:1:1:1:1	0.520527(0.500919:0.472426:0.588235)	NA	NA	NA	NA
evm.model.Contig17.235_evm.model.Contig27.504	NG	0.372644	0.481549	0.773845	0.0250937	1524	380.145	1143.85	NA	471	135.083	335.917	NA	NA	0.399809	1:1:1:1:1:1	0.638258(0.623377:0.445617:0.845779)	NA	NA	NA	NA
evm.model.Contig17.234_evm.model.Contig27.508	NG	0.175816	0.477451	0.36824	1.25923e-08	780	197.253	582.747	NA	161	69.6667	91.3333	NA	NA	0.252096	1:1:1:1:1:1	0.611314(0.534672:0.417883:0.881387)	NA	NA	NA	NA
evm.model.Contig17.230_evm.model.Contig27.509	NG	0.152903	1.04561	0.146234	1.89369e-42	1128	270.111	857.889	NA	271	152.333	118.667	NA	NA	0.36667	1:1:1:1:1:1	0.35593(0.371702:0.311647:0.38444)	NA	NA	NA	NA
evm.model.Contig17.227_evm.model.Contig27.511	NG	0.0621657	0.621187	0.100076	4.68117e-40	1053	262.396	790.604	NA	158	110.833	47.1667	NA	NA	0.201467	1:1:1:1:1:1	0.469573(0.531335:0.418256:0.459128)	NA	NA	NA	NA
evm.model.Contig17.224_evm.model.Contig27.515	NG	0.105004	0.338175	0.310503	4.68435e-15	1461	366.446	1094.55	NA	207	99.75	107.25	NA	NA	0.163488	1:1:1:1:1:1	0.619091(0.516575:0.436464:0.904236)	NA	NA	NA	NA
evm.model.Contig17.223_evm.model.Contig27.517	NG	0.280406	0.381191	0.735607	0.00387282	1896	499.708	1396.29	NA	476	149.333	326.667	NA	NA	0.306969	1:1:1:1:1:1	0.69102(0.636225:0.501522:0.935312)	NA	NA	NA	NA
evm.model.Contig17.222_evm.model.Contig27.518	NG	0.102441	0.667958	0.153364	2.24812e-18	627	132.671	494.329	NA	106	58.6667	47.3333	NA	NA	0.222102	1:1:1:1:1:1	0.561905(0.528571:0.314286:0.842857)	NA	NA	NA	NA
evm.model.Contig17.221_evm.model.Contig27.523	NG	0.306386	0.90172	0.33978	2.35688e-27	2016	464.779	1551.22	NA	634	243.833	390.167	NA	NA	0.443637	1:1:1:1:1:1	0.455253(0.536316:0.404021:0.425422)	NA	NA	NA	NA
evm.model.Contig17.219_evm.model.Contig27.526	NG	0.225874	0.334267	0.675731	0.00704289	1161	302.173	858.827	NA	249	81.5	167.5	NA	NA	0.254085	1:1:1:1:1:1	0.672632(0.645414:0.502237:0.870246)	NA	NA	NA	NA
evm.model.Contig17.217_evm.model.Contig27.527	NG	0.164942	0.251614	0.655534	0.0224284	906	226.114	679.886	NA	149	48.3333	100.667	NA	NA	0.186573	1:1:1:1:1:1	0.681493(0.628834:0.498466:0.917178)	NA	NA	NA	NA
evm.model.Contig17.212_evm.model.Contig27.533	NG	0.14938	0.695994	0.214628	5.3646e-09	333	78.2818	254.718	NA	70	35.5	34.5	NA	NA	0.277878	1:1:1:1:1:1	0.547619(0.508929:0.450893:0.683036)	NA	NA	NA	NA
evm.model.Contig17.208_evm.model.Contig27.534	NG	0.43216	1.03135	0.419023	1.24626e-16	1680	405.963	1274.04	NA	646	227.5	418.5	NA	NA	0.576952	1:1:1:1:1:1	0.410873(0.453877:0.453877:0.324866)	NA	NA	NA	NA
evm.model.Contig17.203_evm.model.Contig27.535	NG	0.366654	0.565189	0.648728	0.014417	561	152.396	408.604	NA	179	60.5	118.5	NA	NA	0.420586	1:1:1:1:1:1	0.737018(0.71608:0.615578:0.879397)	NA	NA	NA	NA
evm.model.Contig17.202_evm.model.Contig27.536	NG	0.298816	0.931638	0.320743	1.35625e-16	1035	250.577	784.423	NA	327	133.667	193.333	NA	NA	0.452024	1:1:1:1:1:1	0.55771(0.562327:0.49723:0.613573)	NA	NA	NA	NA
evm.model.Contig17.200_evm.model.Contig27.539	NG	0.0760006	0.718867	0.105723	3.10999e-35	870	210.498	659.502	NA	145	97.3333	47.6667	NA	NA	0.231543	1:1:1:1:1:1	0.488014(0.570205:0.422945:0.47089)	NA	NA	NA	NA
evm.model.Contig17.195_evm.model.Contig27.540	NG	0.107023	0.629428	0.170032	9.5676e-42	1512	380.7	1131.3	NA	275	162.167	112.833	NA	NA	0.238557	1:1:1:1:1:1	0.50956(0.543021:0.476099:0.50956)	NA	NA	NA	NA
evm.model.Contig17.191_evm.model.Contig27.541	NG	0.0726385	1.03223	0.0703706	2.52214e-42	768	168.564	599.436	NA	136	94.5	41.5	NA	NA	0.283253	1:1:1:1:1:1	0.518995(0.53125:0.450368:0.575368)	NA	NA	NA	NA
evm.model.Contig17.189_evm.model.Contig27.543	NG	0.462372	0.680417	0.679542	0.00170187	1230	308.354	921.646	NA	456	137.917	318.083	NA	NA	0.517034	1:1:1:1:1:1	0.638344(0.587146:0.510893:0.816993)	NA	NA	NA	NA
evm.model.Contig17.186_evm.model.Contig27.546	NG	0.152585	0.931456	0.163813	4.87191e-47	1473	343.093	1129.91	NA	339	183	156	NA	NA	0.334	1:1:1:1:1:1	0.497059(0.529412:0.359804:0.601961)	NA	NA	NA	NA
evm.model.Contig17.182_evm.model.Contig27.551	NG	0.595946	0.706214	0.843861	0.512388	312	80.1452	231.855	NA	132	36.6667	95.3333	NA	NA	0.624271	1:1:1:1:1:1	0.688034(0.67094:0.495726:0.897436)	NA	NA	NA	NA
evm.model.Contig17.178_evm.model.Contig27.555	NG	0.213878	0.323419	0.661303	0.0216336	801	208.083	592.917	NA	165	54.6667	110.333	NA	NA	0.242335	1:1:1:1:1:1	0.699647(0.627208:0.531802:0.939929)	NA	NA	NA	NA
evm.model.Contig17.176_evm.model.Contig27.556	NG	0.583381	1.41464	0.412389	5.35076e-05	423	93.1219	329.878	NA	193	59.25	133.75	NA	NA	0.76638	1:1:1:1:1:1	0.377818(0.32971:0.279589:0.524155)	NA	NA	NA	NA
evm.model.Contig17.169_evm.model.Contig27.561	NG	0.178248	1.04805	0.170076	3.24036e-50	1578	366.208	1211.79	NA	399	206.75	192.25	NA	NA	0.380103	1:1:1:1:1:1	0.441992(0.510187:0.396435:0.419355)	NA	NA	NA	NA
evm.model.Contig17.157_evm.model.Contig8.10	NG	0.761493	1.51368	0.503073	0.00117572	480	112.891	367.109	NA	249	73.4167	175.583	NA	NA	0.9384	1:1:1:1:1:1	0.327336(0.35322:0.287879:0.340909)	NA	NA	NA	NA
evm.model.Contig32.301_evm.model.Contig84.65	NG	0.0728641	0.933006	0.0780961	3.64142e-41	759	190.135	568.865	NA	141	101.5	39.5	NA	NA	0.288336	1:1:1:1:1:1	0.543137(0.552941:0.533333:0.543137)	NA	NA	NA	NA
evm.model.Contig32.315_evm.model.Contig84.68	NG	0.292554	0.631076	0.46358	8.65247e-10	1266	316.2	949.8	NA	365	134.917	230.083	NA	NA	0.377104	1:1:1:1:1:1	0.634921(0.593168:0.479296:0.832298)	NA	NA	NA	NA
evm.model.Contig32.325_evm.model.Contig84.71	NG	0.156107	0.697814	0.223708	3.64272e-46	2052	522.888	1529.11	NA	453	237.5	215.5	NA	NA	0.294144	1:1:1:1:1:1	0.59009(0.613798:0.524893:0.631579)	NA	NA	NA	NA
evm.model.Contig32.342_evm.model.Contig84.73	NG	0.194088	0.755295	0.256969	1.27518e-22	1131	267.489	863.511	NA	275	127.333	147.667	NA	NA	0.326817	1:1:1:1:1:1	0.470129(0.545825:0.412424:0.452138)	NA	NA	NA	NA
evm.model.Contig32.348_evm.model.Contig84.74	NG	0.135912	0.912638	0.148923	1.66603e-48	1326	339.882	986.118	NA	302	179.417	122.583	NA	NA	0.335004	1:1:1:1:1:1	0.610126(0.577605:0.515521:0.737251)	NA	NA	NA	NA
evm.model.Contig32.360_evm.model.Contig84.78	NG	0.109374	0.386557	0.282945	1.12694e-17	1362	361.409	1000.59	NA	211	109.167	101.833	NA	NA	0.182926	1:1:1:1:1:1	0.631324(0.594595:0.440748:0.858628)	NA	NA	NA	NA
evm.model.Contig32.361_evm.model.Contig84.79	NG	0.34176	0.949593	0.359902	1.33768e-27	2298	508.301	1789.7	NA	765	273.75	491.25	NA	NA	0.476209	1:1:1:1:1:1	0.458993(0.512789:0.421437:0.442753)	NA	NA	NA	NA
evm.model.Contig32.363_evm.model.Contig84.87	NG	0.282064	0.475972	0.592606	5.69402e-07	1983	484.296	1498.7	NA	523	170.667	352.333	NA	NA	0.329421	1:1:1:1:1:1	0.650935(0.628591:0.4487:0.875513)	NA	NA	NA	NA
evm.model.Contig32.370_evm.model.Contig84.90	NG	0.0710927	0.680489	0.104473	1.32752e-57	1554	357.332	1196.67	NA	241	159.833	81.1667	NA	NA	0.211219	1:1:1:1:1:1	0.524061(0.573944:0.384683:0.613556)	NA	NA	NA	NA
evm.model.Contig32.371_evm.model.Contig84.91	NG	0.211611	0.768583	0.275327	2.22684e-16	888	210.048	677.952	NA	226	101	125	NA	NA	0.343358	1:1:1:1:1:1	0.494658(0.530449:0.416667:0.536859)	NA	NA	NA	NA
evm.model.Contig32.373_evm.model.Contig84.96	NG	0.231727	0.475683	0.487146	2.25352e-10	1758	448.311	1309.69	NA	419	157.917	261.083	NA	NA	0.293939	1:1:1:1:1:1	0.624695(0.565886:0.427526:0.880673)	NA	NA	NA	NA
evm.model.Contig32.374_evm.model.Contig84.97	NG	0.302401	1.27734	0.236742	1.99812e-55	2427	556.855	1870.14	NA	807	341.583	465.417	NA	NA	0.526093	1:1:1:1:1:1	0.47028(0.518648:0.378788:0.513403)	NA	NA	NA	NA
evm.model.Contig32.378_evm.model.Contig84.98	NG	0.362838	0.844949	0.42942	8.74089e-09	807	213.718	593.282	NA	279	108.333	170.667	NA	NA	0.490515	1:1:1:1:1:1	0.677222(0.58:0.601667:0.85)	NA	NA	NA	NA
evm.model.Contig32.381_evm.model.Contig84.100	NG	0.189132	0.309205	0.61167	0.0474973	453	107.541	345.459	NA	85	27.25	57.75	NA	NA	0.217637	1:1:1:1:1:1	0.588889(0.527778:0.377778:0.861111)	NA	NA	NA	NA
evm.model.Contig32.383_evm.model.Contig84.101	NG	0.325748	0.894771	0.364058	1.12127e-12	924	231.728	692.272	NA	304	121.083	182.917	NA	NA	0.468452	1:1:1:1:1:1	0.640401(0.627507:0.487106:0.80659)	NA	NA	NA	NA
evm.model.Contig32.388_evm.model.Contig84.103	NG	0.360317	0.491329	0.733352	0.03331	924	237.197	686.803	NA	282	85.5	196.5	NA	NA	0.393948	1:1:1:1:1:1	0.639566(0.54336:0.53523:0.840108)	NA	NA	NA	NA
evm.model.Contig32.390_evm.model.Contig84.105	NG	0.357118	0.411635	0.86756	0.6337	246	64.4489	181.551	NA	72	20.4167	51.5833	NA	NA	0.371401	1:1:1:1:1:1	0.58104(0.513761:0.5:0.729358)	NA	NA	NA	NA
evm.model.Contig32.391_evm.model.Contig84.108	NG	0.462616	0.694551	0.666065	0.00284401	999	242.317	756.683	NA	371	109.75	261.25	NA	NA	0.518874	1:1:1:1:1:1	0.614149(0.625:0.467448:0.75)	NA	NA	NA	NA
evm.model.Contig32.405_evm.model.Contig84.111	NG	0.401786	0.563113	0.713508	0.00435208	1326	347.63	978.37	NA	442	137.667	304.333	NA	NA	0.44408	1:1:1:1:1:1	0.689693(0.652412:0.503289:0.913377)	NA	NA	NA	NA
evm.model.Contig32.406_evm.model.Contig84.112	NG	0.1378	0.85312	0.161524	1.19744e-56	1830	423.917	1406.08	NA	393	216	177	NA	NA	0.303503	1:1:1:1:1:1	0.446872(0.509709:0.411812:0.419094)	NA	NA	NA	NA
evm.model.Contig32.412_evm.model.Contig84.114	NG	0.0591316	0.908654	0.0650761	2.4587e-87	1617	368.334	1248.67	NA	265	194	71	NA	NA	0.252643	1:1:1:1:1:1	0.404938(0.424074:0.341667:0.449074)	NA	NA	NA	NA
evm.model.Contig32.416_evm.model.Contig84.116	NG	0.426777	0.763951	0.558645	0.000116687	759	201.562	557.438	NA	278	96.5833	181.417	NA	NA	0.516318	1:1:1:1:1:1	0.632435(0.540404:0.589226:0.767677)	NA	NA	NA	NA
evm.model.Contig32.418_evm.model.Contig83.15	NG	1.68663	1.70273	0.990546	0.948675	1527	356.237	1170.76	NA	1025	239.583	785.417	NA	NA	1.69038	1:1:1:1:1:1	0.421394(0.475689:0.379254:0.409238)	NA	NA	NA	NA
evm.model.Contig32.421_evm.model.Contig83.21	NG	0.440944	0.675304	0.652957	0.00463378	723	205.34	517.66	NA	264	91.4167	172.583	NA	NA	0.507505	1:1:1:1:1:1	0.664466(0.641914:0.533003:0.818482)	NA	NA	NA	NA
evm.model.Contig32.430_evm.model.Contig83.30	NG	0.149172	0.832664	0.179151	2.94268e-43	1548	349.815	1198.19	NA	338	175.917	162.083	NA	NA	0.303627	1:1:1:1:1:1	0.443698(0.490403:0.401152:0.439539)	NA	NA	NA	NA
evm.model.Contig6.3_evm.model.Contig83.31	NG	0.406816	0.764431	0.532181	9.93302e-20	4062	916.522	3145.48	NA	1427	439.333	987.667	NA	NA	0.487506	1:1:1:1:1:1	0.42547(0.510045:0.406675:0.359689)	NA	NA	NA	NA
evm.model.Contig6.9_evm.model.Contig83.34	NG	0.326567	0.499568	0.653699	0.132747	243	56.6652	186.335	NA	70	20.6667	49.3333	NA	NA	0.366909	1:1:1:1:1:1	0.616013(0.563725:0.421569:0.862745)	NA	NA	NA	NA
evm.model.Contig6.12_evm.model.Contig83.36	NG	0.350817	0.618635	0.567083	0.000889838	657	162.404	494.596	NA	207	68.4167	138.583	NA	NA	0.417019	1:1:1:1:1:1	0.664083(0.627907:0.505814:0.858527)	NA	NA	NA	NA
evm.model.Contig6.15_evm.model.Contig83.37	NG	0.222596	0.583151	0.381712	8.13098e-20	1830	496.077	1333.92	NA	458	201.083	256.917	NA	NA	0.320335	1:1:1:1:1:1	0.651953(0.64688:0.500761:0.808219)	NA	NA	NA	NA
evm.model.Contig6.25_evm.model.Contig83.41	NG	0.260347	1.17254	0.222037	8.62171e-12	423	99.0842	323.916	NA	130	58.75	71.25	NA	NA	0.47402	1:1:1:1:1:1	0.302165(0.325787:0.295276:0.285433)	NA	NA	NA	NA
evm.model.Contig6.33_evm.model.Contig83.42	NG	0.140072	0.929463	0.150702	1.01872e-40	1116	282.467	833.533	NA	257	150.5	106.5	NA	NA	0.339872	1:1:1:1:1:1	0.664508(0.63601:0.507772:0.849741)	NA	NA	NA	NA
evm.model.Contig6.34_evm.model.Contig83.43	NG	0.296223	0.568759	0.520824	6.44505e-05	744	194.397	549.603	NA	212	77.5	134.5	NA	NA	0.367433	1:1:1:1:1:1	0.643791(0.578431:0.534314:0.818627)	NA	NA	NA	NA
evm.model.Contig6.42_evm.model.Contig83.47	NG	0.115141	0.721885	0.1595	2.1034e-34	1143	266.242	876.758	NA	217	123.417	93.5833	NA	NA	0.256471	1:1:1:1:1:1	0.545103(0.592784:0.439433:0.603093)	NA	NA	NA	NA
evm.model.Contig6.48_evm.model.Contig83.49	NG	0.179841	0.719344	0.250007	7.53836e-25	1224	301.57	922.43	NA	287	139.5	147.5	NA	NA	0.312764	1:1:1:1:1:1	0.46522(0.530992:0.441116:0.423554)	NA	NA	NA	NA
evm.model.Contig6.51_evm.model.Contig83.50	NG	0.102841	0.451287	0.227885	3.62678e-16	873	222.65	650.35	NA	138	75.5	62.5	NA	NA	0.191709	1:1:1:1:1:1	0.682158(0.63141:0.540064:0.875)	NA	NA	NA	NA
evm.model.Contig6.53_evm.model.Contig83.51	NG	0.230397	0.463963	0.496585	8.31097e-10	1689	446.794	1242.21	NA	401	154.583	246.417	NA	NA	0.292183	1:1:1:1:1:1	0.635832(0.578947:0.481659:0.84689)	NA	NA	NA	NA
evm.model.Contig6.54_evm.model.Contig83.52	NG	0.714578	1.98099	0.360717	7.46444e-08	687	167.373	519.627	NA	356	116.583	239.417	NA	NA	1.02311	1:1:1:1:1:1	0.503236(0.504854:0.406149:0.598706)	NA	NA	NA	NA
evm.model.Contig6.56_evm.model.Contig83.53	NG	0.160458	1.38965	0.115466	1.84243e-75	1671	388.593	1282.41	NA	431	245.75	185.25	NA	NA	0.446309	1:1:1:1:1:1	0.498302(0.563667:0.39983:0.531409)	NA	NA	NA	NA
evm.model.Contig6.57_evm.model.Contig83.54	NG	0.358482	0.699585	0.512421	0.000313688	495	140.872	354.128	NA	165	64.0833	100.917	NA	NA	0.455556	1:1:1:1:1:1	0.723485(0.721591:0.542614:0.90625)	NA	NA	NA	NA
evm.model.Contig6.62_evm.model.Contig83.55	NG	0.495857	0.482675	1.02731	0.914342	471	128.299	342.701	NA	170	45.6667	124.333	NA	NA	0.492267	1:1:1:1:1:1	0.652137(0.612821:0.505128:0.838462)	NA	NA	NA	NA
evm.model.Contig6.63_evm.model.Contig83.57	NG	0.281991	0.502539	0.561134	8.88817e-05	972	248.017	723.983	NA	261	90.8333	170.167	NA	NA	0.338267	1:1:1:1:1:1	0.661932(0.653409:0.478693:0.853693)	NA	NA	NA	NA
evm.model.Contig6.70_evm.model.Contig83.67	NG	0.395219	0.588497	0.671573	0.000424994	1455	368.036	1086.96	NA	484	150.083	333.917	NA	NA	0.444108	1:1:1:1:1:1	0.687008(0.672244:0.508858:0.879921)	NA	NA	NA	NA
evm.model.Contig6.88_evm.model.Contig83.72	NG	0.0394442	0.524793	0.0751614	6.03299e-40	1017	262.281	754.719	NA	128	99	29	NA	NA	0.164614	1:1:1:1:1:1	0.563539(0.596774:0.435484:0.658358)	NA	NA	NA	NA
evm.model.Contig6.95_evm.model.Contig83.75	NG	0.38533	2.86429	0.134529	7.60217e-38	1176	279.126	896.874	NA	475	204.75	270.25	NA	NA	0.973718	1:1:1:1:1:1	0.587783(0.587379:0.459951:0.716019)	NA	NA	NA	NA
evm.model.Contig6.100_evm.model.Contig83.76	NG	0.222817	0.895481	0.248824	2.27193e-40	1812	465.815	1346.18	NA	503	243.5	259.5	NA	NA	0.395741	1:1:1:1:1:1	0.623222(0.603659:0.512195:0.753811)	NA	NA	NA	NA
evm.model.Contig6.104_evm.model.Contig83.78	NG	0.0756338	0.847374	0.0892567	1.12645e-80	1734	425.133	1308.87	NA	310	215.833	94.1667	NA	NA	0.264845	1:1:1:1:1:1	0.521801(0.565404:0.447504:0.552496)	NA	NA	NA	NA
evm.model.Contig6.105_evm.model.Contig83.79	NG	0.0871397	0.43756	0.199149	4.63088e-09	408	98.0372	309.963	NA	58	32.5	25.5	NA	NA	0.171341	1:1:1:1:1:1	0.647343(0.615942:0.380435:0.945652)	NA	NA	NA	NA
evm.model.Contig6.109_evm.model.Contig83.80	NG	0.404014	0.890567	0.453659	0.00976902	198	48.6016	149.398	NA	72	25.3333	46.6667	NA	NA	0.523444	1:1:1:1:1:1	0.570281(0.572289:0.439759:0.698795)	NA	NA	NA	NA
evm.model.Contig6.118_evm.model.Contig83.82	NG	0.0824049	0.745254	0.110573	4.38696e-69	1803	431.893	1371.11	NA	311	204	107	NA	NA	0.241185	1:1:1:1:1:1	0.457307(0.559113:0.394089:0.418719)	NA	NA	NA	NA
evm.model.Contig6.122_evm.model.Contig83.83	NG	0.0397983	0.690401	0.0576452	9.7448e-60	1236	281.428	954.572	NA	164	127	37	NA	NA	0.187936	1:1:1:1:1:1	0.466828(0.51699:0.395631:0.487864)	NA	NA	NA	NA
evm.model.Contig6.134_evm.model.Contig83.86	NG	0.208612	0.761934	0.273792	5.26074e-22	1116	292.788	823.212	NA	290	140.083	149.917	NA	NA	0.353778	1:1:1:1:1:1	0.65089(0.637136:0.504854:0.81068)	NA	NA	NA	NA
evm.model.Contig6.135_evm.model.Contig83.91	NG	0.532347	0.790158	0.673722	0.0918165	282	69.9456	212.054	NA	115	34.1667	80.8333	NA	NA	0.596293	1:1:1:1:1:1	0.666667(0.603774:0.528302:0.867925)	NA	NA	NA	NA
evm.model.Contig6.137_evm.model.Contig76.2	NG	0.876077	1.00578	0.871043	0.393735	726	184.025	541.975	NA	382	101.917	280.083	NA	NA	0.908954	1:1:1:1:1:1	0.60061(0.559451:0.490854:0.751524)	NA	NA	NA	NA
evm.model.Contig6.146_evm.model.Contig76.21	NG	0.0754213	0.7498	0.100589	3.9489e-38	942	217.292	724.708	NA	155	103	52	NA	NA	0.230981	1:1:1:1:1:1	0.501045(0.559561:0.398119:0.545455)	NA	NA	NA	NA
evm.model.Contig6.147_evm.model.Contig76.22	NG	0.269139	1.2159	0.22135	2.13011e-28	1071	257.719	813.281	NA	339	155.083	183.917	NA	NA	0.496961	1:1:1:1:1:1	0.463528(0.51145:0.489822:0.389313)	NA	NA	NA	NA
evm.model.Contig6.159_evm.model.Contig76.28	NG	0.320148	0.690175	0.463864	2.22791e-06	678	180.083	497.917	NA	211	81.25	129.75	NA	NA	0.418431	1:1:1:1:1:1	0.662949(0.654275:0.526022:0.80855)	NA	NA	NA	NA
evm.model.Contig6.160_evm.model.Contig76.29	NG	0.402611	0.531243	0.757866	0.220419	375	103.77	271.23	NA	124	39.5	84.5	NA	NA	0.438206	1:1:1:1:1:1	0.588235(0.579186:0.447964:0.737557)	NA	NA	NA	NA
evm.model.Contig6.161_evm.model.Contig76.31	NG	0.122713	0.346812	0.353831	7.06072e-06	531	145.251	385.749	NA	84	40.3333	43.6667	NA	NA	0.184014	1:1:1:1:1:1	0.721014(0.706522:0.513587:0.942935)	NA	NA	NA	NA
evm.model.Contig6.162_evm.model.Contig76.33	NG	0.110911	0.712598	0.155643	1.49943e-16	495	123.193	371.807	NA	95	56.6667	38.3333	NA	NA	0.260656	1:1:1:1:1:1	0.610487(0.632022:0.446629:0.752809)	NA	NA	NA	NA
evm.model.Contig6.164_evm.model.Contig76.35	NG	0.297191	0.44974	0.660808	0.0161067	708	186.007	521.993	NA	191	62.9167	128.083	NA	NA	0.337269	1:1:1:1:1:1	0.717448(0.636719:0.619141:0.896484)	NA	NA	NA	NA
evm.model.Contig6.165_evm.model.Contig76.39	NG	0.226521	0.599036	0.378143	0.000639956	255	55.9501	199.05	NA	62	23.0833	38.9167	NA	NA	0.308256	1:1:1:1:1:1	0.565934(0.472527:0.428571:0.796703)	NA	NA	NA	NA
evm.model.Contig6.168_evm.model.Contig76.45	NG	0.135941	0.641229	0.212	1.37361e-34	1536	371.785	1164.22	NA	305	160.25	144.75	NA	NA	0.258245	1:1:1:1:1:1	0.49359(0.545987:0.425585:0.509197)	NA	NA	NA	NA
evm.model.Contig6.170_evm.model.Contig76.47	NG	0.240249	0.780327	0.307883	2.41351e-38	2505	601.344	1903.66	NA	683	291.667	391.333	NA	NA	0.369899	1:1:1:1:1:1	0.475614(0.555876:0.464286:0.406682)	NA	NA	NA	NA
evm.model.Contig6.175_evm.model.Contig76.49	NG	0.198898	0.774454	0.256824	3.6169e-09	417	94.5594	322.441	NA	102	45.6667	56.3333	NA	NA	0.329412	1:1:1:1:1:1	0.465035(0.632867:0.405594:0.356643)	NA	NA	NA	NA
evm.model.Contig6.176_evm.model.Contig76.51	NG	0.113548	0.922259	0.12312	5.46542e-68	1761	400.721	1360.28	NA	356	212.667	143.333	NA	NA	0.297573	1:1:1:1:1:1	0.438375(0.517647:0.393277:0.404202)	NA	NA	NA	NA
evm.model.Contig6.177_evm.model.Contig76.53	NG	0.541055	1.08968	0.496525	1.24039e-08	1293	288.76	1004.24	NA	553	165.917	387.083	NA	NA	0.663578	1:1:1:1:1:1	0.402146(0.482008:0.333333:0.391098)	NA	NA	NA	NA
evm.model.Contig6.179_evm.model.Contig76.55	NG	0.443465	0.630012	0.7039	0.0061496	1134	277.242	856.758	NA	405	118.167	286.833	NA	NA	0.489072	1:1:1:1:1:1	0.654206(0.632009:0.488318:0.84229)	NA	NA	NA	NA
evm.model.Contig6.180_evm.model.Contig76.56	NG	0.448627	0.471211	0.952073	0.81238	387	109.088	277.912	NA	132	38.1667	93.8333	NA	NA	0.454993	1:1:1:1:1:1	0.632979(0.577128:0.539894:0.781915)	NA	NA	NA	NA
evm.model.Contig6.186_evm.model.Contig76.63	NG	0.315858	1.01281	0.311864	7.3587e-13	753	177.57	575.43	NA	247	98.6667	148.333	NA	NA	0.48021	1:1:1:1:1:1	0.482051(0.480769:0.392308:0.573077)	NA	NA	NA	NA
evm.model.Contig6.188_evm.model.Contig76.64	NG	0.0144686	0.418813	0.0345466	2.79263e-21	534	115.295	418.705	NA	43	37	6	NA	NA	0.10177	1:1:1:1:1:1	0.412222(0.374444:0.323333:0.538889)	NA	NA	NA	NA
evm.model.Contig6.193_evm.model.Contig76.66	NG	0.554265	0.802081	0.691033	0.000616645	1491	385.032	1105.97	NA	623	189.667	433.333	NA	NA	0.61826	1:1:1:1:1:1	0.641953(0.598553:0.519892:0.807414)	NA	NA	NA	NA
evm.model.Contig6.195_evm.model.Contig76.67	NG	0.135372	1.10166	0.12288	3.38365e-29	648	158.191	489.809	NA	152	91.3333	60.6667	NA	NA	0.371263	1:1:1:1:1:1	0.612593(0.591111:0.422222:0.824444)	NA	NA	NA	NA
evm.model.Contig6.196_evm.model.Contig76.68	NG	0.322419	0.915097	0.352334	1.46872e-17	1353	301.737	1051.26	NA	435	159.5	275.5	NA	NA	0.454594	1:1:1:1:1:1	0.399688(0.471028:0.411215:0.316822)	NA	NA	NA	NA
evm.model.Contig6.197_evm.model.Contig76.69	NG	0.184126	0.8636	0.213207	5.07656e-08	276	57.0319	218.968	NA	65	29.25	35.75	NA	NA	0.324531	1:1:1:1:1:1	0.360709(0.415459:0.277778:0.388889)	NA	NA	NA	NA
evm.model.Contig6.198_evm.model.Contig76.73	NG	0.15085	0.358346	0.420962	0.000685572	399	111.155	287.845	NA	71	31.6667	39.3333	NA	NA	0.208655	1:1:1:1:1:1	0.717687(0.755102:0.486395:0.911565)	NA	NA	NA	NA
evm.model.Contig6.200_evm.model.Contig76.78	NG	0.269375	0.332272	0.810705	0.203728	732	198.063	533.937	NA	174	53.1667	120.833	NA	NA	0.286393	1:1:1:1:1:1	0.7021(0.622047:0.533465:0.950787)	NA	NA	NA	NA
evm.model.Contig6.210_evm.model.Contig76.80	NG	0.188888	0.671108	0.281457	6.11293e-35	2124	507.532	1616.47	NA	495	225.083	269.917	NA	NA	0.304115	1:1:1:1:1:1	0.523546(0.585873:0.470222:0.514543)	NA	NA	NA	NA
evm.model.Contig6.213_evm.model.Contig76.82	NG	0.187285	0.469143	0.399207	1.97142e-08	933	226.036	706.964	NA	196	78.8333	117.167	NA	NA	0.25557	1:1:1:1:1:1	0.62996(0.598214:0.449405:0.842262)	NA	NA	NA	NA
evm.model.Contig6.216_evm.model.Contig76.85	NG	0.197254	0.915287	0.21551	1.60856e-131	5466	1280.75	4185.25	NA	1403	677.083	725.917	NA	NA	0.365497	1:1:1:1:1:1	0.463208(0.559026:0.443886:0.386713)	NA	NA	NA	NA
evm.model.Contig6.217_evm.model.Contig76.87	NG	0.160872	0.636657	0.252682	3.0856e-13	678	157.702	520.298	NA	143	67.6667	75.3333	NA	NA	0.271539	1:1:1:1:1:1	0.514228(0.565041:0.416667:0.560976)	NA	NA	NA	NA
evm.model.Contig6.220_evm.model.Contig76.91	NG	0.29969	1.01411	0.295519	1.58023e-26	1536	357.772	1178.23	NA	490	198.917	291.083	NA	NA	0.466096	1:1:1:1:1:1	0.49359(0.608974:0.399267:0.472527)	NA	NA	NA	NA
evm.model.Contig6.229_evm.model.Contig76.96	NG	0.2886	0.790838	0.364929	1.84961e-12	939	237.017	701.983	NA	284	115.833	168.167	NA	NA	0.415372	1:1:1:1:1:1	0.622374(0.6:0.505479:0.761644)	NA	NA	NA	NA
evm.model.Contig6.231_evm.model.Contig76.97	NG	0.273949	1.09471	0.250248	3.84917e-06	219	51.2371	167.763	NA	68	29.5	38.5	NA	NA	0.465973	1:1:1:1:1:1	0.557971(0.538043:0.423913:0.711957)	NA	NA	NA	NA
evm.model.Contig6.232_evm.model.Contig76.98	NG	0.126348	0.982485	0.1286	4.01266e-43	1068	254.581	813.419	NA	234	139.417	94.5833	NA	NA	0.330427	1:1:1:1:1:1	0.525935(0.52551:0.47449:0.577806)	NA	NA	NA	NA
evm.model.Contig6.235_evm.model.Contig76.99	NG	0.245597	1.22643	0.200254	1.4067e-38	1356	319.494	1036.51	NA	410	192.917	217.083	NA	NA	0.476695	1:1:1:1:1:1	0.396507(0.446071:0.345917:0.397535)	NA	NA	NA	NA
evm.model.Contig6.236_evm.model.Contig76.101	NG	0.342319	1.34604	0.254315	1.39886e-35	1662	394.3	1267.7	NA	595	246.583	348.417	NA	NA	0.580446	1:1:1:1:1:1	0.510011(0.522727:0.413961:0.593344)	NA	NA	NA	NA
evm.model.Contig6.239_evm.model.Contig76.105	NG	0.263425	0.967486	0.272278	5.10367e-26	1332	314.602	1017.4	NA	397	171	226	NA	NA	0.429716	1:1:1:1:1:1	0.466876(0.521967:0.415272:0.463389)	NA	NA	NA	NA
evm.model.Contig6.240_evm.model.Contig76.106	NG	0.17359	0.85245	0.203636	2.0222e-22	786	200.922	585.078	NA	193	102.333	90.6667	NA	NA	0.347124	1:1:1:1:1:1	0.578736(0.586207:0.525862:0.624138)	NA	NA	NA	NA
evm.model.Contig6.243_evm.model.Contig76.108	NG	0.25518	0.904839	0.282018	5.81827e-11	552	131.289	420.711	NA	160	69	91	NA	NA	0.409697	1:1:1:1:1:1	0.517628(0.507212:0.487981:0.557692)	NA	NA	NA	NA
evm.model.Contig6.244_evm.model.Contig76.111	NG	0.217719	0.512787	0.424579	3.97412e-15	1848	475.618	1372.38	NA	436	176.667	259.333	NA	NA	0.29366	1:1:1:1:1:1	0.689418(0.626984:0.499206:0.942063)	NA	NA	NA	NA
evm.model.Contig6.249_evm.model.Contig76.123	NG	0.268743	1.31163	0.204893	1.49749e-34	1260	283.016	976.984	NA	396	175.333	220.667	NA	NA	0.502991	1:1:1:1:1:1	0.402697(0.478805:0.351638:0.377649)	NA	NA	NA	NA
evm.model.Contig6.250_evm.model.Contig76.124	NG	0.432985	1.23997	0.349191	4.26815e-35	2583	646.263	1936.74	NA	1029	391.917	637.083	NA	NA	0.634891	1:1:1:1:1:1	0.556223(0.530531:0.442442:0.695696)	NA	NA	NA	NA
evm.model.Contig6.260_evm.model.Contig76.127	NG	0.228783	0.412977	0.553983	2.20587e-06	1395	381.552	1013.45	NA	321	121.167	199.833	NA	NA	0.279162	1:1:1:1:1:1	0.702729(0.61306:0.574074:0.921053)	NA	NA	NA	NA
evm.model.Contig6.262_evm.model.Contig76.128	NG	NA	0.335499	0	NA	276	62.8463	213.154	NA	17	17	NA	NA	NA	0.0763944	1:1:1:1:1:1	0.521739(0.434783:0.48913:0.641304)	NA	NA	NA	NA
evm.model.Contig6.264_evm.model.Contig76.130	NG	0.223138	0.435104	0.512839	1.78285e-06	1104	313.004	790.996	NA	256	103.333	152.667	NA	NA	0.283235	1:1:1:1:1:1	0.687552(0.641604:0.501253:0.919799)	NA	NA	NA	NA
evm.model.Contig6.267_evm.model.Contig76.132	NG	0.330801	0.761594	0.434353	8.15984e-11	1119	287.811	831.189	NA	360	137.667	222.333	NA	NA	0.441603	1:1:1:1:1:1	0.65155(0.588372:0.556977:0.809302)	NA	NA	NA	NA
evm.model.Contig6.268_evm.model.Contig76.133	NG	0.196848	0.723716	0.271996	1.03404e-20	1098	274.457	823.543	NA	270	127.417	142.583	NA	NA	0.328544	1:1:1:1:1:1	0.615556(0.564:0.416:0.866667)	NA	NA	NA	NA
evm.model.Contig6.269_evm.model.Contig76.134	NG	0.249043	0.559577	0.445056	3.70192e-12	1551	390.947	1160.05	NA	400	154.167	245.833	NA	NA	0.327317	1:1:1:1:1:1	0.592689(0.574266:0.44905:0.75475)	NA	NA	NA	NA
evm.model.Contig6.270_evm.model.Contig76.135	NG	0.0569942	0.840147	0.0678383	2.76715e-94	1827	430.075	1396.92	NA	294	217.333	76.6667	NA	NA	0.241348	1:1:1:1:1:1	0.454297(0.551724:0.374384:0.436782)	NA	NA	NA	NA
evm.model.Contig6.277_evm.model.Contig76.138	NG	0.612927	0.510367	1.20095	0.393607	369	93.187	275.813	NA	150	34.5	115.5	NA	NA	0.587027	1:1:1:1:1:1	0.65011(0.589404:0.529801:0.831126)	NA	NA	NA	NA
evm.model.Contig6.278_evm.model.Contig76.139	NG	0.102761	0.821795	0.125045	6.36877e-238	6495	1553.08	4941.92	NA	1250	775.417	474.583	NA	NA	0.274696	1:1:1:1:1:1	0.472298(0.576712:0.425799:0.414384)	NA	NA	NA	NA
evm.model.Contig6.285_evm.model.Contig76.147	NG	0.114086	1.0818	0.10546	1.3254e-57	1266	284.893	981.107	NA	267	163.167	103.833	NA	NA	0.331854	1:1:1:1:1:1	0.449454(0.480533:0.380123:0.487705)	NA	NA	NA	NA
evm.model.Contig6.293_evm.model.Contig76.149	NG	0.205992	0.892071	0.230915	8.93391e-36	1461	374.255	1086.75	NA	391	195.25	195.75	NA	NA	0.38174	1:1:1:1:1:1	0.510582(0.544643:0.449405:0.537698)	NA	NA	NA	NA
evm.model.Contig6.294_evm.model.Contig76.151	NG	0.430587	0.773689	0.556538	9.99402e-05	804	190.952	613.048	NA	293	92.1667	200.833	NA	NA	0.512075	1:1:1:1:1:1	0.48739(0.555921:0.347039:0.559211)	NA	NA	NA	NA
evm.model.Contig6.295_evm.model.Contig76.152	NG	0.269445	0.441649	0.610089	0.00255994	849	212.464	636.536	NA	215	70.9167	144.083	NA	NA	0.312539	1:1:1:1:1:1	0.653292(0.563272:0.527778:0.868827)	NA	NA	NA	NA
evm.model.Contig6.297_evm.model.Contig76.153	NG	0.0247521	0.563819	0.0439007	4.20036e-80	1656	423.87	1232.13	NA	198	168	30	NA	NA	0.162732	1:1:1:1:1:1	0.524768(0.607585:0.429567:0.537152)	NA	NA	NA	NA
evm.model.Contig6.298_evm.model.Contig76.154	NG	0.154801	1.08399	0.142806	9.41319e-73	1980	452.393	1527.61	NA	473	259.333	213.667	NA	NA	0.367104	1:1:1:1:1:1	0.454896(0.537627:0.364689:0.462373)	NA	NA	NA	NA
evm.model.Contig6.299_evm.model.Contig76.155	NG	0.245814	0.456789	0.538136	0.00272592	522	140.31	381.69	NA	128	48	80	NA	NA	0.302523	1:1:1:1:1:1	0.713404(0.703704:0.52381:0.912698)	NA	NA	NA	NA
evm.model.Contig6.300_evm.model.Contig76.156	NG	0.358387	0.484527	0.739664	0.012577	1350	352.329	997.671	NA	410	125.75	284.25	NA	NA	0.391308	1:1:1:1:1:1	0.672655(0.692615:0.468064:0.857285)	NA	NA	NA	NA
evm.model.Contig6.307_evm.model.Contig76.159	NG	0.305617	1.15589	0.264399	2.51524e-16	756	178.004	577.996	NA	250	104.917	145.083	NA	NA	0.505819	1:1:1:1:1:1	0.483083(0.541353:0.407895:0.5)	NA	NA	NA	NA
evm.model.Contig6.308_evm.model.Contig76.160	NG	0.104877	0.457256	0.229361	4.47065e-18	999	246.333	752.667	NA	158	84.3333	73.6667	NA	NA	0.191767	1:1:1:1:1:1	0.645401(0.560831:0.474777:0.900593)	NA	NA	NA	NA
evm.model.Contig6.309_evm.model.Contig76.163	NG	0.465713	1.10192	0.422638	1.60506e-18	2076	458.936	1617.06	NA	826	265	561	NA	NA	0.606358	1:1:1:1:1:1	0.411777(0.463648:0.410714:0.360969)	NA	NA	NA	NA
evm.model.Contig6.317_evm.model.Contig76.167	NG	0.207525	0.602795	0.344271	1.39403e-13	1014	271.168	742.832	NA	247	112.333	134.667	NA	NA	0.31323	1:1:1:1:1:1	0.662917(0.64875:0.49875:0.84125)	NA	NA	NA	NA
evm.model.Contig6.319_evm.model.Contig76.170	NG	0.671829	0.965039	0.696168	0.0289824	600	168.856	431.144	NA	283	91.6667	191.333	NA	NA	0.754346	1:1:1:1:1:1	0.644242(0.64:0.550909:0.741818)	NA	NA	NA	NA
evm.model.Contig6.323_evm.model.Contig76.172	NG	0.129529	0.827221	0.156583	2.34043e-109	3639	798.434	2840.57	NA	738	400.083	337.917	NA	NA	0.28261	1:1:1:1:1:1	0.444085(0.501617:0.407437:0.423201)	NA	NA	NA	NA
evm.model.Contig6.326_evm.model.Contig76.174	NG	1.01186	1.12224	0.901642	0.392757	1488	358.941	1129.06	NA	836	208.917	627.083	NA	NA	1.03849	1:1:1:1:1:1	0.50737(0.471469:0.369472:0.68117)	NA	NA	NA	NA
evm.model.Contig6.332_evm.model.Contig76.176	NG	0.505767	0.549841	0.919843	0.777185	273	71.8511	201.149	NA	102	28	74	NA	NA	0.517367	1:1:1:1:1:1	0.666667(0.572816:0.538835:0.88835)	NA	NA	NA	NA
evm.model.Contig6.334_evm.model.Contig76.177	NG	0.182726	0.880764	0.207463	2.2109e-18	657	158.551	498.449	NA	163	82.1667	80.8333	NA	NA	0.35118	1:1:1:1:1:1	0.448485(0.515909:0.361364:0.468182)	NA	NA	NA	NA
evm.model.Contig6.341_evm.model.Contig76.178	NG	0.395998	0.675627	0.586119	6.54147e-07	1578	395.963	1182.04	NA	540	176.333	363.667	NA	NA	0.466164	1:1:1:1:1:1	0.601163(0.569803:0.4522:0.781487)	NA	NA	NA	NA
evm.model.Contig6.343_evm.model.Contig76.179	NG	0.262552	0.717787	0.365779	3.47643e-13	1026	260.833	765.167	NA	290	120.5	169.5	NA	NA	0.378283	1:1:1:1:1:1	0.627346(0.632708:0.52681:0.72252)	NA	NA	NA	NA
evm.model.Contig6.347_evm.model.Contig76.180	NG	0.189794	2.21481	0.0856931	9.53911e-52	927	223.788	703.212	NA	277	159.083	117.917	NA	NA	0.678654	1:1:1:1:1:1	0.491388(0.547112:0.402736:0.524316)	NA	NA	NA	NA
evm.model.Contig6.348_evm.model.Contig76.181	NG	0.151056	0.417737	0.361606	5.34198e-11	1101	279.947	821.053	NA	202	89.6667	112.333	NA	NA	0.218864	1:1:1:1:1:1	0.666667(0.622619:0.508333:0.869048)	NA	NA	NA	NA
evm.model.Contig6.350_evm.model.Contig76.182	NG	0.0752755	0.630951	0.119305	2.31386e-54	1560	389.489	1170.51	NA	250	166.167	83.8333	NA	NA	0.214012	1:1:1:1:1:1	0.62806(0.627119:0.463277:0.793785)	NA	NA	NA	NA
evm.model.Contig6.351_evm.model.Contig76.183	NG	0.145328	0.782327	0.185763	1.02486e-21	750	183.572	566.428	NA	164	89.1667	74.8333	NA	NA	0.301242	1:1:1:1:1:1	0.508772(0.556391:0.460526:0.509398)	NA	NA	NA	NA
evm.model.Contig6.358_evm.model.Contig76.188	NG	0.0903987	0.853424	0.105925	2.36642e-71	1689	403.233	1285.77	NA	315	205.5	109.5	NA	NA	0.272564	1:1:1:1:1:1	0.495899(0.591388:0.427944:0.468366)	NA	NA	NA	NA
evm.model.Contig6.359_evm.model.Contig76.189	NG	0.0829563	0.833735	0.0994997	5.12492e-60	1455	319.597	1135.4	NA	250	160.833	89.1667	NA	NA	0.247868	1:1:1:1:1:1	0.45324(0.53006:0.343687:0.485972)	NA	NA	NA	NA
evm.model.Contig6.363_evm.model.Contig76.195	NG	0.27567	1.96443	0.140331	9.48272e-129	3444	829.671	2614.33	NA	1180	576.917	603.083	NA	NA	0.682498	1:1:1:1:1:1	0.440131(0.501176:0.391373:0.427843)	NA	NA	NA	NA
evm.model.Contig6.381_evm.model.Contig76.197	NG	0.549402	0.581445	0.944892	0.780189	633	162.933	470.067	NA	249	65.9167	183.083	NA	NA	0.55765	1:1:1:1:1:1	0.558598(0.579251:0.387608:0.708934)	NA	NA	NA	NA
evm.model.Contig6.405_evm.model.Contig43.1	NG	0.192975	1.00345	0.192312	3.60446e-48	1749	387.437	1361.56	NA	446	214.333	231.667	NA	NA	0.37251	1:1:1:1:1:1	0.405705(0.459689:0.358557:0.398868)	NA	NA	NA	NA
evm.model.Contig6.409_evm.model.Contig43.4	NG	0.145928	0.937808	0.155605	5.10613e-34	1008	224.367	783.633	NA	224	120.083	103.917	NA	NA	0.322189	1:1:1:1:1:1	0.34718(0.430514:0.282477:0.32855)	NA	NA	NA	NA
evm.model.Contig6.411_evm.model.Contig43.5	NG	0.278559	0.537409	0.518337	2.97233e-05	840	195.696	644.304	NA	225	75.0833	149.917	NA	NA	0.338864	1:1:1:1:1:1	0.606928(0.552711:0.448795:0.819277)	NA	NA	NA	NA
evm.model.Contig6.416_evm.model.Contig43.6	NG	0.117141	0.893148	0.131155	7.21128e-39	1050	232.425	817.575	NA	210	121.333	88.6667	NA	NA	0.288916	1:1:1:1:1:1	0.455399(0.542254:0.307042:0.516901)	NA	NA	NA	NA
evm.model.Contig6.417_evm.model.Contig43.9	NG	0.0327197	0.699674	0.0467641	3.78636e-68	1287	292.712	994.288	NA	165	133.167	31.8333	NA	NA	0.18441	1:1:1:1:1:1	0.483721(0.52907:0.367442:0.554651)	NA	NA	NA	NA
evm.model.Contig6.418_evm.model.Contig43.10	NG	0.718251	0.487178	1.47431	0.028586	588	151.643	436.357	NA	256	54.3333	201.667	NA	NA	0.658658	1:1:1:1:1:1	0.64241(0.57277:0.469484:0.884977)	NA	NA	NA	NA
evm.model.Contig6.425_evm.model.Contig43.13	NG	0.326231	0.362162	0.900786	0.661797	303	81.2305	221.769	NA	82	23.3333	58.6667	NA	NA	0.335863	1:1:1:1:1:1	0.740413(0.663717:0.632743:0.924779)	NA	NA	NA	NA
evm.model.Contig6.427_evm.model.Contig43.15	NG	0.375326	0.599378	0.626193	0.0129003	591	140.328	450.672	NA	191	57.9167	133.083	NA	NA	0.428525	1:1:1:1:1:1	0.662844(0.600917:0.509174:0.87844)	NA	NA	NA	NA
evm.model.Contig6.436_evm.model.Contig43.18	NG	0.076735	0.486986	0.157571	1.31341e-11	435	99.1074	335.893	NA	60	35.5	24.5	NA	NA	0.170204	1:1:1:1:1:1	0.451389(0.410985:0.327652:0.61553)	NA	NA	NA	NA
evm.model.Contig6.439_evm.model.Contig43.19	NG	0.374279	0.500472	0.747854	0.107298	615	152.893	462.107	NA	192	55.8333	136.167	NA	NA	0.405652	1:1:1:1:1:1	0.589937(0.581132:0.428302:0.760377)	NA	NA	NA	NA
evm.model.Contig6.443_evm.model.Contig43.23	NG	0.665333	0.821441	0.809959	0.0803789	1155	301.674	853.326	NA	527	150.583	376.417	NA	NA	0.706107	1:1:1:1:1:1	0.649764(0.606132:0.533019:0.810142)	NA	NA	NA	NA
evm.model.Contig6.449_evm.model.Contig43.24	NG	0.125566	0.749841	0.167457	3.18204e-21	663	162.788	500.212	NA	135	77.1667	57.8333	NA	NA	0.278846	1:1:1:1:1:1	0.565185(0.62:0.457778:0.617778)	NA	NA	NA	NA
evm.model.Contig6.451_evm.model.Contig43.25	NG	0.214021	0.71872	0.297781	2.93517e-20	1218	304.97	913.03	NA	311	141	170	NA	NA	0.340391	1:1:1:1:1:1	0.572611(0.527088:0.539503:0.651242)	NA	NA	NA	NA
evm.model.Contig6.460_evm.model.Contig43.26	NG	0.432609	0.624681	0.692528	0.0142041	801	206.804	594.196	NA	283	87.6667	195.333	NA	NA	0.482198	1:1:1:1:1:1	0.594415(0.589096:0.430851:0.763298)	NA	NA	NA	NA
evm.model.Contig6.473_evm.model.Contig43.40	NG	0.153356	1.23651	0.124023	5.49982e-15	315	73.4599	241.54	NA	78	44.5	33.5	NA	NA	0.405955	1:1:1:1:1:1	0.40701(0.412017:0.347639:0.461373)	NA	NA	NA	NA
evm.model.Contig6.474_evm.model.Contig43.41	NG	0.135423	0.79706	0.169904	1.39577e-23	843	167.729	675.271	NA	166	82.3333	83.6667	NA	NA	0.267067	1:1:1:1:1:1	0.407306(0.520548:0.254795:0.446575)	NA	NA	NA	NA
evm.model.Contig6.487_evm.model.Contig43.62	NG	0.162476	0.838856	0.193688	3.04418e-161	6471	1431.59	5039.41	NA	1459	722.833	736.167	NA	NA	0.312113	1:1:1:1:1:1	0.382026(0.48581:0.328255:0.332012)	NA	NA	NA	NA
evm.model.Contig6.491_evm.model.Contig43.63	NG	0.368603	0.811841	0.454033	2.80953e-06	657	164.507	492.493	NA	225	81.5833	143.417	NA	NA	0.479585	1:1:1:1:1:1	0.639676(0.568826:0.536437:0.813765)	NA	NA	NA	NA
evm.model.Contig6.492_evm.model.Contig43.64	NG	0.0839293	0.920994	0.0911291	4.43069e-29	618	137.333	480.667	NA	111	72.8333	38.1667	NA	NA	0.269944	1:1:1:1:1:1	0.493559(0.519324:0.388889:0.572464)	NA	NA	NA	NA
evm.model.Contig6.498_evm.model.Contig43.70	NG	0.191353	0.609474	0.313964	8.56803e-13	840	209.915	630.085	NA	194	87.5833	106.417	NA	NA	0.295841	1:1:1:1:1:1	0.502103(0.506309:0.40694:0.59306)	NA	NA	NA	NA
evm.model.Contig6.502_evm.model.Contig43.72	NG	0.237912	0.954386	0.249283	5.98342e-34	1572	373.522	1198.48	NA	446	201.667	244.333	NA	NA	0.408153	1:1:1:1:1:1	0.416667(0.455714:0.405714:0.388571)	NA	NA	NA	NA
evm.model.Contig6.505_evm.model.Contig43.75	NG	0.252438	0.864079	0.292147	5.20212e-32	1941	431.755	1509.24	NA	545	221.5	323.5	NA	NA	0.388491	1:1:1:1:1:1	0.440407(0.489099:0.40407:0.428052)	NA	NA	NA	NA
evm.model.Contig6.506_evm.model.Contig43.77	NG	0.124337	0.744727	0.166956	3.16403e-30	1050	236.863	813.137	NA	205	111.833	93.1667	NA	NA	0.264286	1:1:1:1:1:1	0.537634(0.575269:0.376344:0.66129)	NA	NA	NA	NA
evm.model.Contig6.556_evm.model.Contig43.102	NG	0.875646	0.663989	1.31877	0.133107	504	136.568	367.432	NA	250	60.1667	189.833	NA	NA	0.818293	1:1:1:1:1:1	0.635204(0.561224:0.515306:0.829082)	NA	NA	NA	NA
evm.model.Contig6.567_evm.model.Contig43.103	NG	0.582033	0.805275	0.722776	0.163249	327	85.7482	241.252	NA	140	42.3333	97.6667	NA	NA	0.640573	1:1:1:1:1:1	0.605634(0.556338:0.482394:0.778169)	NA	NA	NA	NA
evm.model.Contig6.576_evm.model.Contig43.105	NG	0.217687	0.558129	0.39003	2.83766e-14	1356	370.249	985.751	NA	332	145.75	186.25	NA	NA	0.310643	1:1:1:1:1:1	0.668781(0.633192:0.485201:0.887949)	NA	NA	NA	NA
evm.model.Contig6.579_evm.model.Contig43.108	NG	0.147241	0.689546	0.213533	4.19646e-34	1458	365.911	1092.09	NA	311	165	146	NA	NA	0.283342	1:1:1:1:1:1	0.550525(0.594488:0.49311:0.563976)	NA	NA	NA	NA
evm.model.Contig6.585_evm.model.Contig43.112	NG	0.165827	1.425	0.11637	1.0198e-47	1014	241.577	772.423	NA	269	154.083	114.917	NA	NA	0.465814	1:1:1:1:1:1	0.518678(0.538793:0.498563:0.518678)	NA	NA	NA	NA
evm.model.Contig6.589_evm.model.Contig43.113	NG	0.16593	0.918888	0.180577	2.19943e-90	3033	752.281	2280.72	NA	738	398.5	339.5	NA	NA	0.352688	1:1:1:1:1:1	0.522442(0.536804:0.469031:0.56149)	NA	NA	NA	NA
evm.model.Contig6.590_evm.model.Contig43.114	NG	0.067463	0.794605	0.0849013	5.74976e-16	339	75.5069	263.493	NA	54	37	17	NA	NA	0.229423	1:1:1:1:1:1	0.455752(0.517699:0.438053:0.411504)	NA	NA	NA	NA
evm.model.Contig6.599_evm.model.Contig43.119	NG	0.145463	1.09306	0.133079	6.39255e-50	1203	295.462	907.538	NA	290	170	120	NA	NA	0.378195	1:1:1:1:1:1	0.5(0.553812:0.410314:0.535874)	NA	NA	NA	NA
evm.model.Contig6.605_evm.model.Contig43.122	NG	0.421753	0.616383	0.684239	0.0298336	615	149.502	465.498	NA	213	62.8333	150.167	NA	NA	0.469066	1:1:1:1:1:1	0.465962(0.448357:0.349765:0.599765)	NA	NA	NA	NA
evm.model.Contig6.607_evm.model.Contig43.123	NG	0.071323	0.598666	0.119136	2.1395e-90	2820	674.097	2145.9	NA	424	278	146	NA	NA	0.19738	1:1:1:1:1:1	0.517296(0.528302:0.43239:0.591195)	NA	NA	NA	NA
evm.model.Contig6.609_evm.model.Contig43.132	NG	0.407812	0.788079	0.517476	6.95527e-09	1407	354.52	1052.48	NA	504	172.917	331.083	NA	NA	0.503627	1:1:1:1:1:1	0.644986(0.638211:0.444106:0.852642)	NA	NA	NA	NA
evm.model.Contig6.621_evm.model.Contig43.133	NG	0.288126	0.410927	0.70116	0.0418362	717	187.539	529.461	NA	186	59.3333	126.667	NA	NA	0.320245	1:1:1:1:1:1	0.660377(0.577358:0.471698:0.932075)	NA	NA	NA	NA
evm.model.Contig6.622_evm.model.Contig43.134	NG	0.177244	0.415619	0.426457	2.47158e-05	579	158.788	420.212	NA	117	50.6667	66.3333	NA	NA	0.242617	1:1:1:1:1:1	0.644628(0.551653:0.53719:0.845041)	NA	NA	NA	NA
evm.model.Contig6.623_evm.model.Contig43.135	NG	0.103168	0.603345	0.170994	3.77875e-20	741	174.707	566.293	NA	127	72.4167	54.5833	NA	NA	0.221096	1:1:1:1:1:1	0.515564(0.501946:0.346304:0.698444)	NA	NA	NA	NA
evm.model.Contig6.634_evm.model.Contig43.144	NG	1.02952	2.39702	0.429499	2.24724e-10	1995	489.013	1505.99	NA	1195	351.75	843.25	NA	NA	1.36472	1:1:1:1:1:1	0.455323(0.470681:0.393717:0.501571)	NA	NA	NA	NA
evm.model.Contig6.638_evm.model.Contig43.145	NG	0.128138	0.69428	0.184563	2.08994e-43	1689	397.148	1291.85	NA	332	179.833	152.167	NA	NA	0.26126	1:1:1:1:1:1	0.440585(0.481207:0.366743:0.473804)	NA	NA	NA	NA
evm.model.Contig6.640_evm.model.Contig43.146	NG	0.0944858	0.827235	0.114219	2.45384e-60	1485	364.206	1120.79	NA	282	182.5	99.5	NA	NA	0.274198	1:1:1:1:1:1	0.456246(0.541082:0.440882:0.386774)	NA	NA	NA	NA
evm.model.Contig6.642_evm.model.Contig43.147	NG	0.188909	1.05885	0.17841	5.15438e-33	1020	251.519	768.481	NA	271	142.667	128.333	NA	NA	0.403425	1:1:1:1:1:1	0.493827(0.555556:0.424603:0.501323)	NA	NA	NA	NA
evm.model.Contig6.644_evm.model.Contig43.148	NG	0.2235	2.24961	0.0993504	5.41064e-23	474	106.646	367.354	NA	147	76	71	NA	NA	0.679356	1:1:1:1:1:1	0.507895(0.481579:0.413158:0.628947)	NA	NA	NA	NA
evm.model.Contig6.654_evm.model.Contig43.149	NG	0.270632	0.801134	0.337811	6.86774e-14	972	227.007	744.993	NA	281	111.75	169.25	NA	NA	0.394529	1:1:1:1:1:1	0.432677(0.506158:0.400246:0.391626)	NA	NA	NA	NA
evm.model.Contig6.658_evm.model.Contig43.153	NG	0.313843	0.676342	0.46403	1.09976e-22	3129	795.899	2333.1	NA	953	354.667	598.333	NA	NA	0.406049	1:1:1:1:1:1	0.621569(0.583258:0.445701:0.835747)	NA	NA	NA	NA
evm.model.Contig6.659_evm.model.Contig43.154	NG	0.111048	0.830131	0.133771	3.12236e-55	1506	372.474	1133.53	NA	304	187	117	NA	NA	0.288896	1:1:1:1:1:1	0.514677(0.590998:0.415851:0.537182)	NA	NA	NA	NA
evm.model.Contig6.661_evm.model.Contig43.156	NG	0.356742	0.734492	0.485699	5.22334e-08	1059	267.62	791.38	NA	350	125.333	224.667	NA	NA	0.452203	1:1:1:1:1:1	0.645833(0.577806:0.53699:0.822704)	NA	NA	NA	NA
evm.model.Contig6.662_evm.model.Contig43.158	NG	0.143186	0.386386	0.370579	1.92454e-10	1143	291.433	851.567	NA	199	88	111	NA	NA	0.205196	1:1:1:1:1:1	0.656276(0.571072:0.483791:0.913965)	NA	NA	NA	NA
evm.model.Contig6.666_evm.model.Contig43.159	NG	0.290661	0.753532	0.385732	3.56049e-17	1590	370.576	1219.42	NA	470	176.167	293.833	NA	NA	0.398541	1:1:1:1:1:1	0.453227(0.524867:0.431616:0.403197)	NA	NA	NA	NA
evm.model.Contig6.667_evm.model.Contig43.162	NG	0.0983881	1.37965	0.0713139	1.93676e-26	453	95.1126	357.887	NA	93	60	33	NA	NA	0.367403	1:1:1:1:1:1	0.471491(0.503289:0.391447:0.519737)	NA	NA	NA	NA
evm.model.Contig6.672_evm.model.Contig43.166	NG	0.459923	0.698305	0.658627	0.0275559	462	119.021	342.979	NA	172	54.0833	117.917	NA	NA	0.521335	1:1:1:1:1:1	0.530055(0.506148:0.418033:0.665984)	NA	NA	NA	NA
evm.model.Contig6.675_evm.model.Contig43.167	NG	0.251572	0.658662	0.381944	9.93064e-13	1095	284.775	810.225	NA	298	124.833	173.167	NA	NA	0.357443	1:1:1:1:1:1	0.670752(0.63848:0.526961:0.846814)	NA	NA	NA	NA
evm.model.Contig6.678_evm.model.Contig43.170	NG	0.442721	1.84985	0.239328	5.41561e-10	402	103.933	298.067	NA	171	71.3333	99.6667	NA	NA	0.806522	1:1:1:1:1:1	0.54908(0.558282:0.42638:0.662577)	NA	NA	NA	NA
evm.model.Contig6.683_evm.model.Contig43.188	NG	0.190811	0.345953	0.551553	0.001169	807	193.646	613.354	NA	157	53.6667	103.333	NA	NA	0.228039	1:1:1:1:1:1	0.667756(0.612745:0.501634:0.888889)	NA	NA	NA	NA
evm.model.Contig6.684_evm.model.Contig43.189	NG	0.290905	1.44095	0.201884	1.11876e-49	1785	417.458	1367.54	NA	597	267.25	329.75	NA	NA	0.559866	1:1:1:1:1:1	0.483746(0.510062:0.439628:0.501548)	NA	NA	NA	NA
evm.model.Contig6.689_evm.model.Contig43.191	NG	0.264591	0.619258	0.42727	5.49104e-07	669	180.486	488.514	NA	185	76.0833	108.917	NA	NA	0.360275	1:1:1:1:1:1	0.642686(0.546763:0.553957:0.827338)	NA	NA	NA	NA
evm.model.Contig6.695_evm.model.Contig43.192	NG	0.381817	0.483241	0.790117	0.310772	369	98.0156	270.984	NA	116	34.9167	81.0833	NA	NA	0.408757	1:1:1:1:1:1	0.673378(0.661074:0.520134:0.838926)	NA	NA	NA	NA
evm.model.Contig6.697_evm.model.Contig43.195	NG	0.166473	0.418332	0.397945	3.54764e-09	1086	267.694	818.306	NA	208	85.8333	122.167	NA	NA	0.228556	1:1:1:1:1:1	0.66439(0.607923:0.45082:0.934426)	NA	NA	NA	NA
evm.model.Contig6.699_evm.model.Contig43.197	NG	0.173634	1.14448	0.151714	1.6425e-20	522	125.225	396.775	NA	135	73.5	61.5	NA	NA	0.406535	1:1:1:1:1:1	0.471296(0.544444:0.413889:0.455556)	NA	NA	NA	NA
evm.model.Contig6.706_evm.model.Contig43.204	NG	0.106097	0.861578	0.123142	1.49551e-100	2676	622.441	2053.56	NA	522	318.833	203.167	NA	NA	0.281823	1:1:1:1:1:1	0.520493(0.544614:0.410773:0.606094)	NA	NA	NA	NA
evm.model.Contig6.707_evm.model.Contig43.205	NG	0.523888	0.798691	0.655934	0.00156016	921	251.475	669.525	NA	376	123.583	252.417	NA	NA	0.598922	1:1:1:1:1:1	0.6997(0.660661:0.57958:0.858859)	NA	NA	NA	NA
evm.model.Contig6.709_evm.model.Contig43.209	NG	0.671818	1.78967	0.375387	1.07205e-06	597	139.375	457.625	NA	298	94.9167	203.083	NA	NA	0.93279	1:1:1:1:1:1	0.472953(0.508772:0.370614:0.539474)	NA	NA	NA	NA
evm.model.Contig6.715_evm.model.Contig43.210	NG	0.330555	0.699708	0.472418	1.7435e-11	1491	385.936	1105.06	NA	471	175.583	295.417	NA	NA	0.426108	1:1:1:1:1:1	0.567857(0.557143:0.459286:0.687143)	NA	NA	NA	NA
evm.model.Contig6.729_evm.model.Contig43.213	NG	0.152434	0.732461	0.208113	2.34249e-12	492	103.551	388.449	NA	102	48.4167	53.5833	NA	NA	0.274513	1:1:1:1:1:1	0.436019(0.509479:0.362559:0.436019)	NA	NA	NA	NA
evm.model.Contig6.730_evm.model.Contig43.215	NG	0.198947	0.714341	0.278504	8.63159e-29	1695	394.547	1300.45	NA	409	181.75	227.25	NA	NA	0.318916	1:1:1:1:1:1	0.494557(0.565319:0.423017:0.495334)	NA	NA	NA	NA
evm.model.Contig6.734_evm.model.Contig43.217	NG	0.478757	0.953253	0.502235	9.34878e-08	1077	268.569	808.431	NA	431	144.917	286.083	NA	NA	0.597081	1:1:1:1:1:1	0.641623(0.654145:0.432642:0.838083)	NA	NA	NA	NA
evm.model.Contig6.735_evm.model.Contig43.218	NG	0.296908	0.828713	0.358275	2.327e-25	2007	483.306	1523.69	NA	616	242.417	373.583	NA	NA	0.424972	1:1:1:1:1:1	0.49911(0.537383:0.481976:0.477971)	NA	NA	NA	NA
evm.model.Contig6.756_evm.model.Contig43.222	NG	0.265131	0.542439	0.488776	7.74453e-07	978	249.274	728.726	NA	259	96.25	162.75	NA	NA	0.335812	1:1:1:1:1:1	0.655869(0.633803:0.443662:0.890141)	NA	NA	NA	NA
evm.model.Contig6.760_evm.model.Contig43.223	NG	0.661694	0.767361	0.862299	0.197958	1296	325.074	970.926	NA	583	156.167	426.833	NA	NA	0.688198	1:1:1:1:1:1	0.605868(0.616152:0.451906:0.749546)	NA	NA	NA	NA
evm.model.Contig6.773_evm.model.Contig43.224	NG	0.762887	1.97375	0.386517	7.27056e-14	1509	388.991	1120.01	NA	807	270.75	536.25	NA	NA	1.07502	1:1:1:1:1:1	0.542995(0.554348:0.468116:0.606522)	NA	NA	NA	NA
evm.model.Contig6.775_evm.model.Contig43.225	NG	0.23565	0.850162	0.277182	3.95665e-21	1092	268.229	823.771	NA	303	136.417	166.583	NA	NA	0.386593	1:1:1:1:1:1	0.554078(0.539894:0.494681:0.62766)	NA	NA	NA	NA
evm.model.Contig6.777_evm.model.Contig43.226	NG	0.426709	0.966468	0.441514	1.8703e-12	1386	335.013	1050.99	NA	524	182	342	NA	NA	0.557175	1:1:1:1:1:1	0.592063(0.575238:0.409524:0.791429)	NA	NA	NA	NA
evm.model.Contig6.797_evm.model.Contig43.234	NG	0.192235	0.873315	0.220121	3.71689e-27	1080	265.221	814.779	NA	275	136.833	138.167	NA	NA	0.359491	1:1:1:1:1:1	0.524977(0.604905:0.446866:0.523161)	NA	NA	NA	NA
evm.model.Contig6.802_evm.model.Contig43.235	NG	0.436151	0.605472	0.720349	0.0254809	843	214.826	628.174	NA	297	89.25	207.75	NA	NA	0.4793	1:1:1:1:1:1	0.648958(0.654687:0.48125:0.810937)	NA	NA	NA	NA
evm.model.Contig6.809_evm.model.Contig43.237	NG	0.349174	0.768449	0.454388	3.77434e-06	600	161.191	438.809	NA	200	77.5	122.5	NA	NA	0.461813	1:1:1:1:1:1	0.62259(0.512397:0.613636:0.741736)	NA	NA	NA	NA
evm.model.Contig6.811_evm.model.Contig43.240	NG	0.73639	0.664771	1.10774	0.623964	336	92.2386	243.761	NA	155	40.6667	114.333	NA	NA	0.716729	1:1:1:1:1:1	0.716931(0.710317:0.539683:0.900794)	NA	NA	NA	NA
evm.model.Contig6.827_evm.model.Contig43.242	NG	0.50991	0.470983	1.08265	0.672783	483	133.668	349.332	NA	176	46.75	129.25	NA	NA	0.499137	1:1:1:1:1:1	0.708968(0.662437:0.591371:0.873096)	NA	NA	NA	NA
evm.model.Contig6.845_evm.model.Contig43.247	NG	0.120529	0.821004	0.146806	3.89547e-39	1110	282.224	827.776	NA	233	140.833	92.1667	NA	NA	0.298628	1:1:1:1:1:1	0.556858(0.592448:0.49349:0.584635)	NA	NA	NA	NA
evm.model.Contig6.852_evm.model.Contig43.254	NG	0.213858	0.507782	0.421161	3.138e-13	1548	409.99	1138.01	NA	363	151.25	211.75	NA	NA	0.291704	1:1:1:1:1:1	0.680126(0.668385:0.497423:0.87457)	NA	NA	NA	NA
evm.model.Contig6.853_evm.model.Contig43.255	NG	0.19219	0.871193	0.220606	1.58069e-30	1152	311.494	840.506	NA	303	160.5	142.5	NA	NA	0.375788	1:1:1:1:1:1	0.624214(0.632075:0.505896:0.73467)	NA	NA	NA	NA
evm.model.Contig6.860_evm.model.Contig43.256	NG	1.13726	3.115	0.365093	4.6252e-09	1926	435.622	1490.38	NA	1194	321.583	872.417	NA	NA	1.58459	1:1:1:1:1:1	0.344724(0.41232:0.278777:0.343076)	NA	NA	NA	NA
evm.model.Contig6.869_evm.model.Contig43.259	NG	0.110568	0.628969	0.175793	4.84762e-20	777	170.671	606.329	NA	135	72.6667	62.3333	NA	NA	0.224437	1:1:1:1:1:1	0.483696(0.48913:0.380435:0.581522)	NA	NA	NA	NA
evm.model.Contig6.874_evm.model.Contig43.262	NG	0.130725	0.705538	0.185283	2.07258e-36	1449	323.682	1125.32	NA	283	148	135	NA	NA	0.259128	1:1:1:1:1:1	0.481183(0.527218:0.36996:0.546371)	NA	NA	NA	NA
evm.model.Contig6.876_evm.model.Contig43.264	NG	0.238928	0.787567	0.303375	1.24055e-31	2001	472.069	1528.93	NA	543	230.167	312.833	NA	NA	0.368361	1:1:1:1:1:1	0.45931(0.527586:0.408276:0.442069)	NA	NA	NA	NA
evm.model.Contig6.881_evm.model.Contig43.266	NG	0.159349	0.397856	0.400521	0.000433044	360	98.7836	261.216	NA	68	30.5	37.5	NA	NA	0.224795	1:1:1:1:1:1	0.683081(0.590909:0.55303:0.905303)	NA	NA	NA	NA
evm.model.Contig6.890_evm.model.Contig43.267	NG	0.183709	1.02988	0.178378	5.8405e-45	1410	343.14	1066.86	NA	366	192.167	173.833	NA	NA	0.389635	1:1:1:1:1:1	0.570649(0.55973:0.412331:0.739884)	NA	NA	NA	NA
evm.model.Contig6.893_evm.model.Contig43.268	NG	0.261708	0.891661	0.293507	7.34308e-60	3642	842.794	2799.21	NA	1058	439.583	618.417	NA	NA	0.407485	1:1:1:1:1:1	0.431239(0.506435:0.427706:0.359576)	NA	NA	NA	NA
evm.model.Contig6.895_evm.model.Contig43.271	NG	0.203707	1.12957	0.180341	7.54699e-55	1764	415.333	1348.67	NA	483	242.417	240.583	NA	NA	0.4217	1:1:1:1:1:1	0.499454(0.492623:0.462295:0.543443)	NA	NA	NA	NA
evm.model.Contig44.265_evm.model.Contig4.263	NG	0.572098	0.616986	0.927246	0.566742	819	207.268	611.732	NA	332	87.1667	244.833	NA	NA	0.583458	1:1:1:1:1:1	0.676688(0.650316:0.530063:0.849684)	NA	NA	NA	NA
evm.model.Contig44.267_evm.model.Contig4.262	NG	0.162052	0.853383	0.189894	5.53339e-35	1281	286.653	994.347	NA	291	146.083	144.917	NA	NA	0.316753	1:1:1:1:1:1	0.500763(0.495423:0.451945:0.55492)	NA	NA	NA	NA
evm.model.Contig44.269_evm.model.Contig4.258	NG	0.509148	1.44437	0.352505	1.00056e-19	1473	367.316	1105.68	NA	644	235.333	408.667	NA	NA	0.74236	1:1:1:1:1:1	0.536989(0.527415:0.45953:0.624021)	NA	NA	NA	NA
evm.model.Contig44.280_evm.model.Contig4.254	NG	0.438707	0.482677	0.908904	0.745438	237	53.848	183.152	NA	80	19.1667	60.8333	NA	NA	0.448698	1:1:1:1:1:1	0.547222(0.45:0.433333:0.758333)	NA	NA	NA	NA
evm.model.Contig44.285_evm.model.Contig4.251	NG	0.412075	0.671441	0.613718	8.39142e-06	1494	389.784	1104.22	NA	523	172.917	350.083	NA	NA	0.479743	1:1:1:1:1:1	0.640625(0.622533:0.528783:0.770559)	NA	NA	NA	NA
evm.model.Contig44.287_evm.model.Contig4.250	NG	0.228421	1.18309	0.193072	6.09563e-46	1593	367.43	1225.57	NA	460	218.667	241.333	NA	NA	0.448618	1:1:1:1:1:1	0.467871(0.48537:0.408778:0.509466)	NA	NA	NA	NA
evm.model.Contig44.290_evm.model.Contig4.248	NG	0.084108	0.850228	0.0989241	1.37021e-166	3798	936.549	2861.45	NA	704	476.333	227.667	NA	NA	0.273026	1:1:1:1:1:1	0.511583(0.546718:0.426641:0.56139)	NA	NA	NA	NA
evm.model.Contig44.291_evm.model.Contig4.247	NG	0.212386	0.400247	0.530637	4.16236e-06	1275	328.862	946.138	NA	277	102	175	NA	NA	0.260841	1:1:1:1:1:1	0.699187(0.660754:0.487805:0.949002)	NA	NA	NA	NA
evm.model.Contig44.294_evm.model.Contig4.245	NG	0.140637	0.728691	0.192999	6.18388e-34	1356	311.066	1044.93	NA	279	145	134	NA	NA	0.275536	1:1:1:1:1:1	0.482361(0.553996:0.348812:0.544276)	NA	NA	NA	NA
evm.model.Contig44.295_evm.model.Contig4.244	NG	0.802484	0.625024	1.28393	0.0763947	870	228.347	641.653	NA	413	96.8333	316.167	NA	NA	0.755906	1:1:1:1:1:1	0.64955(0.616216:0.516216:0.816216)	NA	NA	NA	NA
evm.model.Contig44.296_evm.model.Contig4.243	NG	0.259074	1.24146	0.208684	1.45362e-21	783	176.632	606.368	NA	240	107.167	132.833	NA	NA	0.480685	1:1:1:1:1:1	0.402857(0.44:0.3:0.468571)	NA	NA	NA	NA
evm.model.Contig44.299_evm.model.Contig4.241	NG	0.0286432	0.794461	0.0360536	8.51962e-74	1188	280.629	907.371	NA	163	137.5	25.5	NA	NA	0.209544	1:1:1:1:1:1	0.453569(0.466545:0.333333:0.560827)	NA	NA	NA	NA
evm.model.Contig55.188_evm.model.Contig4.235	NG	0.938146	1.0822	0.866884	0.679977	294	69.8293	224.171	NA	160	40	120	NA	NA	0.972362	1:1:1:1:1:1	0.418182(0.383333:0.275758:0.595455)	NA	NA	NA	NA
evm.model.Contig55.184_evm.model.Contig4.231	NG	0.163634	0.735192	0.222574	6.25375e-26	1131	272.805	858.195	NA	254	127.833	126.167	NA	NA	0.301498	1:1:1:1:1:1	0.559949(0.617347:0.436224:0.626276)	NA	NA	NA	NA
evm.model.Contig55.181_evm.model.Contig4.229	NG	1.47685	NA	NA	7.87161e-05	1197	279.105	917.895	NA	807	214.667	592.333	NA	NA	0.899324	1:1:1:1:1:1	0.448949(0.502252:0.386261:0.458333)	NA	NA	NA	NA
evm.model.Contig55.171_evm.model.Contig4.226	NG	0.406888	0.846393	0.480731	5.12208e-07	870	205.801	664.199	NA	313	104.417	208.583	NA	NA	0.510854	1:1:1:1:1:1	0.646162(0.577287:0.509464:0.851735)	NA	NA	NA	NA
evm.model.Contig55.164_evm.model.Contig4.220	NG	0.281866	1.06223	0.265353	1.55512e-15	717	169.735	547.265	NA	225	96.4167	128.583	NA	NA	0.466601	1:1:1:1:1:1	0.478088(0.486056:0.444223:0.503984)	NA	NA	NA	NA
evm.model.Contig55.150_evm.model.Contig4.215	NG	0.796485	0.610849	1.3039	0.0385789	1080	259.866	820.134	NA	511	108.583	402.417	NA	NA	0.751818	1:1:1:1:1:1	0.533694(0.526173:0.313177:0.761733)	NA	NA	NA	NA
evm.model.Contig55.148_evm.model.Contig4.209	NG	0.0951749	0.551743	0.172499	1.02278e-22	882	216.33	665.67	NA	144	84.5	59.5	NA	NA	0.207158	1:1:1:1:1:1	0.621069(0.592767:0.487421:0.783019)	NA	NA	NA	NA
evm.model.Contig55.42_evm.model.Contig4.422	NG	0.463749	0.515311	0.89994	0.411933	1029	264.498	764.502	NA	363	98.5833	264.417	NA	NA	0.477002	1:1:1:1:1:1	0.658967(0.589674:0.482337:0.904891)	NA	NA	NA	NA
evm.model.Contig55.30_evm.model.Contig4.412	NG	0.0249877	0.183285	0.136333	2.30931e-07	465	105.571	359.429	NA	26	17.1667	8.83333	NA	NA	0.0609267	1:1:1:1:1:1	0.62043(0.53871:0.33871:0.983871)	NA	NA	NA	NA
evm.model.Contig55.27_evm.model.Contig4.410	NG	0.0611468	1.01878	0.0600194	2.38642e-92	1509	377.937	1131.06	NA	277	210.583	66.4167	NA	NA	0.300992	1:1:1:1:1:1	0.52877(0.604167:0.426587:0.555556)	NA	NA	NA	NA
evm.model.Contig55.10_evm.model.Contig4.407	NG	0.455513	1.12031	0.406596	3.00519e-12	1122	270.374	851.626	NA	448	157.25	290.75	NA	NA	0.615712	1:1:1:1:1:1	0.584278(0.549887:0.42517:0.777778)	NA	NA	NA	NA
evm.model.Contig55.9_evm.model.Contig4.406	NG	0.112391	0.80716	0.139242	1.21476e-19	549	127.443	421.557	NA	107	63	44	NA	NA	0.273673	1:1:1:1:1:1	0.446697(0.45045:0.349099:0.540541)	NA	NA	NA	NA
evm.model.Contig55.7_evm.model.Contig4.404	NG	0.30094	0.735529	0.409148	1.05158e-11	1098	284.466	813.534	NA	335	133.333	201.667	NA	NA	0.413531	1:1:1:1:1:1	0.627642(0.62561:0.495122:0.762195)	NA	NA	NA	NA
evm.model.Contig55.6_evm.model.Contig4.403	NG	0.155412	1.26568	0.122789	7.79628e-62	1440	331.003	1109	NA	358	202.333	155.667	NA	NA	0.410621	1:1:1:1:1:1	0.478247(0.512476:0.394434:0.527831)	NA	NA	NA	NA
evm.model.Contig113.44_evm.model.Contig4.394	NG	0.171798	0.62191	0.276243	5.28276e-39	2289	607.594	1681.41	NA	515	256.833	258.167	NA	NA	0.291276	1:1:1:1:1:1	0.677137(0.622436:0.494872:0.914103)	NA	NA	NA	NA
evm.model.Contig113.43_evm.model.Contig4.393	NG	0.245288	0.883869	0.277516	8.98841e-47	2655	595.315	2059.69	NA	740	309.083	430.917	NA	NA	0.388473	1:1:1:1:1:1	0.410596(0.512693:0.344923:0.374172)	NA	NA	NA	NA
evm.model.Contig113.42_evm.model.Contig4.392	NG	0.0629125	0.684002	0.0919771	1.20925e-69	1683	420.835	1262.16	NA	265	188.833	76.1667	NA	NA	0.218216	1:1:1:1:1:1	0.503821(0.616402:0.442681:0.452381)	NA	NA	NA	NA
evm.model.Contig113.32_evm.model.Contig4.389	NG	0.101725	0.648652	0.156825	2.12587e-31	1098	255.276	842.724	NA	191	110.833	80.1667	NA	NA	0.228881	1:1:1:1:1:1	0.500898(0.553908:0.390836:0.557951)	NA	NA	NA	NA
evm.model.Contig113.10_evm.model.Contig4.385	NG	0.211656	0.861569	0.245664	3.02011e-33	1542	368.001	1174	NA	405	188.5	216.5	NA	NA	0.366759	1:1:1:1:1:1	0.495591(0.561728:0.379189:0.545855)	NA	NA	NA	NA
evm.model.Contig113.9_evm.model.Contig4.384	NG	0.244712	0.624131	0.392085	5.93897e-05	390	91.0686	298.931	NA	101	38.5833	62.4167	NA	NA	0.33331	1:1:1:1:1:1	0.537281(0.519737:0.460526:0.631579)	NA	NA	NA	NA
evm.model.Contig119.30_evm.model.Contig4.379	NG	0.132008	0.837192	0.15768	7.2157e-68	2115	506.075	1608.93	NA	450	255.25	194.75	NA	NA	0.300744	1:1:1:1:1:1	0.455341(0.548343:0.385359:0.43232)	NA	NA	NA	NA
evm.model.Contig32.65_evm.model.Contig84.28	NG	1.52575	NA	NA	0.000242681	1092	276.083	815.917	NA	744	212.083	531.917	NA	NA	0.887185	1:1:1:1:1:1	0.515152(0.546512:0.421776:0.577167)	NA	NA	NA	NA
evm.model.Contig32.87_evm.model.Contig84.31	NG	0.249633	0.694715	0.359331	7.08665e-06	411	98.6055	312.395	NA	111	44.6667	66.3333	NA	NA	0.356415	1:1:1:1:1:1	0.527273(0.563636:0.433333:0.584848)	NA	NA	NA	NA
evm.model.Contig32.104_evm.model.Contig84.33	NG	0.201566	0.389939	0.516918	2.04487e-06	1266	315.988	950.012	NA	264	96.0833	167.917	NA	NA	0.248583	1:1:1:1:1:1	0.624774(0.583183:0.451175:0.839964)	NA	NA	NA	NA
evm.model.Contig32.105_evm.model.Contig84.34	NG	0.180627	1.26332	0.142979	7.79009e-53	1317	332.195	984.805	NA	361	202.917	158.083	NA	NA	0.453721	1:1:1:1:1:1	0.593023(0.633192:0.48203:0.663848)	NA	NA	NA	NA
evm.model.Contig32.109_evm.model.Contig84.35	NG	0.313069	1.03329	0.302982	7.77979e-44	2745	614.653	2130.35	NA	890	344.75	545.25	NA	NA	0.474339	1:1:1:1:1:1	0.413642(0.500386:0.308108:0.432432)	NA	NA	NA	NA
evm.model.Contig32.134_evm.model.Contig84.38	NG	0.365766	1.88405	0.194138	1.41153e-22	786	186.334	599.666	NA	302	128.417	173.583	NA	NA	0.7257	1:1:1:1:1:1	0.473498(0.507067:0.438163:0.475265)	NA	NA	NA	NA
evm.model.Contig32.138_evm.model.Contig84.40	NG	0.519211	0.898628	0.577782	0.00420561	504	121.891	382.109	NA	207	63.8333	143.167	NA	NA	0.610972	1:1:1:1:1:1	0.526256(0.527397:0.378425:0.672945)	NA	NA	NA	NA
evm.model.Contig32.141_evm.model.Contig84.41	NG	0.295737	1.29159	0.22897	1.12724e-21	831	204.28	626.72	NA	279	125.833	153.167	NA	NA	0.540542	1:1:1:1:1:1	0.582555(0.610592:0.4081:0.728972)	NA	NA	NA	NA
evm.model.Contig32.144_evm.model.Contig84.42	NG	0.403785	1.21868	0.331331	4.29779e-21	1365	337.179	1027.82	NA	524	203.083	320.917	NA	NA	0.605077	1:1:1:1:1:1	0.486465(0.502389:0.440287:0.51672)	NA	NA	NA	NA
evm.model.Contig32.148_evm.model.Contig84.43	NG	0.100748	0.749301	0.134456	1.53993e-26	726	183.257	542.743	NA	138	86.8333	51.1667	NA	NA	0.264456	1:1:1:1:1:1	0.564677(0.606343:0.438433:0.649254)	NA	NA	NA	NA
evm.model.Contig32.155_evm.model.Contig84.44	NG	0.518806	1.23634	0.41963	1.79791e-05	462	112.397	349.603	NA	199	68.0833	130.917	NA	NA	0.69337	1:1:1:1:1:1	0.433333(0.5:0.405263:0.394737)	NA	NA	NA	NA
evm.model.Contig32.164_evm.model.Contig84.61	NG	1.14114	1.04902	1.08782	0.599111	711	177.494	533.506	NA	413	100.25	312.75	NA	NA	1.11814	1:1:1:1:1:1	0.489292(0.437151:0.381285:0.649441)	NA	NA	NA	NA
evm.model.Contig32.221_evm.model.Contig84.42	NG	0.837654	2.45629	0.341025	2.2984e-11	1257	303.13	953.87	NA	700	218.75	481.25	NA	NA	1.22799	1:1:1:1:1:1	0.456044(0.481685:0.410256:0.47619)	NA	NA	NA	NA
evm.model.Contig32.231_evm.model.Contig84.52	NG	0.131571	0.939948	0.139977	7.4746e-80	2178	525.517	1652.48	NA	481	281.583	199.417	NA	NA	0.32662	1:1:1:1:1:1	0.486702(0.56383:0.452128:0.444149)	NA	NA	NA	NA
evm.model.Contig32.232_evm.model.Contig84.53	NG	0.129049	0.914513	0.141112	9.34039e-42	1113	270.926	842.074	NA	243	143.167	99.8333	NA	NA	0.320246	1:1:1:1:1:1	0.563675(0.671795:0.480769:0.538462)	NA	NA	NA	NA
evm.model.Contig32.234_evm.model.Contig84.54	NG	0.332008	1.00545	0.330209	7.86366e-12	693	175.476	517.524	NA	236	97.1667	138.833	NA	NA	0.502531	1:1:1:1:1:1	0.557508(0.5:0.477636:0.694888)	NA	NA	NA	NA
evm.model.Contig32.244_evm.model.Contig84.56	NG	0.148764	0.593068	0.250838	1.02745e-19	1050	252.11	797.89	NA	211	103.333	107.667	NA	NA	0.255444	1:1:1:1:1:1	0.500469(0.495775:0.484507:0.521127)	NA	NA	NA	NA
evm.model.Contig32.245_evm.model.Contig84.58	NG	0.240874	0.827876	0.290954	6.04592e-24	1398	321.662	1076.34	NA	383	161.25	221.75	NA	NA	0.375936	1:1:1:1:1:1	0.554108(0.542084:0.364729:0.755511)	NA	NA	NA	NA
evm.model.Contig32.251_evm.model.Contig84.61	NG	0.262879	0.673483	0.390328	3.32684e-08	708	175.121	532.879	NA	196	77.8333	118.167	NA	NA	0.36444	1:1:1:1:1:1	0.577124(0.484314:0.370588:0.876471)	NA	NA	NA	NA
evm.model.Contig32.255_evm.model.Contig84.62	NG	0.453839	0.559199	0.811588	0.327791	363	100.635	262.365	NA	129	39.6667	89.3333	NA	NA	0.483049	1:1:1:1:1:1	0.679054(0.635135:0.564189:0.837838)	NA	NA	NA	NA
evm.model.Contig32.267_evm.model.Contig84.75	NG	0.94172	1.82428	0.516214	2.63086e-07	1518	384.674	1133.33	NA	871	263.167	607.833	NA	NA	1.16537	1:1:1:1:1:1	0.561588(0.578606:0.435981:0.670178)	NA	NA	NA	NA
evm.model.Contig32.277_evm.model.Contig84.90	NG	1.09214	1.40041	0.779876	0.102494	972	253.647	718.353	NA	574	160.833	413.167	NA	NA	1.17259	1:1:1:1:1:1	0.48887(0.517979:0.363014:0.585616)	NA	NA	NA	NA
evm.model.Contig32.295_evm.model.Contig84.102	NG	0.902542	NA	NA	6.67297e-15	1464	330.542	1133.46	NA	846	251.083	594.917	NA	NA	0.472986	1:1:1:1:1:1	0.413442(0.433833:0.336454:0.470037)	NA	NA	NA	NA
evm.model.Contig32.381_evm.model.Contig83.2	NG	0.189132	0.309205	0.61167	0.0474973	453	107.541	345.459	NA	85	27.25	57.75	NA	NA	0.217637	1:1:1:1:1:1	0.588889(0.527778:0.377778:0.861111)	NA	NA	NA	NA
evm.model.Contig32.383_evm.model.Contig83.3	NG	0.353995	0.90345	0.391825	7.25806e-12	966	244.537	721.463	NA	332	128.417	203.583	NA	NA	0.493086	1:1:1:1:1:1	0.644131(0.628169:0.491549:0.812676)	NA	NA	NA	NA
evm.model.Contig32.388_evm.model.Contig83.6	NG	0.359339	0.50271	0.714804	0.0222268	924	237.493	686.507	NA	283	87	196	NA	NA	0.39619	1:1:1:1:1:1	0.640018(0.54336:0.536585:0.840108)	NA	NA	NA	NA
evm.model.Contig32.390_evm.model.Contig83.8	NG	0.357118	0.411635	0.86756	0.6337	246	64.4489	181.551	NA	72	20.4167	51.5833	NA	NA	0.371401	1:1:1:1:1:1	0.58104(0.513761:0.5:0.729358)	NA	NA	NA	NA
evm.model.Contig32.391_evm.model.Contig83.11	NG	0.461423	0.699603	0.65955	0.00223722	999	242.354	756.646	NA	371	110.25	260.75	NA	NA	0.519205	1:1:1:1:1:1	0.613715(0.623698:0.467448:0.75)	NA	NA	NA	NA
evm.model.Contig32.405_evm.model.Contig83.14	NG	0.401834	0.556831	0.721645	0.00536087	1326	347.72	978.28	NA	441	136.667	304.333	NA	NA	0.442479	1:1:1:1:1:1	0.689327(0.652412:0.503289:0.912281)	NA	NA	NA	NA
evm.model.Contig32.406_evm.model.Contig83.15	NG	0.139068	0.849946	0.16362	2.10191e-56	1830	423.784	1406.22	NA	394	215.5	178.5	NA	NA	0.30369	1:1:1:1:1:1	0.446872(0.509709:0.411812:0.419094)	NA	NA	NA	NA
evm.model.Contig32.412_evm.model.Contig83.17	NG	0.0828664	0.999944	0.082871	1.84306e-77	1554	350.512	1203.49	NA	288	193.583	94.4167	NA	NA	0.289717	1:1:1:1:1:1	0.398148(0.413889:0.335185:0.44537)	NA	NA	NA	NA
evm.model.Contig32.416_evm.model.Contig83.19	NG	0.424578	0.787214	0.539343	3.98929e-05	759	201.732	557.268	NA	279	98.3333	180.667	NA	NA	0.520962	1:1:1:1:1:1	0.631874(0.542088:0.587542:0.765993)	NA	NA	NA	NA
evm.model.Contig32.434_evm.model.Contig83.42	NG	0.984375	1.03926	0.94719	0.708148	957	240.79	716.21	NA	528	135.417	392.583	NA	NA	0.998184	1:1:1:1:1:1	0.580633(0.552083:0.422454:0.767361)	NA	NA	NA	NA
[truncated: 8,304 more rows]

## Sheet: Table S8
Table S8. DEGs overlapped with expanded gene families in DXWR.
[truncated: 341 more rows]

[truncated: 1 more sheets: Table S9]
